# Supplementary material for: Exploring the Role of Fallopian Ciliated Cells in the Pathogenesis of High-Grade Serous Ovarian Cancer
Source: Int J Mol Sci. 2018 Aug 24;19(9):2512. doi: 10.3390/ijms19092512 (PMC6163198; doi:10.3390/ijms19092512)
Supplement: Supplementary file 1 [file ijms-19-02512-s001.zip]

Archive with 11 entries (11 files):
- Coan&al._SupplementaryMaterial.docx
- GSE10971_degs_all.txt
- GSE69428_degs_all.txt
- GWAS_SNPs.bed
- RStudio_analysis.txt
- Suppl_Table_1.xlsx
- Suppl_Table_2.xlsx
- Suppl_Table_3.xlsx
- Suppl_Table_4.xlsx
- Suppl_Table_5.xlsx
- Suppl_Table_6.xlsx
