# Supplementary material for: Exploring the Role of Fallopian Ciliated Cells in the Pathogenesis of High-Grade Serous Ovarian Cancer
Source: Int J Mol Sci. 2018 Aug 24;19(9):2512. doi: 10.3390/ijms19092512 (PMC6163198; doi:10.3390/ijms19092512)
Supplement: Supplementary file 1 [file ijms-19-02512-s001.zip › GSE10971_degs_all.txt]

	geneSymbol	Position	logFC	AveExpr	t	P.Value	adj.P.Val	B
229542_at	C20orf85	chr20:56725981-56736329 (+) // 99.67 // q13.32	-7.46616287261721	9.02582028574719	-24.6669220100971	9.52869442390257e-24	3.01354489850343e-19	43.2895679075809
1556003_a_at	LOC101928817	chr14:89816615-89831650 (+) // 99.12 // q32.11	-6.39553777907844	10.8414764444947	-22.5208805053526	1.92852182044567e-22	2.94586676545461e-18	40.5384709492093
237251_at	LRRC71	chr1:156901752-156902863 (+) // 88.6 // q23.1	-7.53061795746147	7.61103002540455	-22.2679914674918	2.79440975664448e-22	2.94586676545461e-18	40.1958357830288
220110_s_at	NXF3	chrX:102330751-102348022 (-) // 98.49 // q22.1	-8.0907829175198	7.7537730267892	-20.348007104373	5.29147640416061e-21	3.70688115869718e-17	37.4547799923205
220636_at	DNAI2	chr17:72277650-72311022 (+) // 92.07 // q25.1	-8.2998136459859	8.14554138758398	-20.2839622998844	5.86049636169161e-21	3.70688115869718e-17	37.3588685682494
229012_at	C9orf24	chr9:34379016-34381598 (-) // 95.57 // p13.3	-5.88381367249846	9.29906091011323	-20.0964810517365	7.91533898085029e-21	4.17217517680619e-17	37.076355976272
230093_at	RSPH1	chr21:43892595-43896128 (-) // 64.75 // q22.3	-5.07135156913761	11.5928516715606	-19.6718143297713	1.57757154695066e-20	7.12746824912307e-17	36.4266488850649
236320_at	CCDC17	chr1:46085715-46086426 (-) // 94.04 // p34.1	-5.93893904414758	9.54571381853852	-19.5829133000077	1.82548475927755e-20	7.21659762461396e-17	36.2888904286699
208140_s_at	DRC3	chr17:17876216-17920172 (+) // 85.18 // p11.2	-4.6581471104439	8.88513794587472	-19.2201082631851	3.33111444642804e-20	1.05610243554649e-16	35.7202973191181
224355_s_at	MS4A8	chr11:60467046-60483282 (+) // 96.42 // q12.2	-7.78684983785201	8.2647312238724	-19.1868576360472	3.52155332124794e-20	1.05610243554649e-16	35.6676661685909
237151_s_at	CFAP221	chr2:120413623-120414237 (+) // 57.67 // q14.2	-7.03522639314603	7.86471044335223	-19.1616600968604	3.67328362455301e-20	1.05610243554649e-16	35.627723173211
239150_at	SNTN	chr3:63638343-63650327 (+) // 74.58 // p14.2	-7.58938132187222	10.3012450910797	-19.0482120789761	4.44413131056219e-20	1.17125080689866e-16	35.4472557748401
240065_at	FAM81B	chr5:94784010-94786145 (+) // 96.78 // q15	-7.4718139564662	9.67315633284682	-18.8945601812806	5.76091660724863e-20	1.40149806631419e-16	35.2011781346886
218876_at	TPPP3	chr16:67423713-67427360 (-) // 96.1 // q22.1	-6.64476593414962	9.26480694242259	-18.8295439172429	6.43294357809852e-20	1.42562803570822e-16	35.0964746483327
239216_at	TEKT1	chr17:6703300-6718531 (-) // 99.04 // p13.1	-6.35030265029916	7.26860391831371	-18.8002382379734	6.76165829874893e-20	1.42562803570822e-16	35.0491671160622
210262_at	CRISP2	chr6:49660071-49681247 (-) // 98.2 // p12.3	-8.79121611172164	9.22901870834171	-18.6571743425485	8.63202770648193e-20	1.70622817653248e-16	34.817207547683
1556711_at	FAM216B	chr13:43355735-43365682 (+) // 64.32 // q14.11	-7.05195952248048	8.22104140448977	-18.1667389454918	2.01758503050774e-19	3.7534202455787e-16	34.00904256867
231084_at	CFAP43	chr10:105889646-105891189 (-) // 97.36 // q25.1	-6.3363680361475	12.2641921164995	-17.6946336539408	4.65051204220481e-19	7.29728897434615e-16	33.2115757075266
223962_at	TTC29	chr4:147628184-147866989 (-) // 98.64 // q31.22	-6.37853133481615	8.18324708791071	-17.6938765553651	4.6568110355334e-19	7.29728897434615e-16	33.2102811110093
1568606_at	C11orf88	chr11:111385536-111407756 (+) // 92.34 // q23.1	-6.7470041051463	7.61327773971437	-17.6789417143087	4.78287215445979e-19	7.29728897434615e-16	33.1847329457138
229973_at	ERICH3	chr1:75033806-75034466 (-) // 85.28 // p31.1	-8.74098697241299	9.04376272868851	-17.6716740174627	4.84547740660435e-19	7.29728897434615e-16	33.1722933427244
207802_at	CRISP3	chr6:49695245-49705112 (-) // 53.85 // p12.3	-10.0050059929447	11.5074766223603	-17.6114847165953	5.39736979668704e-19	7.75896441772838e-16	33.0690906476657
210033_s_at	SPAG6	chr10:22634415-22706536 (+) // 99.96 // p12.2	-8.62853107884943	8.85814934464611	-17.3773681459277	8.23428041977049e-19	1.13224935893766e-15	32.6645734294066
235650_at	CDHR3	chr7:105672990-105674219 (+) // 41.49 // q22.3	-7.90505404986507	10.986790596536	-17.3082166433641	9.33657275578342e-19	1.23032687489336e-15	32.544140735502
232620_at	WDR93	chr15:90270422-90286868 (+) // 98.65 // q26.1	-4.58308584164335	10.4062578873735	-17.099573813551	1.36731469797085e-18	1.68207116338494e-15	32.1781160903461
243802_at	DNAH12	chr3:57327727-57330943 (-) // 99.6 // p14.3	-7.05902807383373	10.0130858468111	-17.0878843392937	1.39700618413334e-18	1.68207116338494e-15	32.1574902079071
229816_at	WDR78	chr1:67278567-67301461 (-) // 96.21 // p31.3	-4.27879653595485	9.56333095220519	-17.0729018434036	1.43603115826831e-18	1.68207116338494e-15	32.1310352916041
243803_at	C11orf97	chr11:94250748-94265288 (+) // 96.41 // q21	-6.06000449897325	7.56568814402407	-17.0474787183991	1.50482733747362e-18	1.69970247767645e-15	32.0860973816028
223924_at	TTC25	chr17:40086908-40117666 (+) // 90.47 // q21.2	-5.22167726596598	10.1356179025826	-16.8748829279311	2.07058680825429e-18	2.25808201371898e-15	31.7794202451906
210032_s_at	SPAG6	chr10:22634415-22706539 (+) // 98.58 // p12.2	-6.4131269450896	6.86003170466657	-16.7905769624034	2.42216418099368e-18	2.55344547960354e-15	31.6286021965814
229738_at	DNAH10	chr12:124417983-124420629 (+) // 99.59 // q24.31	-6.1936656299059	6.41425340472071	-16.7173666780138	2.7769485893133e-18	2.83302503502008e-15	31.4970868207947
207959_s_at	DNAH9	chr17:11786223-11873063 (+) // 98.13 // p12	-5.47159538054285	8.42814707371347	-16.2295628229062	6.98845725663805e-18	6.9067796624511e-15	30.6076135508372
230601_s_at	LRRC46	chr17:45911365-45914690 (+) // 97.95 // q21.32	-7.64837551481242	8.42333809870908	-16.2061591006713	7.30878464302073e-18	7.00447342788405e-15	30.564354314835
229169_at	CFAP70	chr10:75013519-75037079 (-) // 96.94 // q22.2	-4.49268838105006	9.66024525270773	-16.134738522757	8.3825631911762e-18	7.79726304365113e-15	30.4320057417894
239477_at	EFHB	chr3:19920967-19924186 (-) // 99.16 // p24.3	-7.43156747000565	8.05933529635892	-16.0215846451089	1.04258417607855e-17	9.17697670605706e-15	30.221282225643
207896_s_at	DLEC1	chr3:38080695-38164229 (+) // 99.38 // p22.2	-6.30980966034846	7.10069015054651	-16.020576031682	1.04461886238555e-17	9.17697670605706e-15	30.2193981547444
228035_at	STK33	chr11:8413416-8497308 (-) // 91.84 // p15.4	-3.4662161666644	8.91145736516316	-15.77758949593	1.67550019148863e-17	1.43214510962214e-14	29.7625145975648
231044_at	C1orf194	chr1:109648577-109650612 (-) // 93.8 // p13.3	-8.11226966401588	9.58555593884865	-15.578370508335	2.47841225616797e-17	2.06269121088337e-14	29.3834375471883
1553635_s_at	TCTEX1D1	chr1:67218141-67244729 (+) // 99.78 // p31.3	-6.92758703603623	9.37149507673395	-15.4735011466196	3.05027149729412e-17	2.47353554803651e-14	29.182244356473
210168_at	C6	chr5:41142583-41213612 (-) // 99.97 // p13.1	-6.91676832155606	8.65241985299386	-15.3141572254916	4.19008749309079e-17	3.31289267641224e-14	28.8743439571865
222068_s_at	DNAAF1	chr16:84209647-84211523 (+) // 96.34 // q24.1	-5.33260126171887	9.70755908977282	-15.2235907965279	5.02425685648371e-17	3.87554017910131e-14	28.6981513248921
237020_at	CATSPERD	chr19:5776171-5778510 (+) // 85.32 // p13.3	-5.37245168477011	7.30864968397448	-15.1749579934197	5.54060029458397e-17	4.17207202182173e-14	28.6031798082725
1553159_at	DNAH11	chr7:21582832-21941492 (+) // 98.6 // p15.3	-3.88822042039659	8.2984765655644	-15.1515701241038	5.80796831777593e-17	4.27169316320888e-14	28.55741771443
230600_at	LRRC46	chr17:45911365-45914690 (+) // 97.95 // q21.32	-5.67248889892399	8.11230556376276	-15.0428333721823	7.23589273090175e-17	5.20096235244315e-14	28.3438894829281
238720_at	LOC101927057 /// OMG	chr17:29598791-29600037 (-) // 97.91 // q11.2	-6.24291199012742	8.68770510705924	-14.9936647210923	7.99518770240726e-17	5.61901791725182e-14	28.2469196674421
237314_at	ENKUR	---	-6.49934892514244	8.77373351548175	-14.9679641959544	8.42408076056169e-17	5.67432953297235e-14	28.1961297442242
243087_at	WDR63	chr1:85592199-85598821 (+) // 96.41 // p22.3	-5.79352218736496	8.17830358239631	-14.9587585771543	8.5833768566402e-17	5.67432953297235e-14	28.1779200602703
206798_x_at	DLEC1	chr3:38080695-38164229 (+) // 99.38 // p22.2	-5.68553696530435	7.44328318593483	-14.957114537033	8.61214878842322e-17	5.67432953297235e-14	28.1746670120585
220125_at	DNAI1	chr9:34458832-34520979 (+) // 98.81 // p13.3	-7.08477225816992	8.08210618228681	-14.9367031396218	8.97770151568585e-17	5.79446506398124e-14	28.1342548157062
237755_s_at	CFAP52	chr17:9546206-9546602 (-) // 96.46 // p13.1	-5.13522023778525	8.7978452869853	-14.8293966943137	1.11783097387665e-16	7.07050447596458e-14	27.9210573806294
223609_at	ROPN1L	chr5:10442239-10465137 (+) // 97.59 // p15.2	-6.6335509018429	7.67243621900491	-14.6612280409022	1.57982721339895e-16	9.79678734332455e-14	27.5844091881521
237168_at	NEK5	chr13:52607747-52608153 (-) // 97.6 // q14.3	-4.53470476436227	10.1938955376328	-14.6325504519917	1.67630877732255e-16	1.01951810368467e-13	27.5266906508307
222102_at	GSTA3	chr6:52761443-52770653 (-) // 93.34 // p12.2	-6.93563758360099	7.83731544175115	-14.5309052310972	2.06966060100163e-16	1.23500162579769e-13	27.3213790906148
235946_at	RIBC1	chrX:53457462-53458061 (+) // 98.97 // p11.22	-3.88354088633227	8.18266774033952	-14.4174664067055	2.6218923877184e-16	1.53555497507374e-13	27.0908878214624
220156_at	EFCAB1	chr8:49635970-49647827 (-) // 99.84 // q11.21	-5.53906187960999	6.40287997324521	-14.4050290219455	2.69098941671008e-16	1.5473678416886e-13	27.065529270663
1552325_at	CFAP53	chr18:47753562-47792865 (-) // 98.75 // q21.1	-4.61258631170191	8.1628551567143	-14.3808878085394	2.83047935049508e-16	1.59339664544467e-13	27.0162582456387
233157_x_at	CCDC114	chr19:48799721-48807253 (-) // 99.48 // q13.33	-5.12910445753951	12.3079278293769	-14.3725180287333	2.88055099098208e-16	1.59339664544467e-13	26.9991606481891
240857_at	DNAH9	chr17:11514984-11516151 (+) // 92.8 // p12	-6.13199375668125	8.12969029897901	-14.3656713884034	2.92218445063526e-16	1.59339664544467e-13	26.9851686265503
232381_s_at	DNAH5	chr5:13690439-13754362 (-) // 93.11 // p15.2	-4.78039839745856	11.6958907880629	-14.2931227928516	3.40310463437813e-16	1.82417944350581e-13	26.8365813258302
1556158_at	SAXO2	chr15:82555138-82577268 (+) // 78.06 // q25.2	-6.78110216558822	9.77765973342763	-14.2790180938416	3.50564046323724e-16	1.84782308817235e-13	26.8076243733687
242162_at	DAW1	chr2:228783494-228789068 (+) // 99.4 // q36.3	-5.09875635533597	7.85817439662527	-14.2594657854149	3.6530345687272e-16	1.89394870935355e-13	26.7674462282152
228241_at	AGR3	chr7:16899036-16921612 (-) // 96.23 // p21.1	-6.80169691642967	10.1999188298817	-14.0545000465319	5.63918729621397e-16	2.87653124887199e-13	26.3436424167044
226424_at	CAPS	chr19:5914264-5915882 (+) // 96.62 // p13.3	-4.15398415215292	11.3385608276036	-13.9941249760958	6.41403945844387e-16	3.21984780813882e-13	26.2178886813857
232984_at	HYDIN	chr16:70841288-70884562 (-) // 97.99 // q22.2	-5.73687988320937	6.99602123244617	-13.8930628440039	7.96361261510365e-16	3.93526894633231e-13	26.0064471139997
230193_at	WDR66	chr12:122437730-122441823 (+) // 93.1 // q24.31	-5.74952994847201	9.30023548989941	-13.863197149141	8.49130479790973e-16	4.13147700828759e-13	25.9437356409833
206815_at	SPAG8	chr9:35808043-35812259 (-) // 86.55 // p13.3	-5.64264960039405	10.257400841214	-13.80234480464	9.68008747028992e-16	4.63852191417256e-13	25.8156376243368
230273_at	CFAP206	chr6:88170784-88174182 (+) // 98.02 // q15	-5.90637192343729	9.01555961692464	-13.7549281813836	1.07236259134091e-15	5.06187153936533e-13	25.7155229545005
231077_at	CFAP126	chr1:161334523-161335367 (-) // 98.32 // q23.3	-5.7379908510323	9.55979719019679	-13.7152386707661	1.16853188489097e-15	5.4347043222885e-13	25.6315207212893
232972_at	PRR29	chr17:62075710-62081647 (+) // 99.26 // q23.3	-4.00702602907632	8.9420732430594	-13.6975030150473	1.21431746360156e-15	5.56579769621201e-13	25.593923704029
1568698_at	TMEM232	chr5:109753391-110074608 (-) // 79.93 // q22.1	-5.25351356985448	7.50988103388909	-13.6812719277182	1.25782747412961e-15	5.6828645281176e-13	25.5594837443723
230092_at	UBXN10	chr1:20520763-20521190 (+) // 94.89 // p36.12	-3.26940659588696	9.74252548116396	-13.6265189140086	1.4167348060551e-15	6.30773382169288e-13	25.4430770683403
232524_x_at	ANAPC4	chr4:25414539-25419883 (+) // 82.31 // p15.2	-2.69645433234102	12.8429109209125	-13.6203047839994	1.43602363612815e-15	6.30773382169288e-13	25.4298432777506
232745_x_at	SPEF2	chr5:35779269-35814712 (+) // 99.17 // p13.2	-4.75116480994525	8.53903364012178	-13.6033259886486	1.49010833082781e-15	6.45563918777539e-13	25.3936614768348
240156_at	---	chr19:6099536-6099998 (-) // 72.79 // p13.3	-4.6997505137158	7.65329837720166	-13.5742021672239	1.58778433117416e-15	6.78584692671812e-13	25.3315192092872
236915_at	C4orf47	chr4:186361829-186370980 (+) // 96.28 // q35.1	-3.81981533812259	10.3336719800468	-13.5609323434029	1.63443848066006e-15	6.89210018524735e-13	25.3031717167526
240275_at	ARMC3	chr10:23321818-23326511 (+) // 98.68 // p12.2	-5.73451942049644	8.2200567148848	-13.5432501836295	1.69879443800122e-15	7.06922011792455e-13	25.2653659718015
222368_at	---	chr3:75585613-75586022 (+) // 61.85 // p12.3	-3.4663446864466	12.0678589955661	-13.534251130183	1.73253730926715e-15	7.11600323933545e-13	25.2461110897418
230132_at	PCAT19	---	-6.96993994519221	10.3272995203246	-13.5149184772849	1.80736592727735e-15	7.32817369436839e-13	25.2047133161561
1553794_at	STOML3	chr13:39540061-39564983 (-) // 97.24 // q13.3	-5.95576206731373	8.84315764206944	-13.5043254939194	1.8497613764849e-15	7.40513332819134e-13	25.182011294439
236710_at	C1orf87	chr1:60456063-60456493 (-) // 99.77 // p32.1	-6.45591772942814	7.70637357110782	-13.4690954052188	1.99822451088765e-15	7.89948104766661e-13	25.1064129153523
243758_at	CFAP100	chr3:126153163-126155398 (+) // 100.0 // q21.3	-4.89326237423809	6.30895845057519	-13.4065992546993	2.29229405041466e-15	8.95013477017459e-13	24.9719412989692
238864_at	LOC101930115 /// VWA3A	chr16:22167681-22168287 (+) // 57.68 // p12.2	-5.83568363430079	8.35418900271928	-13.3237349292044	2.75183757109696e-15	1.05312177772947e-12	24.7929224936132
229331_at	SPATA18	chr4:52962998-52963458 (+) // 70.08 // q12	-5.30032564393065	12.1608172304839	-13.3213408986876	2.76643428363181e-15	1.05312177772947e-12	24.7877382052337
220269_at	ZBBX	chr3:166958421-167045772 (-) // 98.62 // q26.1	-6.82882742981716	9.00732510398296	-13.3163473301753	2.79713619582861e-15	1.05312177772947e-12	24.7769223804497
227415_at	DGKH	chr13:42815922-42817028 (+) // 98.05 // q14.11	-2.40552740516216	10.8835553812306	-13.2891509552296	2.9705748484093e-15	1.10156959540925e-12	24.7179636382822
206938_at	SRD5A2	chr2:31749655-31806040 (-) // 90.17 // p23.1	-6.78525251265701	9.68581941935423	-13.2853799011901	2.99547793603983e-15	1.10156959540925e-12	24.7097813704213
1557544_at	CFAP58	chr10:106113521-106214832 (+) // 98.92 // q25.1	-6.07912886031794	6.78209560427208	-13.2679969221269	3.11306204296675e-15	1.13165172610191e-12	24.6720423591507
222890_at	CCDC113	chr16:58283862-58317740 (+) // 81.97 // q21	-3.46825435741976	11.6436519116978	-13.2336059568691	3.35980572203169e-15	1.20746836096562e-12	24.5972709157309
238116_at	DYNLRB2	chr16:80574853-80584541 (+) // 81.44 // q23.2	-7.02240008909767	9.59857991094363	-13.2232798931276	3.43773116705618e-15	1.22159197628448e-12	24.5747924823921
239776_at	TMEM232	chr5:109755812-109756169 (-) // 97.28 // q22.1	-6.72717532475216	7.64460856403098	-13.2149773940067	3.50172540183068e-15	1.2305063062033e-12	24.5567097103397
1561828_at	---	---	-5.70919302692433	6.21373347426549	-13.2042523851356	3.58620006849282e-15	1.24634245457312e-12	24.5333383714266
231729_s_at	CAPS	chr19:5914266-5915494 (+) // 98.75 // p13.3	-4.48380934509206	8.68172752291488	-13.1797960089175	3.78671439123979e-15	1.30172423192771e-12	24.4799922416885
214222_at	DNAH7	chr2:196602432-196723530 (-) // 98.44 // q32.3	-3.87150271679137	9.70263718776518	-13.1654383114481	3.90973872690706e-15	1.32956340835659e-12	24.4486403075573
233516_s_at	SPAG17	chr1:118496491-118516106 (-) // 95.95 // p12	-3.9254156589502	8.58099757162841	-13.140750547287	4.13092114837318e-15	1.38983523657926e-12	24.3946727317712
1552326_a_at	CFAP53	chr18:47753562-47792865 (-) // 98.75 // q21.1	-4.75702579658274	8.6344475693868	-13.1355712025093	4.1789256385308e-15	1.39118633941237e-12	24.3833412502996
207490_at	TUBA4B	chr2:220117964-220136910 (+) // 99.64 // q35	-5.15412568648847	8.37099093979178	-13.1091165406001	4.43317258971231e-15	1.46045329502335e-12	24.3254122215511
233036_at	---	chr9:16540177-16542548 (-) // 96.28 // p22.3	-3.61823082663182	9.87315875963296	-13.1033389469864	4.49077322194005e-15	1.46417725687707e-12	24.3127494039124
219833_s_at	EFHC1	chr6:52285111-52357218 (+) // 99.71 // p12.2	-2.84670827453705	11.4736263206415	-13.0819228483412	4.71104718172143e-15	1.52032222621553e-12	24.2657759747146
205313_at	HNF1B	chr17:36046434-36105069 (-) // 99.54 // q12	-5.36594699632443	7.75433089619861	-13.0617691337319	4.92843229637402e-15	1.57441009904167e-12	24.221520272767
229941_at	FAM166B	chr9:35561827-35563865 (-) // 95.16 // p13.3	-4.09115037477333	8.15571999462438	-13.0423475808346	5.14763293278491e-15	1.62799039132255e-12	24.1788253493543
205728_at	TENM1	chrX:123509757-124097666 (-) // 98.88 // q25	-4.06897899349188	8.15722137903501	-13.0338602569764	5.24653230001901e-15	1.64283990614259e-12	24.160152944146
1553466_at	CFAP47	chrX:36065052-36156584 (+) // 74.03 // p21.1	-4.18338526738028	9.26066450113501	-13.0084243419915	5.55472908339562e-15	1.6991952658778e-12	24.1041402067386
237328_at	C14orf105	chr14:57936019-57936479 (-) // 73.5 // q22.3	-6.12055270192047	7.85449044537334	-13.0080485824823	5.55941827336801e-15	1.6991952658778e-12	24.1033121477382
1554545_at	APOBEC4	chr1:183615413-183622448 (-) // 97.75 // q25.3	-5.48700772320411	7.33683368071854	-13.0042943622636	5.60649096262256e-15	1.6991952658778e-12	24.0950380441322
215085_x_at	DLEC1	chr3:38135119-38164223 (+) // 97.54 // p22.2	-5.15502462395226	7.29917698165417	-13.0015295367954	5.64141854541101e-15	1.6991952658778e-12	24.0889434090201
240867_at	---	chr9:3241238-3241666 (-) // 95.96 // p24.2	-2.9403803582439	10.4641354020032	-12.9911912273596	5.77400478209103e-15	1.72272335130576e-12	24.0661458754002
1552321_a_at	CCDC65	chr12:49297915-49315891 (+) // 98.2 // q13.12	-6.548967953916	7.8205398409886	-12.9760277057842	5.9742640182171e-15	1.76581377420686e-12	24.03268428324
205406_s_at	SPA17	chr11:124543779-124564685 (+) // 38.49 // q24.2	-3.03229583077853	9.74177854401576	-12.9669357236495	6.09773177813774e-15	1.77858674140895e-12	24.0126073107745
227917_at	LOC100506990	---	-3.18980174474244	9.83150332385975	-12.9645938348618	6.12995493624154e-15	1.77858674140895e-12	24.00743429152
209447_at	SYNE1	chr6:152442914-152461297 (-) // 97.51 // q25.1	-3.79807922249241	9.77145700355163	-12.9577566210876	6.22503155908419e-15	1.7897531644327e-12	23.9923276500241
64900_at	TMEM231	chr16:75572201-75572939 (-) // 79.53 // q23.1	-3.06556047552583	9.84081620843104	-12.9402920585795	6.47479648178225e-15	1.84479201380942e-12	23.9537140588364
233071_at	RSPH4A	chr6:116943930-116954141 (+) // 82.08 // q22.1	-5.40783857375361	8.17495965808621	-12.8547430479744	7.85480777573065e-15	2.21800134567194e-12	23.7640247082698
235977_at	LONRF2	chr2:100898359-100898860 (-) // 98.24 // q11.2	-3.31477124563121	11.9191076682192	-12.8264415505807	8.37482970178489e-15	2.3439147269792e-12	23.7010721817588
231133_at	DRC1	chr2:26676181-26679579 (+) // 88.34 // p23.3	-6.33673964304987	6.48631658573761	-12.8152162235499	8.59072196900816e-15	2.38324713150747e-12	23.6760756062082
1562371_s_at	VWA3B	chr2:98809367-98929409 (+) // 99.31 // q11.2	-6.2504810604105	7.95548301857304	-12.8108596152223	8.67603657649191e-15	2.38598550233159e-12	23.66637009575
220614_s_at	ADGB	chr6:147057653-147136595 (+) // 98.64 // q24.3	-6.66700392184898	6.83439558093549	-12.8003714554686	8.88499615977603e-15	2.42238697025066e-12	23.6429952576905
237131_at	RIIAD1	chr1:151694013-151702082 (+) // 98.68 // q21.3	-6.28890164887097	8.4638732736232	-12.764498975024	9.63942323864953e-15	2.6056102508165e-12	23.5629434368333
230142_s_at	CIRBP	chr19:1273175-1274805 (+) // 94.39 // p13.3	-3.15451037516759	10.1177421843378	-12.758965766845	9.76149290485991e-15	2.61624554753474e-12	23.5505814784297
225656_at	EFHC1	chr6:52285085-52357468 (+) // 95.24 // p12.2	-2.65403885940111	10.2930758358256	-12.7479511575201	1.00092167723322e-14	2.64939979144624e-12	23.5259619681945
1569344_a_at	LOC105375172	chr7:17472702-17474308 (-) // 63.0 // p21.1	-4.88312225785789	8.0687693736812	-12.7460447706761	1.0052740623966e-14	2.64939979144624e-12	23.5216993392201
206197_at	NME5	chr5:137451251-137474897 (-) // 99.61 // q31.2	-3.06937539977039	10.7219698111905	-12.7404022402889	1.01827003158893e-14	2.66147173711004e-12	23.509080143859
228100_at	PIFO	chr1:111889181-111894390 (+) // 98.31 // p13.2	-6.24524648677788	10.4399466225546	-12.7095151556392	1.09251699501059e-14	2.83212643313156e-12	23.4399326704442
229976_at	MORN5	chr9:124929040-124962362 (+) // 89.47 // q33.2	-5.9333068901897	7.58031611663076	-12.6324625111343	1.30283759596999e-14	3.34988144797941e-12	23.2669143716444
230231_at	FGF14	chr13:102373012-102374124 (-) // 99.29 // q33.1	-5.6076983908812	8.0788751006296	-12.611259397007	1.36767911698014e-14	3.48824352851724e-12	23.2191733682891
220389_at	CCDC81	chr11:86106223-86134150 (+) // 96.16 // q14.2	-5.77726789362334	6.50547429127058	-12.5971881973785	1.41252353829736e-14	3.57379755377539e-12	23.187459488401
1559640_at	ANKFN1	chr17:54188318-54307022 (+) // 93.8 // q22	-6.75048409081189	7.95059479193449	-12.5527624659882	1.56422656087388e-14	3.92620866779345e-12	23.0871689447188
1556331_a_at	---	chr5:58386654-58389860 (-) // 40.34 // q11.2	-3.50295653126028	10.1613550338577	-12.5119599304507	1.71822447958876e-14	4.27878483397435e-12	22.9948389918826
222520_s_at	IFT57	chr3:107879659-107941248 (-) // 94.3 // q13.12	-2.74303671169649	9.34358190368511	-12.4784112822874	1.85641303693851e-14	4.58679052392323e-12	22.9187662636022
237281_at	AKAP14	chrX:119037175-119054678 (+) // 99.25 // q24	-6.32859943808461	9.92287519777378	-12.3622019644539	2.42937416047905e-14	5.95592148831864e-12	22.6541569713569
212327_at	LIMCH1	chr4:41614936-41702061 (+) // 97.72 // p13	-2.18959081563624	12.2702547110822	-12.3395790269722	2.56045913490803e-14	6.18924633307188e-12	22.6024451876166
230281_at	C16orf46	chr16:81087101-81087565 (-) // 92.6 // q23.2	-2.49052155596397	11.0517044647487	-12.3390372080096	2.56368579533427e-14	6.18924633307188e-12	22.6012058932564
228903_at	CES4A	chr16:67042880-67043638 (+) // 90.94 // q22.1	-6.03720873495696	8.50147758939326	-12.306295514461	2.76659055389679e-14	6.62849945890454e-12	22.5262469549726
244387_at	---	chr5:58945739-58946269 (-) // 79.84 // q12.1	-3.41306325906714	9.98022136152919	-12.2886832768384	2.88245360482875e-14	6.85417125611385e-12	22.4858689518214
203842_s_at	MAPRE3	chr2:27193524-27250086 (+) // 94.41 // p23.3	-3.50038531120133	11.2959078337727	-12.2253828397718	3.34144539055173e-14	7.88630984489470e-12	22.3404188295265
232639_at	EFCAB12	chr3:129120164-129147494 (-) // 59.1 // q21.3	-5.75029023883535	7.73338490045201	-12.2069798126346	3.48843177710317e-14	8.17223284316036e-12	22.29803670976
216356_x_at	BAIAP3	chr16:1383656-1399439 (+) // 98.32 // p13.3	-3.1126074663987	9.8309673797415	-12.1890000343317	3.6384240044282e-14	8.46094099735633e-12	22.2565874460527
234732_s_at	EFCAB6	chr22:43924623-43966023 (-) // 100.0 // q13.2	-3.03183495274491	7.34568454824925	-12.1672778211256	3.82846461808058e-14	8.79037824061779e-12	22.206455375233
238933_at	IRS1	chr2:227656695-227657564 (-) // 95.98 // q36.3	-2.83967822363507	9.10285348551522	-12.1664749349174	3.83568012775961e-14	8.79037824061779e-12	22.2046012574262
1555804_a_at	MAP3K19	chr2:135738285-135741049 (-) // 79.4 // q21.3	-4.62793481298467	7.21763277699226	-12.1530742207845	3.95818519737582e-14	9.00586798936745e-12	22.1736425627017
238327_at	ODF3B	chr22:50968855-50970180 (-) // 98.13 // q13.33	-3.29763624537581	8.76774288765972	-12.1407834215653	4.07405878582732e-14	9.20329879718391e-12	22.145227752365
233312_at	ROPN1L	chr5:10463282-10465137 (+) // 88.48 // p15.2	-4.97564069394496	6.62655169151213	-12.1350482359031	4.12930889538735e-14	9.26195199471775e-12	22.1319620710588
231565_at	C4orf22	chr4:81791182-81884910 (+) // 99.79 // q21.21	-5.51270883285295	7.56114620663139	-12.1208210610356	4.26969703349606e-14	9.50939706910891e-12	22.0990358762633
1557417_s_at	RSPH10B /// RSPH10B2	chr7:6803556-6838396 (+) // 96.23 // p22.1 /// chr7:5965776-6000497 (-) // 96.23 // p22.1	-5.3177741928526	7.89717245173903	-12.1113045809636	4.36631603591688e-14	9.65658118544807e-12	22.0769971959711
231549_at	C1orf158	chr1:12806181-12823845 (+) // 75.45 // p36.21	-4.40829769200832	7.47391025381271	-12.0751794162448	4.75389197435121e-14	1.04407352486689e-11	21.9932308543718
239515_at	---	---	-3.93551535785163	7.90178812307342	-12.0455166143583	5.09833103696944e-14	1.11199874051859e-11	21.9243235837308
1553734_at	AK7	chr14:96858447-96955113 (+) // 95.96 // q32.2	-3.70567800561979	7.86205122557247	-12.0046053525935	5.61569199293707e-14	1.21645119841526e-11	21.829099582217
233536_at	ASXL3	chr18:31325147-31327377 (+) // 96.19 // q12.1	-5.76378405075903	7.03815609746824	-11.998659778014	5.69522493821838e-14	1.22528696527955e-11	21.8152428146988
236745_at	CCDC78	chr16:772585-773166 (-) // 90.82 // p13.3	-4.86715468996491	9.50927614340048	-11.9830393852211	5.90970653081014e-14	1.26284039691487e-11	21.7788161098772
234476_at	DNAH7	chr2:196765054-196774837 (-) // 93.18 // q32.3	-4.15577183073037	7.22120824959487	-11.9099824390859	7.02794319424121e-14	1.49171631853069e-11	21.6080279431074
1557867_s_at	CFAP157	chr9:130469267-130476300 (+) // 84.5 // q34.11	-4.24152410983268	9.82495037195967	-11.8950441389994	7.28203168051663e-14	1.53534355952013e-11	21.5730208050289
226917_s_at	ANAPC4	chr4:25408448-25420120 (+) // 87.39 // p15.2	-2.35371189901078	13.3251390134612	-11.8743233415634	7.65010281897413e-14	1.60226590564818e-11	21.5244146724842
223794_at	ARMC4	chr10:28101098-28233758 (-) // 99.49 // p12.1	-4.80646543895413	7.71190085161078	-11.8690967032615	7.74591223193922e-14	1.6116593437323e-11	21.512145387359
231582_at	CDHR3	chr7:105676390-105676875 (+) // 89.94 // q22.3	-5.69970116085392	8.02051692366527	-11.8616302852338	7.88491017138349e-14	1.6298573142495e-11	21.4946121611848
218039_at	NUSAP1	chr15:41625087-41673243 (+) // 97.13 // q15.1	3.99027659861504	9.79223875570661	11.7896786851286	9.36236352084735e-14	1.92268901759947e-11	21.3252776447226
236909_at	CCDC173	chr2:170502250-170505763 (-) // 96.8 // q31.1	-4.80336389813307	8.4673804077809	-11.7792868667197	9.59800941862188e-14	1.95836545724733e-11	21.3007652160731
239916_at	CFAP52	chr17:9545058-9546764 (+) // 95.23 // p13.1	-4.66184397192235	8.87851029869096	-11.7675528008294	9.87138832142707e-14	2.00123414777854e-11	21.2730697143079
236085_at	CAPSL	chr5:35904399-35938737 (-) // 98.57 // p13.2	-7.73424757581248	9.92124969995104	-11.7478534392479	1.03483605881931e-13	2.07962401021242e-11	21.2265335489275
205714_s_at	ZMYND10	chr3:50378545-50383131 (-) // 99.94 // p21.31	-5.56138586865166	8.2089403310574	-11.7461951384169	1.03895716693088e-13	2.07962401021242e-11	21.2226137991726
1552320_a_at	CCDC65	chr12:49297915-49315891 (+) // 98.2 // q13.12	-4.6000240671169	8.58289959022992	-11.7081378010565	1.13828615568536e-13	2.26411559495e-11	21.1325582376195
1568377_x_at	DEFB124	chr20:30053329-30053459 (-) // 100.0 // q11.21	-5.80187233587472	9.7645468995247	-11.6825536668786	1.21046644190357e-13	2.39263823072765e-11	21.071911561965
243900_at	WDR38	chr9:127619106-127620169 (+) // 98.01 // q33.3	-4.83030947734223	7.93045933109796	-11.6706917247892	1.24550267245621e-13	2.44660046702484e-11	21.0437639521804
206076_at	LRRC23	chr12:7014004-7023392 (+) // 94.78 // p13.31	-4.34636745901416	7.93378357072846	-11.6607536520153	1.27565315400437e-13	2.49035843509519e-11	21.0201673482657
1568924_a_at	IQUB	chr7:123092512-123173002 (-) // 98.33 // q31.32	-4.534353254529	7.60492578571575	-11.6428723277457	1.33179331432871e-13	2.56996600732479e-11	20.9776779285244
235945_at	SRD5A2	chr2:31747549-31749032 (-) // 90.03 // p23.1	-6.01318359160149	8.49726629034139	-11.6425950923152	1.332683314998e-13	2.56996600732479e-11	20.9770188340478
215341_at	DNAH6	chr2:84931372-85046704 (+) // 97.94 // p11.2	-4.70715099800294	8.82353269632523	-11.6397292370577	1.34191916318138e-13	2.57209305786511e-11	20.9702050103201
239098_at	KCNRG	chr13:50594566-50595058 (+) // 61.07 // q14.2	-5.68830404649973	8.34340702398367	-11.6348768789589	1.35770629164172e-13	2.58667585418439e-11	20.9586656412627
206325_at	SERPINA6	chr14:94770585-94789673 (-) // 99.66 // q32.13	-6.16927938797182	6.77152947748618	-11.5767951996314	1.56208673639208e-13	2.95823683384047e-11	20.8203016203892
1564160_at	DTHD1	chr4:36335117-36346803 (+) // 66.15 // p14	-5.45106069638235	6.70586520414996	-11.5649700918367	1.60740880372759e-13	3.02594707301719e-11	20.7920770842277
222077_s_at	RACGAP1	chr12:50382946-50383586 (-) // 94.13 // q13.12	3.32731386738316	10.452657545914	11.5354885374025	1.72634316600356e-13	3.23061118154016e-11	20.7216293652749
204072_s_at	FRY	chr13:32605436-32870771 (+) // 99.6 // q13.1	-2.63255618229335	10.9750828305176	-11.5095569037892	1.83837524458676e-13	3.41678853849247e-11	20.6595696239679
231710_at	CAPS	chr19:5915807-5916221 (+) // 98.81 // p13.3	-4.31042042042567	7.99381658487471	-11.5075301621082	1.84743831051101e-13	3.41678853849247e-11	20.654715474805
236407_at	KCNE1 /// LOC102723475	chr21:35818987-35819444 (-) // 98.7 // q22.12	-5.67196460756941	6.42837122908967	-11.4697150165849	2.02516611711168e-13	3.72299314932048e-11	20.5640467922195
218960_at	TMPRSS4	chr11:117947810-117989165 (+) // 98.8 // q23.3	6.51923167758443	5.10763521160695	11.4674106002469	2.03654529448063e-13	3.72299314932048e-11	20.55851542708
219787_s_at	ECT2	chr3:172520661-172539257 (+) // 99.9 // q26.31	3.09132798023399	9.37600958925274	11.4219303611093	2.27499121987708e-13	4.13499266205935e-11	20.4492040024281
239499_at	DNAH2	chr17:7736401-7737058 (+) // 99.8 // p13.1	-4.79908786029704	6.92901015381952	-11.4108021286196	2.33755952441279e-13	4.2244375725188e-11	20.4224156835227
220173_at	BBOF1	chr14:74516456-74532793 (+) // 99.03 // q24.3	-3.11855877216842	9.55650495505118	-11.4046524945791	2.37288684888231e-13	4.26391587970182e-11	20.407605005148
236717_at	FAM179A	chr2:29274650-29275101 (+) // 100.0 // p23.2	-4.78157137678071	9.26792217259431	-11.3975103882575	2.41460064055791e-13	4.2979763092415e-11	20.3903977833207
218584_at	TCTN1	chr12:111051933-111086930 (+) // 94.79 // q24.11	-2.7671511371789	9.84841744728094	-11.3967608352034	2.41902163740273e-13	4.2979763092415e-11	20.3885915199419
233326_at	CCDC39 /// LOC101928882	chr3:180331795-180455662 (-) // 94.73 // q26.33	-4.39361237571246	8.69824200298843	-11.392762908514	2.44274213186144e-13	4.31587500906423e-11	20.3789561094046
1563271_at	LOC101928227	chr15:38332195-38332682 (+) // 20.71 // q14	-5.32417296971671	7.06250757888182	-11.3897672513404	2.46067152859606e-13	4.32339987574328e-11	20.371734881936
1562921_at	EP300-AS1	chr22:40923493-41593505 (-) // 19.19 // q13.1	-2.53830852020311	13.4526035851472	-11.3759474807463	2.54514100828997e-13	4.44710660376677e-11	20.3384060156325
210383_at	SCN1A	chr2:166845672-166930149 (-) // 98.81 // q24.3	-6.20072185317178	10.5185528614648	-11.2451225980783	3.50746429522582e-13	6.09489372531932e-11	20.0216416639561
229831_at	CNTN3	chr3:74311721-74535641 (-) // 94.15 // p12.3	-4.5678908952592	8.97589791374157	-11.2322681987285	3.62017347489554e-13	6.25637192989324e-11	19.9903946418871
225191_at	CIRBP	chr19:1272882-1274809 (+) // 94.43 // p13.3	-1.93393212143044	13.0721104583215	-11.2283029677905	3.65568224372782e-13	6.28340253479e-11	19.9807513460347
239722_at	C5orf49	chr5:7830748-7831144 (-) // 83.46 // p15.31	-5.10481524146476	8.79198523776891	-11.2111088318072	3.81381816595702e-13	6.51977369278685e-11	19.938911592004
1560416_at	DNAH11	chr7:21582681-21584892 (+) // 98.01 // p15.3	-5.46067337648809	8.31245401406684	-11.1970708673261	3.94809556587019e-13	6.71303604119413e-11	19.9047227507775
220257_x_at	NXF2 /// NXF2B	chrX:101572392-101581633 (+) // 99.01 // q22.1 /// chrX:101615316-101624600 (-) // 99.06 // q22.1	-4.6726157557311	6.12188482634566	-11.15811895401	4.3465309797555e-13	7.35098335645708e-11	19.8097193783471
210323_at	TEKT2	chr1:36550468-36553877 (+) // 99.03 // p34.3	-3.3001235717027	8.53767158816981	-11.1545335642948	4.3852101480807e-13	7.37694979485107e-11	19.8009644633088
229957_at	TMEM91	chr19:41882685-41889985 (+) // 64.68 // q13.2	-2.78083032737108	11.1988014132984	-11.1308747179392	4.64940668391174e-13	7.78000718441231e-11	19.7431505067277
243896_at	CFAP43	chr10:105927343-105945823 (-) // 98.3 // q25.1	-5.57431486559355	6.9943277466676	-11.1215970722351	4.75739501995951e-13	7.91880920532839e-11	19.7204587619113
1555112_a_at	CCDC181	chr1:169388027-169396871 (-) // 98.8 // q24.2	-5.2625748759346	6.61904088694021	-11.0893495181617	5.15307188950913e-13	8.53251578940396e-11	19.6414964921166
230695_s_at	RSPH9	chr6:43612782-43638745 (+) // 98.13 // p21.1	-5.22920475909602	7.32593421183981	-11.064559701908	5.47997000042516e-13	9.02653808507532e-11	19.5807008482789
1568375_at	DEFB124	chr20:30053329-30053459 (+) // 100.0 // q11.21	-6.35925128135218	10.052200450269	-11.0402456742421	5.82117441761076e-13	9.53888404825688e-11	19.5209921107061
1563830_a_at	FHAD1	chr1:15671926-15724622 (+) // 89.46 // p36.21	-5.09354163890742	7.93013819771145	-11.0320901032761	5.94041820331087e-13	9.68410649989225e-11	19.5009464741491
1554141_s_at	WDR78	chr1:67303285-67390469 (-) // 94.75 // p31.3	-4.48252118046074	7.76009418774161	-11.0280111335575	6.00098981259064e-13	9.73268224682008e-11	19.4909174009916
200783_s_at	STMN1	chr1:26226611-26231232 (-) // 98.12 // p36.11	3.535520382694	9.04095803548477	11.019701707491	6.12634028446582e-13	9.87610072323107e-11	19.4704798910322
238326_at	ODF3B	chr22:50968854-50970180 (+) // 98.28 // q13.33	-3.90922330332131	7.5716786227469	-11.0180303401005	6.15187454144223e-13	9.87610072323107e-11	19.4663679488981
243868_at	RFX3	chr9:3223168-3223614 (-) // 97.17 // p24.2	-2.2744964871058	12.9592955704901	-10.9768140202561	6.81713286107945e-13	1.08888203971969e-10	19.3648479311351
226185_at	CDS1	chr4:85570204-85572487 (+) // 98.75 // q21.23	-2.52370925262748	10.3794801528675	-10.9013077910642	8.23268861692358e-13	1.30837693567249e-10	19.1782767569362
1570289_at	LOC646736	chr2:227007509-227044778 (+) // 49.33 // q36.3	-6.3949770042949	8.1705055539696	-10.8756693481239	8.77883836161131e-13	1.3881977101216e-10	19.1147515009246
219469_at	DYNC2H1	chr11:103173950-103350311 (+) // 99.9 // q22.3	-2.61903202629068	9.77507817753155	-10.8605342067006	9.11846544346559e-13	1.43472929410469e-10	19.0772091308969
201664_at	SMC4	chr3:160118382-160152739 (+) // 96.86 // q25.33	2.46829097115064	11.0546054062245	10.8437221089918	9.51147686492472e-13	1.48915825410945e-10	19.0354709689838
226187_at	CDS1	chr4:85570204-85572487 (+) // 98.75 // q21.23	-2.2910978787548	9.8642922952684	-10.8046716665726	1.04924352117665e-12	1.63464904437107e-10	18.9383764409602
219151_s_at	RABL2A /// RABL2B	chr2:114384881-114400961 (+) // 84.63 // q13 /// chr22:51205936-51222028 (-) // 84.77 // q13.33	-1.70810604621425	13.3502949745325	-10.7823220835135	1.10997196528499e-12	1.72078300853447e-10	18.8827142875887
236610_at	---	chr5:58312177-58312698 (-) // 49.52 // q11.2	-3.25852233539366	11.2379043769504	-10.7395533674649	1.23637673476613e-12	1.90739759091285e-10	18.7760100941921
210345_s_at	DNAH9	chr17:11501757-11872862 (+) // 99.95 // p12	-4.90375563838992	6.29591483178541	-10.7279593363659	1.27310984455963e-12	1.95453261864285e-10	18.7470415013772
226358_at	APH1B	chr15:63599399-63601318 (+) // 90.42 // q22.2	-2.15687159275736	10.239375516665	-10.7048375921788	1.34972649212486e-12	2.06214734492468e-10	18.6892158629865
207039_at	CDKN2A	chr9:21967751-21974866 (-) // 86.83 // p21.3	5.97330393556843	5.56582520459674	10.6876998017212	1.40953760876769e-12	2.14182907883513e-10	18.6463090538463
236222_at	MAATS1	chr3:119485174-119485688 (+) // 56.6 // q13.33	-3.73424151040478	10.3737226652865	-10.6860531837668	1.4154248955813e-12	2.14182907883513e-10	18.6421844320955
241897_at	---	chr8:30276173-30276583 (+) // 53.08 // p12	-3.261648812096	9.36132094590315	-10.6819860353056	1.43007424480007e-12	2.14679617431946e-10	18.6319950422552
226936_at	CENPW	chr6:126661250-126669754 (+) // 77.42 // q22.32	3.80404114991346	8.08907259334543	10.6813763515741	1.4322835413312e-12	2.14679617431946e-10	18.6304674146787
237400_at	---	chr14:50793060-50793482 (-) // 94.76 // q21.3	-2.72306809065867	10.5123878536971	-10.6710126089854	1.47037565230051e-12	2.19349530092717e-10	18.6044922745652
215469_at	SLITRK5	chr13:88346626-88348525 (+) // 82.43 // q31.2	-5.60329814557201	7.81452955027514	-10.6636358272831	1.49811743770752e-12	2.22438789131164e-10	18.5859946597416
219182_at	TMEM231	chr16:75572201-75590156 (-) // 99.3 // q23.1	-3.05934708338534	8.28178886932291	-10.6349261058258	1.61126779137613e-12	2.37136125937905e-10	18.5139337578492
229918_at	CCDC40	chr17:78022168-78074412 (+) // 99.37 // q25.3	-3.7098534285595	7.58706901549495	-10.6347227139592	1.61209976211502e-12	2.37136125937905e-10	18.5134228505509
1553630_at	C10orf107	chr10:63422718-63526524 (+) // 96.06 // q21.2	-5.32289920141128	6.87504985535395	-10.631748376349	1.62431642040367e-12	2.37826995887437e-10	18.5059508670433
214261_s_at	ADH6	chr4:100123795-100140386 (-) // 95.37 // q23	-5.56812305536562	7.42279833825944	-10.6283602072489	1.63834795468804e-12	2.38556394603058e-10	18.497437820089
203692_s_at	E2F3	chr6:20402397-20493945 (+) // 95.45 // p22.3	3.10494359850444	8.58270924154148	10.6264865233694	1.6461605359817e-12	2.38556394603058e-10	18.492729372732
237654_at	PPP1R36	chr14:65054900-65056096 (+) // 96.32 // q23.3	-3.30311901307871	9.57470940718787	-10.624694080889	1.65366993848338e-12	2.38556394603058e-10	18.4882246357814
221520_s_at	CDCA8	chr1:38158158-38175234 (+) // 97.41 // p34.3	5.32180545582988	6.10278565835583	10.623315255843	1.65947027169648e-12	2.38556394603058e-10	18.4847590999022
235956_at	CEP126	chr11:101869610-101870222 (+) // 89.38 // q22.1	-5.59228853949367	9.93276677449669	-10.6171131950104	1.68581835461847e-12	2.40727711890748e-10	18.4691676765557
241310_at	NEK5	chr13:52609035-52609403 (-) // 97.09 // q14.3	-5.9064081114737	9.99851615325935	-10.6145016481804	1.69704024646315e-12	2.40727711890748e-10	18.4626009271923
239620_at	TTC23L	chr5:34867128-34899565 (+) // 76.96 // p13.2	-3.37999504286167	6.24958038046369	-10.6144159649022	1.69740971832154e-12	2.40727711890748e-10	18.4623854604839
223691_at	RGS22	chr8:100973309-101118171 (-) // 98.74 // q22.2	-4.28794746936906	8.6599681460815	-10.5813577797455	1.8462635280451e-12	2.60669331865867e-10	18.3791803830905
228519_x_at	CIRBP	chr19:1274350-1275032 (+) // 100.0 // p13.3	-1.90608682980285	11.3189323475823	-10.5702807737826	1.89906608958931e-12	2.66932729552673e-10	18.3512673044921
204023_at	RFC4	chr3:186507686-186524250 (-) // 92.95 // q27.3	2.34343161251242	10.4995535719633	10.5477492606184	2.01127539931801e-12	2.81453963623148e-10	18.2944386705457
238721_at	MDH1B	chr2:207602490-207615756 (-) // 98.95 // q33.3	-3.60751391111366	9.98315620714386	-10.5390973306293	2.05613978682304e-12	2.86464655938615e-10	18.2725986592656
244116_at	LOC101927391	chr7:7589736-7590217 (-) // 99.79 // p21.3	-2.95122181637428	9.54203748810392	-10.5320510251269	2.09343167593282e-12	2.90381009574787e-10	18.2548042332192
220003_at	LRRC36	chr16:67381278-67419103 (+) // 93.98 // q22.1	-4.72706754265792	9.12540533249825	-10.5084650604864	2.22335368770602e-12	3.07055824137077e-10	18.1951924099479
238983_at	NSUN7	chr4:40811412-40812115 (+) // 99.58 // p14	-2.91468169860213	10.2557189121938	-10.5040962830197	2.24830726590549e-12	3.09152024310987e-10	18.1841423768684
223407_at	ENKD1	chr16:67696849-67700628 (-) // 83.48 // q22.1	-1.57398339579704	8.5530454550744	-10.493582566808	2.30953701318904e-12	3.1589400305727e-10	18.1575392433586
244260_at	---	chr4:2012573-2012845 (-) // 44.83 // p16.3	-5.45053497513726	8.46090771821665	-10.4922673827505	2.31731514289783e-12	3.1589400305727e-10	18.154210345626
219703_at	MNS1	chr15:56721006-56757335 (-) // 99.85 // q21.3	-2.18834090382323	9.19582003579244	-10.4852301785934	2.35939013579428e-12	3.20249237916867e-10	18.1363943110197
1570298_at	---	chr12:62876130-62878722 (-) // 27.53 // q14.1	-4.94647423310798	9.06743981169612	-10.4718090776604	2.44180705704016e-12	3.30019615324582e-10	18.1023976311958
240655_at	---	chr3:105244655-105245133 (+) // 99.79 // q13.11	-2.93604682496676	9.48559042530334	-10.4599008958135	2.51739002735085e-12	3.38787136191481e-10	18.0722128748839
236666_s_at	LRRC10B	chr11:61278037-61278488 (+) // 96.16 // q12.2	-6.0080908294116	8.21668243317596	-10.4558824951878	2.54343037065533e-12	3.40841224162481e-10	18.0620227353165
224463_s_at	C11orf70	chr11:101918198-101954144 (+) // 98.51 // q22.1	-3.86688965215265	9.251073249526	-10.4367857307841	2.6709891358524e-12	3.56424904685519e-10	18.0135659479231
230644_at	LRFN5	chr14:42361121-42373752 (+) // 100.0 // q21.1	-4.6477090810983	8.39522984048282	-10.417533754673	2.80619583991179e-12	3.72893906021219e-10	17.9646653323151
201974_s_at	CCZ1	chr7:5938382-5966181 (+) // 86.28 // p22.1 /// chr7:6837991-6865876 (-) // 86.16 // p22.1	-3.57822429967896	7.27558179654993	-10.3918733496968	2.99733377494257e-12	3.95408865139566e-10	17.8994090646182
205948_at	PTPRT	chr20:40701413-41818557 (-) // 92.46 // q12	-5.6364879774225	6.87886282818206	-10.3900871277127	3.01112325632533e-12	3.95408865139566e-10	17.8948632524667
1554690_a_at	TACC1	chr8:38586157-38705635 (+) // 85.17 // p11.22	-3.22266551718671	8.11821425902941	-10.3898267069837	3.01313907856306e-12	3.95408865139566e-10	17.8942004635154
220302_at	MAK	chr6:10762955-10831103 (-) // 91.29 // p24.2	-2.49271986920354	10.160133331264	-10.384827194233	3.05210642002466e-12	3.98867428263223e-10	17.8814745731182
227420_at	TNFAIP8L1	chr19:4654407-4655538 (+) // 53.2 // p13.3	-2.39339076941852	10.8356964009859	-10.3814975907895	3.0783428337117e-12	4.006406191727e-10	17.8729974351225
214829_at	AASS	chr7:121715556-121726207 (-) // 82.83 // q31.32	-2.85031354457368	9.82122220133887	-10.3777155541255	3.10842343733815e-12	4.02897539464165e-10	17.8633665847557
225171_at	ARHGAP18	chr6:129897289-130031347 (-) // 93.94 // q22.33	-2.04298130451697	13.0106890629231	-10.3730485823454	3.1459559485641e-12	4.06097970731788e-10	17.8514796010455
216840_s_at	LAMA2	chr6:129835770-129837705 (+) // 87.71 // q22.33	-5.17003433027162	7.7093870032971	-10.3554592588977	3.29161420838679e-12	4.2317313396114e-10	17.8066522980598
239017_at	---	chr8:12483194-12483662 (+) // 71.66 // p23.1 /// chr8:12425093-12425561 (+) // 71.66 // p23.1	-3.16720893009243	9.02471630956347	-10.3336781795117	3.48155947647784e-12	4.42891484961515e-10	17.7510839964344
204748_at	PTGS2	chr1:186640968-186649556 (-) // 97.42 // q31.1	-4.76236894511915	9.36196415316577	-10.3336121440354	3.48215203162513e-12	4.42891484961515e-10	17.7509154277419
205518_s_at	CMAHP	chr6:25081542-25138032 (-) // 99.64 // p22.3	-2.98347920342693	9.28655086819803	-10.3330718928209	3.48700372337372e-12	4.42891484961515e-10	17.749536306831
213519_s_at	LAMA2	chr6:129828706-129837708 (+) // 92.84 // q22.33	-3.45719699256656	7.38154252650405	-10.297389984502	3.8231944553932e-12	4.83649391385061e-10	17.6583621039685
202690_s_at	SNRPD1	chr18:19192268-19209195 (+) // 86.45 // q11.2	1.81800141614656	11.2292188635337	10.2949193788003	3.84766137322613e-12	4.84805333026492e-10	17.6520428403314
209757_s_at	MYCN	chr2:16082045-16087123 (+) // 91.73 // p24.3	6.57344129766791	5.1485604201923	10.2915978887008	3.88080657739788e-12	4.87041225463434e-10	17.6435458988469
205896_at	SLC22A4	chr5:131630163-131679861 (+) // 99.86 // q31.1	-2.97699512952342	9.45164099811388	-10.278689722792	4.01240570024478e-12	4.99845867323199e-10	17.6105104013169
208920_at	SRI	chr7:87834429-87849386 (-) // 78.38 // q21.12	-2.07874228715296	10.1316991371949	-10.2784930686784	4.01444540251984e-12	4.99845867323199e-10	17.6100069354845
220308_at	CFAP45	chr1:159842157-159869939 (-) // 98.43 // q23.2	-3.44294660333288	8.14164826785377	-10.2325065493388	4.52167378154239e-12	5.60793941235528e-10	17.4921302195764
220581_at	CCDC170	chr6:151815262-151939473 (+) // 99.11 // q25.1	-3.29881935648265	7.25274895046819	-10.2290465345101	4.56238561097956e-12	5.63122409057144e-10	17.4832496106822
1559410_at	LOC105369360	chr3:125548302-125551265 (-) // 24.65 // q21.2	-2.57153463539334	11.2615965639085	-10.2278914723187	4.57605954365668e-12	5.63122409057144e-10	17.4802846218438
1557666_s_at	AK8	chr9:135751698-135753674 (-) // 54.5 // q34.13	-3.04362850943001	8.52108349734697	-10.2207252778018	4.66183363840015e-12	5.7086128914504e-10	17.4618853061416
231051_at	MRLN	chr10:61496752-61513178 (-) // 100.0 // q21.2	-5.1862744764103	6.28925897464261	-10.219633200751	4.67504818467607e-12	5.7086128914504e-10	17.459080770257
210145_at	PLA2G4A	chr1:186798104-186958113 (+) // 95.9 // q31.1	-4.12035117962369	7.930725362665	-10.2052137044882	4.85315373096917e-12	5.90330153444734e-10	17.422035265369
203693_s_at	E2F3	chr6:20402397-20493942 (+) // 95.89 // p22.3	2.14345287790236	11.9865731507839	10.1941137460141	4.99495829181109e-12	6.05251153014626e-10	17.3934988783581
240288_at	KCNRG /// TRIM13	chr13:50594347-50594611 (+) // 100.0 // q14.2	-4.76805050603565	9.1052202015561	-10.1869639378783	5.08852856497497e-12	6.12854014251528e-10	17.375108915201
221103_s_at	CFAP44	chr3:113009699-113046644 (-) // 97.02 // q13.2	-2.86968188050825	9.36923969683169	-10.1863641532534	5.09645879175842e-12	6.12854014251528e-10	17.3735658991268
223866_at	ARMC2	chr6:109197358-109295013 (+) // 97.08 // q21	-3.303715327314	7.50365300514968	-10.1770880303916	5.22072248586487e-12	6.25418823249858e-10	17.3496957814614
204962_s_at	CENPA	chr2:27008920-27017454 (+) // 99.93 // p23.3	7.34783843113603	7.25645715037593	10.1727336194254	5.28011548364829e-12	6.29596720126405e-10	17.3384866150059
238625_at	C1orf168	chr1:57184543-57189356 (-) // 95.66 // p32.2	-5.43528886949868	9.51055083282481	-10.1716201728214	5.2954128740158e-12	6.29596720126405e-10	17.33561995759
236325_at	CEP126	chr11:101871334-101871795 (+) // 45.49 // q22.1	-4.38930625418158	7.91578942423887	-10.1675758413708	5.35135811217591e-12	6.33865362006275e-10	17.3252060892082
204683_at	ICAM2	chr17:62079955-62084107 (-) // 99.9 // q23.3	-3.02061820911482	8.11303818774296	-10.1604386959509	5.45156040690651e-12	6.43324811301587e-10	17.3068230360304
237363_at	SPATA6L	chr9:4598317-4598709 (-) // 94.12 // p24.2	-3.55154908406323	9.19673107327581	-10.1250417885611	5.97752722416219e-12	7.02770542718786e-10	17.2155496797088
204170_s_at	CKS2	chr9:91926112-91931617 (+) // 97.29 // q22.2	3.35416709402294	10.1894121901359	10.1127736274252	6.17165932128111e-12	7.22907028499393e-10	17.1838757703548
234727_at	DNAH7	chr2:196765054-196774837 (+) // 93.18 // q32.3	-4.20132890904841	6.92698228112919	-10.1065697212136	6.27226485538389e-12	7.3198025208993e-10	17.1678507774294
214204_at	PACRG	chr6:163483318-163736346 (+) // 98.1 // q26	-4.93607179444547	8.76684132744651	-10.0961542283579	6.44494185444237e-12	7.4936665841395e-10	17.1409353258312
205074_at	SLC22A5	chr5:131705443-131731303 (+) // 98.59 // q31.1	-1.63436958682338	12.405464603546	-10.0859262222233	6.61922733897028e-12	7.66812028653018e-10	17.1144900721219
234936_s_at	CC2D2A	chr4:15516457-15603169 (+) // 100.0 // p15.32	-2.37170851781001	8.61475784199492	-10.0840622952572	6.65150250999354e-12	7.67738753215532e-10	17.1096692269476
1552950_at	CFAP161	chr15:81391748-81441516 (+) // 93.53 // q25.1	-4.39151765230264	5.75326652490457	-10.073706554432	6.83376310988622e-12	7.85907607684587e-10	17.0828766552664
214930_at	SLITRK5	chr13:88324869-88331868 (+) // 95.2 // q31.2	-5.77208784713803	8.4128486137499	-10.0605629939347	7.07244141322058e-12	8.10409536719254e-10	17.0488504670391
221946_at	C9orf116	chr9:138387027-138392364 (-) // 98.29 // q34.3	-2.6858893968145	7.33454236634163	-10.0377898742953	7.50628985189456e-12	8.57017772043384e-10	16.9898397914505
223905_at	DRC7	chr16:57758705-57765365 (+) // 99.01 // q21	-4.20118867186079	6.31510960109009	-10.0316969816724	7.62689951436924e-12	8.67655841875689e-10	16.9740397216939
225701_at	AKNA	chr9:117098407-117139648 (-) // 98.51 // q32	-2.2916279760371	10.5665271846116	-10.0209855880711	7.84374253953767e-12	8.89126170449529e-10	16.9462507849947
223480_s_at	MRPL47	chr3:179280744-179320591 (-) // 95.04 // q26.33	1.7768837875709	10.9324952310725	10.0171628496466	7.92264313526062e-12	8.94862542127687e-10	16.9363295623668
232603_at	DCDC1 /// DCDC5	chr11:30885153-30928252 (-) // 69.23 // p14.1	-4.61674465472719	8.8788493767504	-10.0123318184484	8.02351290929128e-12	9.03030673556036e-10	16.9237886694095
228111_s_at	DNAH1	chr3:52433319-52434508 (+) // 90.66 // p21.1	-3.73870358591749	7.86664729139112	-10.0055253388663	8.16785456507485e-12	9.1601620026616e-10	16.9061143410044
232449_at	BCO2	chr11:112046370-112088949 (+) // 87.65 // q23.1	-3.53317791931168	9.22311067755692	-9.98264090243013	8.67285184754531e-12	9.69214178552891e-10	16.8466445347296
204767_s_at	FEN1	chr11:61560392-61564708 (+) // 98.67 // q12.2	3.06082517954542	9.43801343766861	9.97897358425782	8.75668916175298e-12	9.75137505033802e-10	16.8371076826404
225898_at	WDR54	chr2:74648849-74652882 (+) // 93.52 // p13.1	-2.65204508842274	10.3161156011747	-9.97345845515399	8.88432634498079e-12	9.85879666618815e-10	16.8227621762897
209505_at	NR2F1	chr5:92920641-92930317 (+) // 95.21 // q15	-2.74002670496397	10.6735194257633	-9.97041238467475	8.95563292963265e-12	9.90317646967e-10	16.8148372205951
240992_at	---	chr2:168606943-168607244 (+) // 94.34 // q24.3	-5.72036146503926	5.75765960665499	-9.96711701610406	9.03343239628727e-12	9.95440184546973e-10	16.8062622527902
230096_at	SAPCD1-AS1	chr6:31731911-31732398 (-) // 99.19 // p21.33	-2.23037467778992	9.59141025237746	-9.95893373354474	9.22962160113005e-12	1.01352782207409e-09	16.7849619572502
232027_at	SYNE1	chr6:152754659-152793550 (-) // 98.26 // q25.2	-5.74493475429485	7.33761440549637	-9.9561737719337	9.2967646449226e-12	1.01736843827101e-09	16.7777760002255
232614_at	---	chr18:60944825-60945901 (-) // 27.73 // q21.33	-2.85956940727968	9.35711389159094	-9.94253027419133	9.63606252317326e-12	1.05086245985475e-09	16.742238054333
230997_at	TTC21A	chr3:39178685-39180390 (+) // 97.89 // p22.2	-2.89696752414964	8.71530194455605	-9.93457438770019	9.83971387782313e-12	1.06938416185579e-09	16.7215033110513
1553102_a_at	CCDC69	chr5:150560795-150603706 (-) // 75.31 // q33.1	-4.62260411200555	7.41884929834033	-9.92211343556949	1.01675373091459e-11	1.1012278593803e-09	16.68901019913
230206_at	DOCK5	chr8:25272438-25273227 (-) // 96.47 // p21.2	-2.3298655113076	10.6167974905513	-9.911561271603	1.04538362592471e-11	1.12837210080188e-09	16.6614780148785
229632_s_at	INTS10	chr8:19708637-19709578 (+) // 99.05 // p21.3	-1.57252683349384	11.1087198820708	-9.90596503524375	1.06089919067246e-11	1.14122441510909e-09	16.6468704827767
218027_at	MRPL15	chr8:55047788-55060458 (+) // 98.08 // q11.23	2.02263336273042	9.27536685076658	9.89582611448503	1.08960960771667e-11	1.16813537131009e-09	16.6203946610363
1554140_at	WDR78	chr1:67303285-67390469 (-) // 94.75 // p31.3	-4.79539644284685	8.55442279679018	-9.88507477491941	1.12091991430452e-11	1.19764233816875e-09	16.5923044478487
221097_s_at	KCNMB2	chr3:178525128-178560929 (+) // 90.98 // q26.32	-3.38513876552725	5.84239409349392	-9.87948692706404	1.13755347216699e-11	1.21132209127115e-09	16.5776988104951
204874_x_at	BAIAP3	chr16:1384614-1399429 (+) // 95.99 // p13.3	-3.56282181597636	9.90421859723692	-9.87137991086025	1.16213417278226e-11	1.23334413920845e-09	16.5565010153733
206385_s_at	ANK3	chr10:61788159-62149488 (-) // 99.47 // q21.2	-1.79599031994337	11.3023325168658	-9.85744494075944	1.20565715644599e-11	1.27525462306893e-09	16.5200438470565
239921_at	COL28A1	---	-5.97519136284164	9.61757979165181	-9.84743318657919	1.23794891926877e-11	1.30372321420686e-09	16.4938345442312
1554528_at	MAATS1	chr3:119421872-119484744 (+) // 78.59 // q13.33	-2.99965603961993	10.4099790487132	-9.84630936302278	1.24162826683842e-11	1.30372321420686e-09	16.4908916940267
1557866_at	CFAP157	chr9:130469267-130476300 (+) // 84.5 // q34.11	-3.48087935678802	8.6879699966632	-9.84530102303213	1.24493900806447e-11	1.30372321420686e-09	16.4882511045124
214735_at	IPCEF1	chr6:154475633-154567896 (-) // 93.21 // q25.2	-2.17370211954333	9.33434777791513	-9.8328402263969	1.28660240297213e-11	1.34290718139923e-09	16.4556080715285
222220_s_at	TSNAXIP1	chr16:67841062-67861965 (+) // 98.72 // q22.1	-3.89933416094502	7.73551275701297	-9.81829333890332	1.33704235759023e-11	1.38437042952577e-09	16.4174736706567
205116_at	LAMA2	chr6:129204341-129837609 (+) // 99.86 // q22.33	-2.77265522947684	7.62832551256728	-9.81663440455622	1.34292109978517e-11	1.38437042952577e-09	16.4131229898967
205709_s_at	CDS1	chr4:85504131-85570339 (+) // 95.67 // q21.23	-2.36891090275028	10.8885400985415	-9.81638936057769	1.34379168790118e-11	1.38437042952577e-09	16.412480312048
203413_at	NELL2	chr12:44902064-45270138 (-) // 99.87 // q12	-3.84912169404753	9.90902108607078	-9.81637676028019	1.34383646956432e-11	1.38437042952577e-09	16.4124472649769
225996_at	LONRF2	chr2:100889752-100891893 (-) // 74.13 // q11.2	-2.79160536514177	11.9732482255059	-9.80964781792249	1.36796976161775e-11	1.40465622340659e-09	16.3947960619404
241928_at	---	chr14:50799643-50800203 (-) // 34.95 // q21.3	-2.90703230802168	8.71473707073248	-9.78536875319787	1.45877787033865e-11	1.49305206884563e-09	16.3310569975031
221833_at	LOC100507577 /// LONP2 /// SIAH1	chr16:48388295-48397139 (+) // 60.17 // q12.1	-2.2234859216973	10.171023848344	-9.78149114598344	1.47383950865201e-11	1.50185090015077e-09	16.3208698727811
231178_at	SPATA4	chr4:177105813-177114218 (-) // 90.25 // q34.2	-4.18987109856048	6.0814294931063	-9.78023562693624	1.47875014518612e-11	1.50185090015077e-09	16.3175709789721
212224_at	ALDH1A1	chr9:75515586-75567971 (-) // 97.58 // q21.13	-3.57610215518835	9.16658354946662	-9.77950357262596	1.48162107394877e-11	1.50185090015077e-09	16.3156473979406
1563961_at	FHAD1	chr1:15573767-15723945 (+) // 88.95 // p36.21	-4.28937064855622	6.22429830033251	-9.77082051875073	1.51611001769301e-11	1.53190081212649e-09	16.2928258763506
230924_at	TTLL6	chr17:46839592-46840337 (-) // 98.41 // q21.32	-4.23514448171441	5.95313234400872	-9.7641932292726	1.54298295958801e-11	1.55408850573027e-09	16.2754006439435
228554_at	PGR	chr11:100900352-100903954 (-) // 61.28 // q22.1	-6.26557716722617	10.7657089956441	-9.75165496691681	1.59515919616087e-11	1.60153983294551e-09	16.2424174027011
212328_at	LIMCH1	chr4:41614936-41702061 (+) // 97.72 // p13	-2.42615809909183	12.5133827411997	-9.74236309758362	1.63498264809896e-11	1.63632788698663e-09	16.217960475425
1556889_s_at	LOC101927121	chr13:74862163-74982939 (+) // 83.68 // q22.1	-4.28062878169398	6.03892260083877	-9.7394961660707	1.64747316095047e-11	1.64362732454951e-09	16.2104121385181
229252_at	ATG9B	chr7:150709300-150710045 (-) // 92.85 // q36.1	-3.10963270921058	7.00591949378286	-9.69349547773994	1.86172242042112e-11	1.85153563736599e-09	16.0891456428096
212886_at	CCDC69	chr5:150560612-150603633 (-) // 76.06 // q33.1	-3.52778997953114	8.99815894928793	-9.66174184803379	2.02598746209386e-11	2.00362335260219e-09	16.0052709135906
1555197_a_at	C21orf58	chr21:47720424-47738120 (-) // 96.74 // q22.3	-4.42671154389097	7.37109765287987	-9.66013641620599	2.03467425578786e-11	2.00362335260219e-09	16.0010266891154
200911_s_at	TACC1	chr8:38644780-38710545 (+) // 93.97 // p11.22	-2.3533030849244	11.0271688957353	-9.65962650023984	2.03744127782655e-11	2.00362335260219e-09	15.9996785694292
232357_at	TTLL9	chr20:30521602-30532766 (+) // 84.54 // q11.21	-4.2055639116841	9.76586327839799	-9.65915773804242	2.03998836254318e-11	2.00362335260219e-09	15.9984392215441
219588_s_at	NCAPG2	chr7:158424127-158482587 (-) // 98.47 // q36.3	2.77280293519676	10.0124054422788	9.6305427042586	2.20177530776866e-11	2.15583114190377e-09	15.9227287595116
203728_at	BAK1	chr20:31276725-31278806 (-) // 97.37 // q11.21 /// chr6:33540328-33547959 (-) // 98.57 // p21.31	2.06240423923091	8.07727704047724	9.62543656593136	2.23199083305758e-11	2.17867105204565e-09	15.9092072258583
1556004_at	LOC101928817	chr14:89816615-89831650 (+) // 99.12 // q32.11	-2.96160924881107	7.53365010733309	-9.62174978156963	2.25406956641784e-11	2.19345243407787e-09	15.8994420974316
59437_at	C9orf116	chr9:138387026-138391656 (-) // 87.08 // q34.3	-2.47578239014095	7.82494296191726	-9.61879440259492	2.27192870775281e-11	2.20404961077885e-09	15.8916129127891
209068_at	HNRNPDL	chr4:83344363-83350453 (-) // 99.71 // q21.22	-1.44918255973014	11.3237713938097	-9.61132177180589	2.31773081143842e-11	2.24160717561319e-09	15.8718117060892
244548_at	---	chr5:142326128-142326685 (+) // 92.84 // q31.3	-2.91092081141897	12.0746878996619	-9.57860059033355	2.5296299434123e-11	2.43908770092553e-09	15.7850178431017
1563462_at	LINC01091	chr4:124571421-124587225 (+) // 38.23 // q28.1	-5.43480678249697	7.50796054596218	-9.57300134942094	2.56782008473763e-11	2.4683853495414e-09	15.7701513038476
205906_at	FOXJ1	chr17:74132439-74136693 (-) // 98.79 // q25.1	-3.44527798118186	6.57261316571722	-9.56313602903527	2.6365418340821e-11	2.52676581953577e-09	15.7439476720629
220088_at	C5AR1	chr19:47823038-47825323 (+) // 69.89 // q13.32	-3.00542998412715	10.3767029785778	-9.5569533649072	2.68056195390313e-11	2.56119191402237e-09	15.7275190250561
1556764_s_at	---	chr5:58587581-58589502 (-) // 76.22 // q11.2	-3.18622727618164	7.77925180134227	-9.55247875361747	2.71288703400088e-11	2.58427004028047e-09	15.715625840146
243006_at	---	chr6:112133834-112134231 (-) // 62.93 // q21	-4.41161401889014	8.11233506921751	-9.55048219642544	2.72743816779371e-11	2.59032911395327e-09	15.7103182735083
227758_at	RERG	chr12:15260724-15261274 (-) // 87.35 // p12.3	-3.60110587210943	10.0232953046822	-9.53586614351597	2.8364105593206e-11	2.68575809428364e-09	15.6714472858426
205449_at	SAC3D1	chr11:64808441-64812299 (+) // 96.77 // q13.1	2.78369243813056	7.70147931015788	9.52811936907202	2.89595506202558e-11	2.73395447139167e-09	15.6508333521363
232831_at	---	chr14:42304340-42306397 (+) // 81.25 // q21.1	-4.45816232620119	6.00238574367288	-9.50722790013449	3.06295898422758e-11	2.88301014390421e-09	15.5952017354906
1555485_s_at	FAM153B /// LOC100507387 /// LOC105377751	chr5:177155589-177180324 (-) // 75.75 // q35.3	-3.60736925007839	9.41109241971226	-9.49936185099524	3.12835182662012e-11	2.93582358660795e-09	15.5742402029536
211963_s_at	ARPC5	chr1:183595337-183605020 (-) // 93.21 // q25.3	1.83158294828833	11.5596137337525	9.48472639920075	3.25382851236568e-11	3.04454380272417e-09	15.5352174726072
213228_at	PDE8B	chr5:76627254-76723226 (+) // 99.19 // q13.3	-3.43824803970665	8.69477592300519	-9.48084083407618	3.28799398946192e-11	3.06743651654049e-09	15.5248525200981
203881_s_at	DMD	chrX:31137344-33146545 (-) // 99.25 // p21.2	-2.21507965503885	11.9928176650869	-9.47866648923221	3.30727197549986e-11	3.07634657344584e-09	15.5190514585649
231291_at	GIPR	chr19:46186543-46186873 (+) // 100.0 // q13.32	-4.35628914670449	7.85455857830232	-9.4752341734177	3.33793774795258e-11	3.09576595943544e-09	15.5098928970175
203554_x_at	PTTG1	chr5:159848864-159855745 (+) // 97.53 // q33.3	4.10271098248804	7.92844314139553	9.47201604943504	3.366952753342e-11	3.1135452566431e-09	15.5013044407407
216807_at	CFAP74	chr1:1885740-1920074 (-) // 65.93 // p36.33	-4.66148339100249	7.39367687389894	-9.45371884527691	3.53687238139816e-11	3.26114069778712e-09	15.4524469851094
207766_at	CDKL1	chr14:50796719-50862958 (-) // 99.58 // q21.3	-2.85457109333736	9.55340706519159	-9.45080204353672	3.56475553331154e-11	3.27729530513113e-09	15.4446543682384
231930_at	ELMOD1 /// LOC643923	chr11:107506458-107979159 (+) // 78.95 // q22.3	-4.65851056290249	5.69710047434196	-9.44140145896024	3.65615251885235e-11	3.35157911771665e-09	15.4195317510003
243955_at	---	chr21:35786796-35787261 (-) // 98.73 // q22.11	-5.25878194922184	7.63308481710963	-9.4388646519554	3.68122284289744e-11	3.35535724349823e-09	15.4127502338033
201202_at	PCNA	chr20:5095602-5100562 (-) // 99.59 // p13	2.23279039092094	10.4690240716361	9.43883741531527	3.68149295988707e-11	3.35535724349823e-09	15.412677418819
234341_x_at	LOC91548	chr1:211856891-211860588 (+) // 41.17 // q32.3	-2.22446906262518	11.0137141853743	-9.43360280078695	3.73378315671211e-11	3.38991245324433e-09	15.3986812572272
205432_at	OVGP1	chr1:111956936-111970355 (-) // 100.0 // p13.2	-8.37243067199275	10.8557704464644	-9.43290164678666	3.74084438810558e-11	3.38991245324433e-09	15.396806254257
203358_s_at	EZH2	chr7:148504476-148581298 (-) // 97.55 // q36.1	2.1511764798586	9.92575345545948	9.43111338053064	3.75891539525871e-11	3.39655595115577e-09	15.3920238345472
219415_at	TTYH1	chr19:54926690-54947898 (+) // 98.29 // q13.42	-3.46168852627663	6.90500380783124	-9.42842234996509	3.78627674933053e-11	3.41153243516602e-09	15.3848263184892
206074_s_at	HMGA1	chr6:34204667-34214007 (+) // 94.51 // p21.31	2.07379040273197	11.2258768778432	9.41941437916223	3.87935030431858e-11	3.48546399785168e-09	15.3607262864979
225687_at	FAM83D	chr20:37555068-37581692 (+) // 90.16 // q11.23	3.62830171311678	6.18494346405976	9.41374304645177	3.93913996655104e-11	3.52915695700123e-09	15.3455475863671
227716_at	UBXN11	chr1:26608774-26624554 (-) // 87.15 // p36.11	-2.22906785412212	9.32578092938201	-9.40864441997581	3.99369235484369e-11	3.5679241359968e-09	15.3318980124538
1569675_at	BTG4 /// POU2AF1	chr11:111255461-111305769 (-) // 50.66 // q23.1	-5.98459631940308	8.2742996776151	-9.40659226012589	4.01586576633196e-11	3.57762734439478e-09	15.3264031811304
230976_at	AK8	chr9:135600965-135602923 (-) // 74.91 // q34.13	-4.8024504296989	7.41610859772902	-9.40256762903493	4.0597161112552e-11	3.60653319479092e-09	15.3156252622894
227518_at	SLC35E1	chr19:16661666-16662597 (-) // 82.53 // p13.11	1.43743672852714	11.2279996399814	9.38541243813064	4.25216518894259e-11	3.76691810267502e-09	15.2696596498116
235228_at	CCDC85A	chr2:56611908-56613307 (+) // 99.01 // p16.1	-4.33336672390192	7.12693618158223	-9.3808434689788	4.3049691298807e-11	3.80304339948623e-09	15.2574109484178
222992_s_at	NDUFB9	chr8:125551343-125562220 (+) // 97.39 // q24.13	1.70777043556366	10.7495091912834	9.36518377655722	4.49106709058543e-11	3.95639241801824e-09	15.2154086550097
200795_at	SPARCL1	chr4:88394489-88450382 (-) // 97.96 // q22.1	-3.564706903242	12.4084348902386	-9.36312026745396	4.5161928278951e-11	3.96747539930584e-09	15.2098714963274
1561200_at	VWA3B	chr2:98703629-98929747 (+) // 96.13 // q11.2	-5.58557833308329	6.40979371981907	-9.35940669426297	4.56177109538533e-11	3.99641475519824e-09	15.1999051787046
221834_at	LOC100507577 /// LONP2	chr16:48388295-48397139 (+) // 60.17 // q12.1	-1.82641678289842	10.9007970250499	-9.35771373869199	4.58270455098067e-11	4.00366337373798e-09	15.1953610936615
213434_at	STX2	chr12:131274144-131275967 (-) // 75.72 // q24.33	-2.15554609356404	10.0821375866587	-9.35364563562258	4.63340742718239e-11	4.03680835515345e-09	15.1844402852865
220344_at	C11orf16	chr11:8941623-8954522 (-) // 99.79 // p15.4	-3.82941297217367	7.46822010731292	-9.34343674699669	4.76317513584508e-11	4.13846639687463e-09	15.1570248750229
221569_at	AHI1	chr6:135605124-135813392 (-) // 91.91 // q23.3	-1.80223328636642	12.3983355164699	-9.34087341865135	4.79633531244895e-11	4.15586029017837e-09	15.1501390225845
222376_at	---	chr4:103339758-103371167 (-) // 34.95 // q24	-2.75474035079533	9.11791084474777	-9.33440140384329	4.88110912049065e-11	4.21775838919774e-09	15.1327494075747
219455_at	CFAP69	chr7:89909086-89939596 (+) // 98.27 // q21.13	-2.99267360865316	10.3406289513732	-9.33056390462465	4.93209323654191e-11	4.24957608239013e-09	15.1224358288869
224370_s_at	CAPS2	chr12:75671008-75784702 (-) // 88.43 // q21.1	-3.15166168086426	6.76030324557946	-9.32961340350485	4.94480490204125e-11	4.24957608239013e-09	15.1198809808374
223229_at	UBE2T	chr1:202300950-202304924 (-) // 99.85 // q32.1	2.94316776690661	7.41876647316939	9.31540889991459	5.13879289450585e-11	4.38340327974807e-09	15.0816864688987
209644_x_at	CDKN2A	chr9:21967996-21994490 (-) // 95.03 // p21.3	4.04395119942152	7.5832374362332	9.31521091744569	5.14155074484985e-11	4.38340327974807e-09	15.0811539243567
220917_s_at	WDR19	chr4:39184148-39287429 (+) // 99.3 // p14	-1.61345701107459	9.73964594527036	-9.31517103016808	5.14210654773457e-11	4.38340327974807e-09	15.0810466326521
228905_at	PCM1	chr8:17886675-17887455 (+) // 90.19 // p22	-3.04136053474968	10.9096334766989	-9.30709725820364	5.25587746597316e-11	4.46834356824911e-09	15.0593248684763
231472_at	FBXO15	chr18:71740605-71749262 (-) // 97.88 // q22.3	-3.36694154769961	8.48700071118355	-9.28092309578182	5.6426319966537e-11	4.78016833512205e-09	14.9888462044485
231728_at	CAPS	chr19:5914266-5915494 (+) // 98.75 // p13.3	-3.23544578537526	7.7330332185209	-9.27889625014409	5.67376331709268e-11	4.78016833512205e-09	14.9833847702018
237804_at	DNAH11	chr7:21583059-21598612 (-) // 100.0 // p15.3	-5.34281602961665	8.12672128776908	-9.2785538525225	5.67903960115038e-11	4.78016833512205e-09	14.9824621094364
243598_at	---	chr2:157362640-157363101 (+) // 99.14 // q24.1	-2.23678558577844	8.8563779616213	-9.27675797497487	5.70679562388183e-11	4.78016833512205e-09	14.9776224940704
220591_s_at	EFHC2	chrX:44007962-44202911 (-) // 98.87 // p11.3	-3.47277330385773	9.761168840146	-9.27656918051893	5.70972152649958e-11	4.78016833512205e-09	14.9771136970793
243041_s_at	---	chr3:30045699-30046192 (-) // 95.36 // p24.1	-2.86802800904005	10.573983374311	-9.27633527898327	5.7133486077156e-11	4.78016833512205e-09	14.976483330936
206528_at	TRPC6	chr11:101323422-101454251 (-) // 96.96 // q22.1	-5.23835562713761	7.14770439746053	-9.2684172214947	5.83752597819251e-11	4.87117669093183e-09	14.9551398431928
227945_at	TBC1D1	chr4:38139928-38140793 (+) // 96.52 // p14	-2.03744867292304	9.18664166423756	-9.25798990286536	6.0052567048978e-11	4.99795390918679e-09	14.9270198709316
214796_at	KIAA1456	chr8:12869803-12883675 (+) // 74.18 // p22	-4.12871585635805	8.04745654872504	-9.24917199502967	6.15092191675454e-11	5.10227788962905e-09	14.903228870942
230403_at	RFX3	chr9:3218297-3219005 (-) // 94.06 // p24.2	-2.02006619745853	12.6598922161821	-9.24752671126355	6.17849622704191e-11	5.10227788962905e-09	14.8987887043078
1558077_s_at	MDH1B	chr2:207602803-207630050 (-) // 99.26 // q33.3	-2.86526311358271	11.3780009111012	-9.24749636598628	6.17900598155924e-11	5.10227788962905e-09	14.8987068074221
220184_at	NANOG	chr12:7941994-7948655 (+) // 84.34 // p13.31 /// chr15:35375426-35377509 (-) // 83.35 // q14	-2.10508587517988	10.3198273819149	-9.24249711406251	6.26357278104975e-11	5.14995089119421e-09	14.8852129915999
228946_at	INTU	chr4:128554119-128638145 (+) // 96.24 // q28.1	-2.9086496823022	9.13648490415712	-9.24216060876511	6.26930719379552e-11	5.14995089119421e-09	14.8843045889706
227098_at	DUSP18	chr22:31058038-31063845 (-) // 77.69 // q12.2	-1.97016798320544	10.1168535830746	-9.23783470635951	6.34350273859619e-11	5.19739941997003e-09	14.8726253984571
211762_s_at	KPNA2	chr17:66031850-66042743 (+) // 98.04 // q24.2	1.78929326170262	9.14227089282012	9.21475621155643	6.75470281368608e-11	5.52000597378904e-09	14.81027568385
244297_at	FAM95C	chr9:38541452-38543614 (-) // 82.73 // p13.1	-4.04011264291041	5.83771680697806	-9.21062637519053	6.83109874418866e-11	5.56804971349769e-09	14.7991109506775
204686_at	IRS1	chr2:227599937-227664475 (-) // 97.31 // q36.3	-2.96742244860749	12.4386062812686	-9.20966315834414	6.84904291893046e-11	5.56832471347287e-09	14.7965066355769
206540_at	GLB1L	chr2:220101504-220104956 (-) // 80.82 // q35	-2.60690253914073	8.44106049918058	-9.19701981389304	7.08907659179194e-11	5.74869580235928e-09	14.7623106210563
216415_at	DNAH3	chr16:21144087-21147809 (-) // 34.02 // p12.3	-4.32736537791081	7.43711529510683	-9.19284391426315	7.17022225156042e-11	5.79962784981713e-09	14.7510115816205
223732_at	SLC23A1	chr5:138703017-138718973 (-) // 91.61 // q31.2	-4.73331529121128	9.03822641075195	-9.1734608633238	7.55942597432768e-11	6.09883688428794e-09	14.6985353593412
203996_s_at	C21orf2	chr21:45748826-45759146 (-) // 97.21 // q22.3	-2.78637410416709	9.81529477813472	-9.17019687960597	7.6270495178262e-11	6.13773710052853e-09	14.6896938286039
213784_at	IFT27	chr22:37154254-37154995 (-) // 69.83 // q12.3	-3.28384810012911	8.2223760015504	-9.16920939072488	7.64762942583518e-11	6.13867838125542e-09	14.6870186269034
214633_at	SOX3	chrX:139585148-139587225 (-) // 87.44 // q27.1	-4.52303118795529	8.80242290242594	-9.1582861279737	7.87908149982409e-11	6.30845143071992e-09	14.6574179081928
243915_at	---	chr17:66240609-66241342 (+) // 31.45 // q24.2	-2.42716070268377	10.1829768400781	-9.15158338014635	8.02462098957743e-11	6.40875412667616e-09	14.6392465067525
230763_at	SPATA17	chr1:217975104-218040486 (+) // 94.81 // q41	-3.18751163501508	9.8678232250444	-9.13890527055078	8.307429113004e-11	6.61790310145754e-09	14.6048595317021
236963_at	---	chr12:47092541-47093250 (+) // 88.74 // q13.11	-3.28013992544491	8.64601105132767	-9.1333010158299	8.43565382822946e-11	6.70316552692425e-09	14.589652322564
210115_at	RPL39L	chr3:186838740-186857209 (-) // 100.0 // q27.3	3.76001897461637	7.58335004493892	9.12984283999218	8.51577914398671e-11	6.74987546886525e-09	14.5802664660514
202330_s_at	UNG	chr12:109536025-109548797 (+) // 99.13 // q24.11	1.60186989683209	11.3024715031409	9.11892906849785	8.77376287306059e-11	6.93697561558536e-09	14.5506350408338
213910_at	IGFBP7	chr4:57896527-57898393 (-) // 94.29 // q12	-2.69106708174723	7.77096808893872	-9.10868895917745	9.02305031113443e-11	7.11213038484408e-09	14.5228184380112
211998_at	H3F3B	chr17:73772512-73775840 (-) // 98.78 // q25.1	-2.89878606270448	10.7898406517634	-9.10799219764959	9.04027197466426e-11	7.11213038484408e-09	14.52092523041
210105_s_at	FYN	chr6:111982486-112194627 (-) // 94.48 // q21	-2.3009714279821	9.68032061261281	-9.10624165449921	9.08368733811799e-11	7.12855324454887e-09	14.5161684563345
228482_at	CDRT4 /// TVP23C-CDRT4	chr17:15339332-15340410 (-) // 72.68 // p12	-2.04279909197619	9.00567022686402	-9.10110561762453	9.21229452030134e-11	7.21158481433292e-09	14.5022099183594
232262_at	PIGL	chr17:16203222-16255118 (+) // 69.83 // p11.2	-2.36490440966005	9.59684988315415	-9.09998568966722	9.24058276948969e-11	7.21586841155262e-09	14.4991657591915
232968_at	FANK1	chr10:127692716-127698159 (+) // 67.42 // q26.2	-3.64789501856186	10.6526768035051	-9.09296034386372	9.42006279495043e-11	7.33790408751483e-09	14.4800658994191
231043_at	CFAP221	chr2:120373232-120388611 (+) // 95.66 // q14.2	-3.58468643593864	7.05277176570815	-9.09056506148888	9.48206352874054e-11	7.36805260835254e-09	14.473552350333
229093_at	---	chr7:150709296-150710045 (+) // 93.37 // q36.1	-2.80903170817979	7.0615291485678	-9.08186960861875	9.71065070875143e-11	7.52718233615130e-09	14.4499002854769
222039_at	KIF18B	chr17:43001815-43002597 (-) // 88.36 // q21.31	5.25008647991386	8.29991054808855	9.07234646297431	9.96743448253094e-11	7.70733699130864e-09	14.4239855078984
231389_at	PIH1D3	chrX:106449905-106486587 (+) // 98.23 // q22.3	-4.09398236345927	7.15361680660193	-9.06224633208744	1.02473301397094e-10	7.90444056093778e-09	14.3964876602427
213385_at	CHN2 /// LOC101928168	chr7:29519327-29553943 (+) // 98.64 // p14.3	-3.14452962772328	9.27091701616605	-9.0608061271219	1.02878873776418e-10	7.91641669599268e-09	14.3925655820578
220168_at	CASC1	chr12:25261354-25302635 (-) // 99.94 // p12.1	-4.22025234980357	8.55261249991203	-9.0510222763936	1.05677640143624e-10	8.11204137665594e-09	14.3659142685752
227289_at	PCDH17	chr13:58300312-58302775 (+) // 96.47 // q21.1	-3.59011959486053	8.67231350873385	-9.04954316458758	1.06107442779309e-10	8.12531231316812e-09	14.3618840648731
236764_at	---	chr4:57906112-57906573 (-) // 99.57 // q12	-2.75589545598061	9.06878540826046	-9.04747927071112	1.06710145170066e-10	8.15172717668725e-09	14.3562600015192
205255_x_at	TCF7	chr5:133451315-133483919 (+) // 89.07 // q31.1	-1.73879433798175	11.1443985330119	-9.03535417086959	1.10321931392657e-10	8.40732868005828e-09	14.3232081612554
1562815_at	EFCAB6	chr22:44079543-44208217 (-) // 99.76 // q13.2	-4.3682310918107	7.64910180241084	-9.02787084824008	1.12612842826809e-10	8.56128309432848e-09	14.3027997869652
219597_s_at	DUOX1	chr15:45422191-45457772 (+) // 99.73 // q21.1	-3.94593530433048	7.85524815869219	-9.02453895290155	1.13648364219699e-10	8.61214997763512e-09	14.293710757814
200811_at	CIRBP	chr19:1269346-1273169 (+) // 90.7 // p13.3	-1.12962436359853	14.864931274793	-9.0239687144584	1.13826556967415e-10	8.61214997763512e-09	14.2921550676618
1558703_at	SLC46A1	chr17:26721666-26733228 (-) // 77.7 // q11.2	-3.03689177789149	10.6960762177203	-9.01991024131184	1.15103016191179e-10	8.6879426970459e-09	14.2810817624123
225166_at	ARHGAP18	chr6:129897289-130031347 (-) // 93.94 // q22.33	-2.48283086861361	9.45173566173314	-9.01514560152609	1.16620169111142e-10	8.78149873406901e-09	14.2680789858583
238736_at	REV3L	chr6:111802058-111802944 (-) // 97.56 // q21	-2.45630274920323	9.83846318930755	-9.01358823311136	1.17120462487533e-10	8.79822267608247e-09	14.2638282621882
239297_at	KIAA1456	chr8:12886663-12887286 (+) // 90.61 // p22	-5.18620879874062	8.8981883915581	-9.00103943495231	1.21232160291591e-10	9.08551730185276e-09	14.229565714448
215768_at	---	chr12:24304521-24306439 (-) // 85.91 // p12.1	-3.94330606644535	11.0168591119991	-8.99772506974372	1.22342437793372e-10	9.14704949799805e-09	14.2205129348921
214162_at	ASXL3 /// LOC284244	chr18:31329599-31331156 (+) // 98.73 // q12.1	-4.07009869954512	8.45359200240286	-8.99595831835206	1.22938500284503e-10	9.16993634433415e-09	14.2156866879437
222497_x_at	NMD3	chr3:160939104-160970219 (+) // 96.56 // q26.1	1.42456091831766	12.1259517190954	8.98929611885048	1.25212866957938e-10	9.31760501273351e-09	14.197483862422
1568906_at	LOC728196	chr11:111381326-111384612 (+) // 94.07 // q23.1	-5.48511126919704	6.97346233865064	-8.94743999250988	1.4051462070686e-10	1.04317262781107e-08	14.0829904695398
244168_s_at	ULK4	chr3:41860913-41925444 (-) // 68.45 // p22.1	-4.77541414465425	7.62784096739116	-8.94132497994354	1.42904212496789e-10	1.0584282492795e-08	14.066244432678
209829_at	FAM65B	chr6:24804512-24911195 (-) // 91.06 // p22.3	-2.86181559017354	8.61782132859097	-8.93755180285734	1.44399246813971e-10	1.06700247190156e-08	14.0559091264704
235022_at	FAM210A	chr18:13665667-13666257 (-) // 97.51 // p11.21	2.15707337001257	9.24755669005561	8.9333783325228	1.46071420743175e-10	1.07684259963255e-08	14.0444752106899
229454_at	BCLAF1	chr6:136578003-136578774 (-) // 97.59 // q23.3	-1.95673950329146	9.1088511976112	-8.92948391795377	1.47649541932951e-10	1.0856166343586e-08	14.0338037826909
221207_s_at	NBEA	chr13:36167142-36246867 (+) // 97.98 // q13.3	-3.08931010627042	9.59673202522018	-8.92752584164198	1.4844954491067e-10	1.0856166343586e-08	14.0284375446373
220271_x_at	EFCAB6	chr22:43924658-44011775 (-) // 98.44 // q13.2	-2.85179683539529	7.81668513151138	-8.92697310022362	1.4867617275602e-10	1.0856166343586e-08	14.0269226303963
226872_at	RFX2	chr19:5993175-6110541 (-) // 98.58 // p13.3	-4.94822977230987	8.17988146762685	-8.92634603922005	1.48933698067716e-10	1.0856166343586e-08	14.0252039785222
202200_s_at	SRPK1	chr6:35800810-35888842 (-) // 96.83 // p21.31	1.7854758056812	11.4308931738753	8.92623843389946	1.48977935657886e-10	1.0856166343586e-08	14.0249090482224
204092_s_at	AURKA	chr20:54944444-54967249 (-) // 99.2 // q13.2	4.04890446592813	7.67724527729723	8.91246228503485	1.54753227297287e-10	1.1251093256331e-08	13.9871383010059
208795_s_at	MCM7	chr7:99690403-99699033 (-) // 99.96 // q22.1	1.86496892696781	8.85181184793714	8.907899918204	1.56715644911892e-10	1.1367635288953e-08	13.9746240321742
227052_at	SMIM14	chr4:39548917-39549831 (-) // 66.1 // p14	-1.17102492783434	13.1595476992972	-8.88993402878932	1.64692535056796e-10	1.19189155920051e-08	13.9253186843415
218542_at	CEP55	chr10:95259904-95288847 (+) // 99.78 // q23.33	4.56789012209835	9.49545301693894	8.88607413873692	1.66459520651871e-10	1.20192894980276e-08	13.9147202233177
202635_s_at	POLR2K	chr8:101162897-101165659 (+) // 92.08 // q22.2	1.84883388430567	9.02672480029393	8.87075439735371	1.73664783429918e-10	1.25109850586665e-08	13.872636458427
224578_at	RCC2	chr1:17733255-17766181 (-) // 96.84 // p36.13	1.61794029843147	12.6055378773954	8.86615717552701	1.75888228812934e-10	1.26423661919042e-08	13.8600018681429
201897_s_at	CKS1B	chr1:154947213-154951722 (+) // 99.86 // q21.3 /// chr10:29986863-29987572 (+) // 98.05 // p11.23 /// chr11:82920432-82921148 (+) // 95.26 // q14.1 /// chr14:96689436-96690153 (+) // 95.82 // q32.2 /// chrX:30635567-30636278 (+) // 96.65 // p21.2 /// chr5:61807600-61808309 (-) // 96.79 // q12.1 /// chr8:81556698-81557415 (-) // 98.05 // q21.13	2.03572534789738	10.13328912933	8.86517524169865	1.76366879318447e-10	1.26480247739801e-08	13.8573028574072
204703_at	IFT88	chr13:21141207-21265501 (+) // 97.65 // q12.11	-2.70695927311509	10.6975219636021	-8.86027064261763	1.78777559599688e-10	1.27918984160627e-08	13.8438198837638
225728_at	SORBS2	chr4:186506597-186508184 (-) // 86.55 // q35.1	-2.58921601457466	11.4716044592815	-8.85834052980473	1.7973539781004e-10	1.28314033660053e-08	13.8385130650355
238694_at	DGKE	chr17:54945615-54946036 (+) // 94.81 // q22	-2.33937969072859	8.29033137520272	-8.85694173208999	1.80432824332518e-10	1.2852181311577e-08	13.8346667907064
206721_at	CCDC181	chr1:169364113-169396670 (-) // 100.0 // q24.2	-4.22424731851632	8.05638871608586	-8.85172414201722	1.83058620244084e-10	1.30099144355942e-08	13.8203177648725
1556263_s_at	PWRN1	chr15:24778838-24832920 (+) // 45.92 // q11.2	-5.01425797009725	6.22608448070478	-8.84867924842464	1.84608903930767e-10	1.30893468671673e-08	13.8119423107788
241765_at	CPM	chr12:69247047-69247511 (-) // 98.31 // q15	-4.24273145021692	10.9687498279089	-8.84734540156698	1.85292218874787e-10	1.30893468671673e-08	13.8082729822935
213959_s_at	RPGRIP1L	chr16:53634599-53721867 (-) // 99.91 // q12.2	-1.81524293400489	9.65853587092054	-8.84710055867241	1.85417928175898e-10	1.30893468671673e-08	13.8075994101396
241538_at	CFAP47	chrX:36385182-36403136 (+) // 97.22 // p21.1	-5.77733938280647	8.06957901248252	-8.83997964723662	1.89112181854177e-10	1.33204050408022e-08	13.7880061450108
1561928_s_at	ANKUB1	chr3:149485483-149485882 (-) // 89.01 // q25.1	-4.753998782891	6.09659609534832	-8.83454527801318	1.91981745442676e-10	1.34924770697113e-08	13.7730490424389
233562_at	LINC00839	---	3.6793089753252	5.98894922589783	8.83253758130093	1.93053051502943e-10	1.35376847158139e-08	13.7675222682128
225834_at	FAM72A /// FAM72B /// FAM72C /// FAM72D	chr1:120839026-120855681 (+) // 93.81 // p11.2 /// chr1:206138498-206155148 (+) // 93.7 // q32.1 /// chr1:143896450-143913101 (-) // 93.76 // q21.1	3.08175259440452	8.05300606753931	8.82831674911061	1.95325145142816e-10	1.3666710266121e-08	13.7559015042896
222943_at	GBA3	chr4:22694535-22821191 (+) // 97.7 // p15.2	-3.88583798135833	7.60034420471094	-8.82229945415505	1.98611368063363e-10	1.38659671663839e-08	13.7393307853454
202503_s_at	KIAA0101	chr15:64657789-64673631 (-) // 100.0 // q22.31	4.03055901746895	8.08349992755695	8.81520013296264	2.02560875427744e-10	1.41105512032552e-08	13.719774367183
1557827_at	DNAJC9-AS1	chr10:75008049-75036742 (+) // 83.62 // q22.2	-3.35425064364566	6.9897196872675	-8.80477233175715	2.08507338883953e-10	1.44928639550415e-08	13.6910373286478
214710_s_at	CCNB1	chr5:68462887-68473567 (+) // 93.33 // q13.2	2.8516971374262	8.1569463992337	8.80393259756955	2.08993850254932e-10	1.44948234828125e-08	13.6887225757236
209789_at	CORO2B	chr15:68871574-69020140 (+) // 87.83 // q23	-3.66997597313072	8.22307996563675	-8.80218130525347	2.10012200771309e-10	1.453357956585e-08	13.6838947949278
207797_s_at	LRP2BP	chr4:186288217-186300172 (-) // 88.71 // q35.1	-4.6109707065559	6.18937765422123	-8.80015741488175	2.11195347033512e-10	1.45835459503971e-08	13.6783150557816
230263_s_at	DOCK5	chr8:25272648-25273230 (+) // 94.9 // p21.2	-2.13444897210495	10.7152884004541	-8.79561987072344	2.13872632438554e-10	1.47362437331192e-08	13.6658034280027
1555246_a_at	SCN1A	chr2:166847754-166930131 (-) // 99.88 // q24.3	-6.56043209530598	7.17628958591632	-8.79085753764785	2.16719665614087e-10	1.48988086354049e-08	13.6526691480906
203276_at	LMNB1	chr5:126113200-126172704 (+) // 98.88 // q23.2	2.54831847744428	10.3022004924056	8.79010313697451	2.17174185193248e-10	1.48988086354049e-08	13.6505882824692
1565149_at	DYNC2H1	chr11:103057100-103057489 (+) // 92.16 // q22.3	-2.96039706120825	8.56201756266694	-8.78445878210717	2.20605744263523e-10	1.51014659482212e-08	13.6350171363183
242290_at	TACC1	chr8:38696801-38697636 (+) // 96.67 // p11.22	-3.37450914147785	9.96537093285943	-8.77453223907659	2.26774978338596e-10	1.5490249384312e-08	13.6076228082307
234893_s_at	DNAH6	chr2:84945284-85024918 (+) // 99.23 // p11.2	-2.94233541181799	6.71867925046675	-8.77022054592989	2.29508996395914e-10	1.56432144827957e-08	13.5957198941868
1554298_a_at	WDR49	chr3:167196474-167371728 (-) // 96.15 // q26.1	-4.42743743875326	7.65297629068567	-8.76085834707754	2.35561428672581e-10	1.6021216652041e-08	13.5698663356076
215173_at	DNAAF1	chr16:84208833-84211523 (+) // 86.49 // q24.1	-2.72212669554206	7.68554486152849	-8.75799161618334	2.37446949834946e-10	1.61148009345064e-08	13.5619476732008
222640_at	DNMT3A	chr2:25455655-25564746 (-) // 98.34 // p23.3	1.86654025270133	10.3463065826101	8.75523886771366	2.39271937207438e-10	1.62011258615216e-08	13.554342875729
202095_s_at	BIRC5	chr17:76210348-76220777 (+) // 97.59 // q25.3	5.16492134982356	9.15449187306103	8.7545310959832	2.39743467501174e-10	1.62011258615216e-08	13.5523874156896
209194_at	CETN2	chrX:151995933-151999301 (-) // 97.13 // q28	-1.85055615258922	11.7148614277104	-8.74871658402979	2.43653122121416e-10	1.64302209812621e-08	13.5363204374412
230939_at	AZIN1-AS1	chr8:103953859-103990103 (+) // 90.47 // q22.3	-2.14208137672907	8.58116940028635	-8.74621825093464	2.45352833761262e-10	1.65096355756036e-08	13.529415585904
202411_at	IFI27	chr14:94577975-94583032 (+) // 96.15 // q32.12	2.48854495370894	9.34321299969775	8.73944933784062	2.5001878851935e-10	1.67878857870763e-08	13.5107037896895
220390_at	AGBL2	chr11:47681144-47712217 (-) // 98.81 // p11.2	-4.10933603570892	8.34537193476042	-8.73631376736329	2.52210666039311e-10	1.68991833138967e-08	13.5020339325035
238645_at	---	chr6:159188725-159189308 (-) // 60.72 // q25.3	-3.4385003155846	8.52240001949089	-8.73134260900355	2.55725782139236e-10	1.70984853825274e-08	13.4882861132581
233918_at	DCDC2B	chr1:32681038-32681791 (+) // 94.22 // p35.1	-3.32667995266285	7.05993036365106	-8.72930533933788	2.57180684062905e-10	1.71594858948807e-08	13.4826511046484
244745_at	RERG	chr12:15261149-15262398 (-) // 98.56 // p12.3	-3.09558671325211	7.90861244941778	-8.72471688180193	2.60488383175715e-10	1.72913566361619e-08	13.4699576808276
244665_at	---	chr2:173305926-173306286 (+) // 27.22 // q31.1	-3.2472187699702	8.79506292195928	-8.72439891851172	2.60719189978993e-10	1.72913566361619e-08	13.4690779741248
229084_at	CNTN4	chr3:3099128-3099645 (+) // 96.64 // p26.2	-3.72066086014118	7.17500704647263	-8.72429130338195	2.60797353931867e-10	1.72913566361619e-08	13.4687802332301
236175_at	TRIM55	chr8:67087241-67087716 (+) // 92.81 // q13.1	-3.98853564251451	6.55609159294884	-8.72342487606595	2.61427533186705e-10	1.72968769133111e-08	13.4663830182266
214124_x_at	FGFR1OP	chr6:167455226-167455896 (+) // 57.89 // q27	-1.60697855649046	12.7888149359064	-8.71904470136558	2.6463713421952e-10	1.74560375057546e-08	13.4542625751407
241834_at	IPW	chr15:25367165-25367626 (+) // 88.07 // q11.2	-2.90251600704491	9.7880650002345	-8.71863821336117	2.64937013936704e-10	1.74560375057546e-08	13.4531376531183
201417_at	SOX4	chr6:21592999-21598850 (+) // 89.99 // p22.3	1.93605233450982	10.9553444610653	8.71746748053137	2.65802633323617e-10	1.74669691341541e-08	13.4498976295532
218115_at	ASF1B	chr19:14230342-14247429 (-) // 99.82 // p13.12	3.83626453180228	6.33531748108887	8.71692120458759	2.66207523008357e-10	1.74669691341541e-08	13.4483857418908
204041_at	MAOB	chrX:43625857-43741622 (-) // 93.01 // p11.3	-3.8005988922428	9.90699982902889	-8.70522584214359	2.75027870459605e-10	1.8008346648355e-08	13.4160082804097
225968_at	PRICKLE2	chr3:64079542-64081407 (-) // 82.73 // p14.1	-2.22058637504379	11.4346483847765	-8.70239802984976	2.77204759551453e-10	1.81133837305253e-08	13.4081771599347
230258_at	GLIS3	chr9:3825254-3825948 (-) // 95.0 // p24.2	-2.81672299306938	9.42274230348503	-8.69985617506068	2.79176454023421e-10	1.82046072885458e-08	13.4011370840457
238229_at	TMEM67	chr8:94829758-94830285 (+) // 92.32 // q22.1	-4.08194752246534	8.68736968927985	-8.69465967944307	2.83251792796847e-10	1.84323481460763e-08	13.386742009846
230197_s_at	TPPP	chr5:659976-660536 (+) // 92.37 // p15.33	-4.42011667622253	7.90798369525646	-8.69118553659934	2.86010047698158e-10	1.8573621701236e-08	13.3771162073541
203046_s_at	TIMELESS	chr12:56810907-56843167 (-) // 96.99 // q13.3	2.37973209625038	9.11530136679969	8.68652586345432	2.89752445214218e-10	1.87780959679198e-08	13.3642032627589
214431_at	GMPS	chr3:155588386-155655502 (+) // 93.76 // q25.31	2.17318244415477	10.7876905958567	8.68534954931239	2.90705038072175e-10	1.88013037506556e-08	13.3609430126082
1553425_at	CFAP57	chr1:43638025-43676549 (+) // 75.55 // p34.2	-3.67016707439767	6.06020576740107	-8.68302293375907	2.92598540140777e-10	1.88851457765147e-08	13.3544940940147
200934_at	DEK	chr6:18224411-18264639 (-) // 98.04 // p22.3	1.59321638254787	12.7095861004356	8.67764027693501	2.9702736043103e-10	1.91319496965209e-08	13.3395718131363
209392_at	ENPP2	chr8:120569325-120651070 (-) // 99.72 // q24.12	-2.5825145798943	12.5192593237047	-8.67399932803891	3.00061674938853e-10	1.92881108366182e-08	13.3294759768769
230152_at	CFAP44	chr3:113008965-113009634 (-) // 95.55 // q13.2	-2.76178958094237	8.64483034145128	-8.6707797563719	3.02771050859886e-10	1.94227936196648e-08	13.3205471668242
33322_i_at	SFN	chr1:27189648-27190947 (+) // 58.96 // p36.11	2.12270978678316	8.86789868719988	8.65948747820665	3.12471912641094e-10	2.00045277513912e-08	13.2892200605245
1559333_at	LOC101927416	chr3:9235404-9236136 (+) // 40.35 // p25.3	-4.6296747422335	6.7887338287236	-8.6499401199642	3.20919835734956e-10	2.05038600504116e-08	13.262721191165
207016_s_at	ALDH1A2	chr15:58245628-58306186 (-) // 99.94 // q21.3	-5.80188903324258	8.84606528098792	-8.64483655200898	3.25530501480676e-10	2.07565073383626e-08	13.2485514394564
228546_at	DPP6	chr7:154685324-154685995 (+) // 97.38 // q36.2	-3.643903777641	8.86270477443135	-8.63399379553544	3.35550725351713e-10	2.12489996594405e-08	13.2184363053953
238763_at	RBM20	chr10:112598626-112599226 (+) // 96.61 // q25.2	-5.0724472623226	9.8460916746285	-8.63386710939621	3.35669634805878e-10	2.12489996594405e-08	13.2180843546141
225662_at	ZAK	chr2:174090196-174091874 (+) // 75.89 // q31.1	-1.99498288177918	11.4031133109026	-8.63338814868585	3.36119581297698e-10	2.12489996594405e-08	13.2167537204599
224623_at	LOC728554 /// THOC3	chr5:177302261-177311267 (+) // 95.51 // q35.3 /// chr5:175386535-175395545 (-) // 95.61 // q35.2	2.24415991932793	9.34826127341235	8.63300737350622	3.36477727242123e-10	2.12489996594405e-08	13.2156958418217
230104_s_at	TPPP	chr5:659976-660536 (-) // 92.37 // p15.33	-3.59955520285061	7.87786498288745	-8.63286278444656	3.36613824997777e-10	2.12489996594405e-08	13.2152941362963
202954_at	UBE2C	chr20:44441302-44445590 (+) // 96.55 // q13.12	3.4472160898339	7.1013171289707	8.62059134972495	3.4837077721475e-10	2.19473589645293e-08	13.1811913788572
239458_at	ALS2CR12	chr2:202173876-202216121 (-) // 97.37 // q33.1	-3.75106647331451	6.58131853583476	-8.61598307419917	3.52892852643813e-10	2.21880504129488e-08	13.1683799375037
239733_at	DYDC2	chr10:82126445-82126912 (+) // 99.79 // q23.1	-3.88750141975328	8.61107747378639	-8.60007635717339	3.68965311257645e-10	2.31525732814172e-08	13.1241373221611
218271_s_at	PARL	chr3:183547191-183602562 (-) // 99.84 // q27.1	1.42714390976755	11.9657170756083	8.59820873702883	3.70900544117007e-10	2.32279219965237e-08	13.1189406845769
1553684_at	PPIL6	chr6:109713543-109761829 (-) // 77.98 // q21	-2.05790197551276	7.98818035903256	-8.59667228286548	3.72500350509048e-10	2.32820080735161e-08	13.1146651865418
222843_at	FIGNL1	chr7:50511830-50518048 (-) // 89.25 // p12.1	1.77022726585447	11.3938508614857	8.5910484579644	3.78416084449639e-10	2.36051027353142e-08	13.0990132261301
201163_s_at	IGFBP7	chr4:57897245-57976539 (-) // 98.58 // q12	-2.21894909108739	12.3636752324427	-8.58709718096203	3.82629457072701e-10	2.38209433255536e-08	13.088013857115
224929_at	TMEM173	chr5:138855112-138862343 (-) // 77.08 // q31.2	-2.30586262846257	10.1976270619755	-8.57928825835826	3.91097056531477e-10	2.43002662276316e-08	13.0662700316315
1557383_a_at	LOC105376896	chr1:28566021-28567964 (-) // 42.02 // p35.3	-2.15792871249796	12.2991149284135	-8.57369394404449	3.97280060781301e-10	2.46080274948837e-08	13.050688070644
231073_at	C1orf168	chr1:57221568-57257801 (-) // 93.11 // p32.2	-4.15755896319767	7.24255976123306	-8.57340107993924	3.97606464614101e-10	2.46080274948837e-08	13.0498722425936
223570_at	MCM10	chr10:13206126-13253102 (+) // 90.97 // p13	3.23862735895584	6.44608070044114	8.56884582330222	4.02718617143296e-10	2.48757402065896e-08	13.0371813418493
238613_at	ZAK	chr2:174089334-174090160 (+) // 58.7 // q31.1	-2.06289845161744	9.87919888359809	-8.56758697201969	4.04143106461274e-10	2.49150680018407e-08	13.0336737383004
202107_s_at	MCM2	chr3:127318159-127341276 (+) // 98.88 // q21.3	2.71698766929679	7.83462044980122	8.56498936368957	4.07098702627226e-10	2.50484505239079e-08	13.0264352615169
235004_at	RBM24	chr6:17283077-17294106 (+) // 95.8 // p22.3	-4.2972188327971	10.4291026461426	-8.56323634195579	4.0910571487706e-10	2.51230627935959e-08	13.0215498286966
223731_at	MYCBPAP	chr17:48596000-48608862 (+) // 97.45 // q21.33	-4.10908462832104	6.41558028411317	-8.55696848791665	4.16364272795263e-10	2.55192567663236e-08	13.0040790434069
204146_at	RAD51AP1	chr12:4648032-4669212 (+) // 98.75 // p13.32	3.71487338207191	7.92224170053409	8.55115938601208	4.23208343046583e-10	2.58885629732906e-08	12.9878826019071
236654_s_at	---	chr3:169511311-169511753 (+) // 96.93 // q26.2	-2.79925062343854	9.29858677578264	-8.54461721262696	4.31053025869485e-10	2.63175347415991e-08	12.96963724955
227226_at	MRAP2	chr6:84799525-84800602 (+) // 70.97 // q14.2	-3.30117207262422	9.08591995494221	-8.54123011570755	4.35172338788075e-10	2.65178427485774e-08	12.9601889449984
209680_s_at	KIFC1	chr6:33359604-33377644 (+) // 96.13 // p21.32	4.55092071835447	5.27113362233315	8.53778391910164	4.39404569900969e-10	2.67242479378616e-08	12.9505743196622
206461_x_at	MT1H	chr16:56703773-56705040 (+) // 94.01 // q13	3.06320815893582	9.55608828653407	8.5297643044288	4.49415932354758e-10	2.72806684772583e-08	12.9281945011327
240484_at	---	---	-4.39658244820913	6.73170931742584	-8.5287407419551	4.50710269992347e-10	2.72995949028083e-08	12.9253375376285
228577_x_at	ODF2L	chr1:86813719-86826437 (-) // 93.63 // p22.3	-2.18532415029726	10.9637698360471	-8.5281538517951	4.5145412427018e-10	2.72995949028083e-08	12.9236993535519
220218_at	SPATA6L	chr9:4553385-4666508 (-) // 72.79 // p24.2	-4.78402887481429	6.24186559621961	-8.52738220321484	4.52434048463686e-10	2.73066397265506e-08	12.9215453890752
211200_s_at	EFCAB2	chr1:27939138-27953078 (-) // 85.48 // p36.11	-2.57945957282736	9.28076648118992	-8.51403831135743	4.69725455015927e-10	2.82962614101594e-08	12.8842858461581
1563097_at	DNAH12	chr3:57430982-57440544 (-) // 97.16 // p14.3	-5.19357674019432	5.57488439525772	-8.51259478812858	4.71635804074814e-10	2.8357326881502e-08	12.8802538403033
225655_at	UHRF1	chr19:4910845-4962165 (+) // 95.75 // p13.3	2.52234371953075	9.56616313768153	8.5100461993442	4.75027873761523e-10	2.85070807126791e-08	12.8731345690133
215304_at	---	chr15:71585700-71587262 (+) // 59.59 // q23	-2.37163141905233	9.04933617905378	-8.50806227814251	4.7768553577332e-10	2.86122779438769e-08	12.8675920936164
200052_s_at	ILF2	chr1:153634520-153643437 (-) // 95.62 // q21.3	1.46898604750341	10.051801257154	8.49732235253325	4.92337135057627e-10	2.93904134128425e-08	12.8375795458774
240103_at	---	chr8:104013061-104013488 (+) // 68.93 // q22.3	-2.60892824399227	7.7894746939159	-8.49717938081399	4.92535227623048e-10	2.93904134128425e-08	12.8371799176157
214936_at	LRCH1	chr13:47127303-47317869 (+) // 94.08 // q14.13	-2.15219781215021	9.37608580929867	-8.49263397944402	4.98875419636483e-10	2.97126817729254e-08	12.8244734961205
210052_s_at	TPX2	chr20:30327130-30389295 (+) // 98.58 // q11.21	4.93156465643856	6.41673713329447	8.48051204899464	5.16192110136481e-10	3.0686262547324e-08	12.7905748383923
223381_at	NUF2	chr1:163291753-163325547 (+) // 96.9 // q23.3	5.26556506522832	5.0589167485512	8.47011839889943	5.31525368332043e-10	3.15214066877772e-08	12.7614948531413
205046_at	CENPE	chr4:104027203-104119566 (-) // 99.78 // q24	5.13035765482842	5.33579222839719	8.46964515268616	5.32234433992239e-10	3.15214066877772e-08	12.760170459641
232568_at	MGC24103	chr9:16526491-16527732 (-) // 74.09 // p22.3	-4.053679352679	11.3250333446189	-8.46898133555019	5.33230651298325e-10	3.15214066877772e-08	12.7583127013561
222740_at	ATAD2	chr8:124332549-124371898 (-) // 98.59 // q24.13	3.6851030911429	7.76159475736615	8.46672915011455	5.36624729211082e-10	3.1662861354533e-08	12.7520093324668
202580_x_at	FOXM1	chr12:2966849-2983693 (-) // 98.68 // p13.33	2.79186342580345	7.45491435293828	8.4593793023835	5.47854441837796e-10	3.22125077014016e-08	12.731434395772
204000_at	GNB5	chr15:52413136-52472084 (-) // 88.74 // q21.2	-2.4160892436069	11.452121886668	-8.45929975979719	5.47977270073802e-10	3.22125077014016e-08	12.7312116903997
223824_at	RNLS	chr10:90044715-90342970 (-) // 97.77 // q23.31	-2.83863893882532	10.3138906436403	-8.45300458010764	5.57787386021705e-10	3.27283559746242e-08	12.7135838205423
204653_at	TFAP2A	chr6:10396919-10415485 (-) // 87.77 // p24.3	6.26198456019941	6.98011768666189	8.4453065255095	5.70026438097639e-10	3.33845483912517e-08	12.6920209855154
202514_at	DLG1	chr3:196769431-197025447 (-) // 97.12 // q29	1.89704591150808	9.09860947128728	8.43683386066423	5.83812590426319e-10	3.41125128485193e-08	12.6682800088555
219867_at	CHODL	chr21:19628824-19639685 (+) // 85.8 // q21.1	4.19410751855124	4.7457581308629	8.43634798958245	5.84613354957865e-10	3.41125128485193e-08	12.6669182987689
238756_at	GAS2L3	chr12:101021345-101022066 (+) // 95.69 // q23.1	4.9278894921196	7.54861508470775	8.42107299558781	6.10364964966224e-10	3.55495439816239e-08	12.6240936244121
239785_at	DZIP1L	chr3:137780831-137781362 (-) // 21.86 // q22.3	-3.09672235920891	7.57212432730794	-8.41745463644294	6.16631955289969e-10	3.58485334889716e-08	12.613945084228
223706_at	C22orf23	chr22:38339532-38349165 (-) // 99.85 // q13.1	-3.57112218674248	6.20919116373023	-8.41667568376102	6.17989623350087e-10	3.58615409689355e-08	12.6117601188179
220011_at	AUNIP	chr1:26160496-26185848 (-) // 85.3 // p36.11	4.62486162923443	7.88228322026314	8.41355640375157	6.23456822217491e-10	3.61125374715208e-08	12.6030097834242
208628_s_at	YBX1	chr1:43148118-43168031 (+) // 86.4 // p34.2 /// chr9:35970936-35972433 (-) // 94.07 // p13.3	1.31550797206323	11.4573684366245	8.40856000305994	6.32316595399835e-10	3.65587653493879e-08	12.5889911955341
224796_at	ASAP1	chr8:131064352-131193108 (-) // 98.11 // q24.21	1.54547950756668	10.7170771102191	8.40673237326974	6.35589243783616e-10	3.66339838670399e-08	12.5838625856504
226540_at	CFAP73	chr12:113596280-113600992 (+) // 85.87 // q24.13	-2.3747180895386	7.60106057685022	-8.40654024973676	6.35934267469958e-10	3.66339838670399e-08	12.5833234338476
222037_at	MCM4	chr8:48889730-48890717 (+) // 56.27 // q11.21	2.75991258091184	10.8776457023185	8.40263404033901	6.42990589719521e-10	3.69254319574115e-08	12.572360553326
213186_at	DZIP3	chr3:108308528-108412880 (+) // 91.65 // q13.13	-2.11885566795181	10.2259010589098	-8.40200822297754	6.44128454925578e-10	3.69254319574115e-08	12.5706040074032
2028_s_at	E2F1	chr20:32263488-32274197 (-) // 93.76 // q11.22	3.97464182558855	5.9075993095894	8.40180617777389	6.44496251201263e-10	3.69254319574115e-08	12.5700368961676
237585_at	C4orf47	chr4:186347469-186361810 (+) // 98.85 // q35.1	-2.43145517359814	8.43942013951673	-8.40115519457782	6.45682729845877e-10	3.69265135878946e-08	12.5682096480368
227755_at	ERN1	chr17:62116508-62117484 (-) // 95.01 // q23.3	-1.75418199629421	11.0113963887374	-8.39899766955734	6.49630900964703e-10	3.7085247064819e-08	12.5621533106538
217226_s_at	SFXN3	chr1:170633413-170705649 (+) // 75.02 // q24.2	-1.59711571905147	11.5400481888251	-8.39396224005649	6.58941133064766e-10	3.75489590528041e-08	12.5480162701013
205186_at	DNALI1	chr1:38022539-38030756 (+) // 99.25 // p34.3	-2.72814971004977	9.70788551595329	-8.38995701480399	6.66443221369421e-10	3.79081534514916e-08	12.536769338884
227105_at	CSPP1	chr8:68089915-68108848 (+) // 96.75 // q13.2	-1.6349679219903	11.0972091725956	-8.3891478115646	6.67969417986107e-10	3.79267519088485e-08	12.534496806917
236952_at	---	chr14:57939755-57940270 (-) // 22.88 // q22.3	-3.58422716470567	6.45431904221504	-8.38780200331813	6.70515539697671e-10	3.79495736130946e-08	12.5307171198859
239500_at	EFCAB1	chr8:49627473-49628166 (-) // 17.34 // q11.21	-3.72008434434432	7.53779834506641	-8.38766712721833	6.70771253074049e-10	3.79495736130946e-08	12.5303383097617
244535_at	---	chr3:71278134-71278580 (-) // 98.67 // p13	-2.3185663906799	10.273372613347	-8.38670148966651	6.72604912078968e-10	3.7960771560949e-08	12.5276261762086
207636_at	SERPINI2	chr3:167159853-167189633 (-) // 97.1 // q26.1	-4.24064389207864	9.38454252947944	-8.38629948315664	6.73369785799418e-10	3.7960771560949e-08	12.5264970490118
214811_at	RIMBP2	chr12:130880677-131200807 (-) // 99.44 // q24.33	-3.77589787415289	6.71210256786908	-8.38483923975496	6.7615554023101e-10	3.80499913084447e-08	12.5223954562458
223193_x_at	FAM162A	chr3:122103029-122128844 (+) // 97.94 // q21.1	1.33297314149267	10.7487294279277	8.37710049309646	6.91115510718518e-10	3.88227693463301e-08	12.5006542153886
243626_at	---	chr8:12424543-12425166 (+) // 59.84 // p23.1	-2.22729735851062	8.40016151978745	-8.37564472785311	6.93967019908207e-10	3.88726568885092e-08	12.4965635745361
225267_at	KPNA4	chr3:160217955-160219669 (-) // 96.05 // q25.33	1.4071468261692	12.2675495843018	8.37539271255607	6.94461871308661e-10	3.88726568885092e-08	12.4958553957241
229419_at	FBXW7	chr4:153242410-153243030 (-) // 87.38 // q31.3	-1.91101483515083	11.7041783949537	-8.36564749197476	7.13874655607268e-10	3.98886923290379e-08	12.4684648035494
203029_s_at	PTPRN2	chr7:157331759-158380367 (-) // 98.26 // q36.3	-2.93944915670634	6.95123757466467	-8.35840089544787	7.28666492424478e-10	4.06433976885654e-08	12.4480895538418
205296_at	RBL1	chr20:35624759-35724852 (-) // 90.21 // q11.23	1.99508553998926	8.72298283516242	8.35751173596733	7.30502758583439e-10	4.06740849347885e-08	12.4455890667581
242459_at	---	chr1:67587288-67587643 (-) // 27.5 // p31.3	-4.23622370820584	6.57321908706825	-8.34822411169371	7.4996638888206e-10	4.16844235760704e-08	12.4194647662557
239828_at	AK9	chr6:109814061-109814716 (-) // 98.35 // q21	-3.22022545660306	8.01708233730487	-8.34499644272997	7.56853038329129e-10	4.19933933161351e-08	12.4103835118998
220974_x_at	SFXN3	chr10:102792168-102800997 (+) // 87.71 // q24.31	-1.60032264151887	11.7511043534711	-8.34160093855678	7.64167089354585e-10	4.23249533588934e-08	12.4008286837199
208096_s_at	COL21A1	chr6:55921388-56112385 (-) // 99.38 // p12.1	-4.53205284043773	8.54504446939625	-8.34015571733973	7.67301881938662e-10	4.24242820248114e-08	12.3967614600509
214309_s_at	---	chr21:45748833-45748982 (+) // 60.82 // q22.3	-2.77494915810709	9.13787629275252	-8.33876815098439	7.7032389918356e-10	4.25170395036288e-08	12.3928562546744
229095_s_at	LIMS3-LOC440895 /// LOC100288570 /// LOC100507334 /// LOC440895	chr2:110693918-110726204 (+) // 75.53 // q13 /// chr2:110991863-111024164 (+) // 71.87 // q13 /// chr2:111160440-111192743 (-) // 75.5 // q13	-3.05895139579984	11.8525785776636	-8.33631902421924	7.75687429636917e-10	4.2738485452434e-08	12.3859627970141
203362_s_at	MAD2L1	chr4:120980591-120987963 (-) // 98.63 // q27	2.10334313291538	11.2788776878733	8.33371105952993	7.81440495147892e-10	4.29258407042889e-08	12.3786214689764
213789_at	EBP	chrX:48382099-48386829 (-) // 94.18 // p11.23	2.07543616638042	10.259585875672	8.33354763185988	7.8180244879752e-10	4.29258407042889e-08	12.3781613985666
217671_at	---	chr9:3465472-3465916 (-) // 70.5 // p24.2	-2.12301225751934	10.9037396958454	-8.31454553193479	8.25069332125491e-10	4.52229509493947e-08	12.3246460434955
204365_s_at	REEP1	chr2:86441121-86564777 (-) // 97.56 // p11.2	-4.07282840791696	7.96532703518435	-8.30079108150612	8.57897236146452e-10	4.69409307791829e-08	12.2858824740147
225919_s_at	C9orf72	chr9:27546543-27556698 (-) // 96.39 // p21.2	-2.01054194506693	11.3701702106987	-8.29752646418532	8.65881717503748e-10	4.72139841671391e-08	12.2766786096716
236918_s_at	LRRC34	chr3:169511266-169514584 (-) // 97.59 // q26.2	-2.59864896223315	9.28650104572032	-8.2973355931839	8.66350869797012e-10	4.72139841671391e-08	12.2761404516676
219542_at	NEK11	chr3:130851614-131069196 (+) // 99.17 // q22.1	-2.33235202031028	8.0214829128198	-8.29692285535896	8.67366242999678e-10	4.72139841671391e-08	12.2749767284526
207992_s_at	AMPD3	chr11:10472223-10528671 (+) // 90.11 // p15.4	-2.18479562665732	9.22910554038012	-8.29570405394284	8.70371661883244e-10	4.72961755648101e-08	12.2715401723014
204745_x_at	MT1G	chr16:56700652-56701977 (-) // 99.24 // q13	3.1743110094712	9.81933960743636	8.29240253935216	8.78566003835096e-10	4.76595685030682e-08	12.2622302630723
210390_s_at	CCL15 /// CCL15-CCL14	chr17:34324663-34328531 (-) // 95.01 // q12	-3.77768339592677	6.11465973240939	-8.29149537810265	8.8083125565511e-10	4.77006323481995e-08	12.2596719390093
1557536_at	WNK2	chr9:96078528-96082848 (+) // 46.64 // q22.31	-3.32793999688507	5.53087682509753	-8.29072627430826	8.82756409925259e-10	4.7723169607344e-08	12.2575028794199
228361_at	E2F2	chr1:23832921-23833838 (-) // 85.7 // p36.12	4.88081967312426	6.20098304298879	8.28921540794761	8.86550723572041e-10	4.78465071394016e-08	12.2532416628199
222108_at	AMIGO2	chr12:47470255-47472785 (-) // 95.36 // q13.11	-2.63494839383458	10.1619033836688	-8.28643437331326	8.93578202686753e-10	4.81436188043803e-08	12.2453973748564
230033_at	DNAAF3	chr19:55670032-55671385 (-) // 94.77 // q13.42	-2.87601658225134	7.39128721369267	-8.28494168412722	8.97373411936202e-10	4.82658699419971e-08	12.2411866592884
225681_at	CTHRC1	chr8:104383731-104395221 (+) // 98.16 // q22.3	4.28807555597277	7.98477194973338	8.27848090512921	9.1398970779562e-10	4.90284068240284e-08	12.2229584227399
225991_at	TMEM41A	chr3:185207389-185208850 (-) // 91.5 // q27.2	2.09695843328953	9.30802727203712	8.27822616156328	9.1465123715224e-10	4.90284068240284e-08	12.2222395950366
204484_at	PIK3C2B	chr1:204391767-204459474 (-) // 93.82 // q32.1	1.59797412861045	10.0908982305512	8.27477381684984	9.23664502932193e-10	4.94277725376202e-08	12.2124971080532
200887_s_at	STAT1	chr2:191833875-191878405 (-) // 98.93 // q32.2	1.65691361959103	11.8484178004905	8.27301646003123	9.28287118109174e-10	4.94813039669971e-08	12.2075373152613
235273_at	DYX1C1	chr15:55722507-55790567 (-) // 79.81 // q21.3	-1.98879816443577	9.44228022268826	-8.27274416708716	9.29005465147371e-10	4.94813039669971e-08	12.2067687891552
214891_at	FBXO21	chr12:117579556-117581626 (-) // 83.7 // q24.22	-3.04838070491081	9.2433904813165	-8.27261039424234	9.29358583330054e-10	4.94813039669971e-08	12.20639122224
244710_at	LRGUK	chr7:133948619-133948941 (+) // 97.85 // q33	-2.46281191094257	7.7574691238736	-8.25261170870184	9.83711215144598e-10	5.22871443532152e-08	12.1499219507332
1552283_s_at	ZDHHC11 /// ZDHHC11B	chr5:795719-851101 (-) // 95.97 // p15.33	-4.28139561161018	7.27471631615785	-8.24558153981641	1.00357506299481e-09	5.32534646682446e-08	12.1300599017004
1563881_at	MAGI1	---	-2.13044170720082	9.05891669671998	-8.24481731892514	1.00575876532393e-09	5.32799442414315e-08	12.1279004253665
229633_at	INTS10	chr8:19708637-19709578 (+) // 99.05 // p21.3	-1.90611633029816	9.40234105026336	-8.2400417517646	1.01951421681438e-09	5.39183221086481e-08	12.1144044244607
213110_s_at	COL4A5	chrX:107683355-107940774 (+) // 97.87 // q22.3	-2.28034745913634	9.81979844250904	-8.23856604273144	1.02380331316702e-09	5.40547639102173e-08	12.1102334460255
202094_at	BIRC5	chr17:76210322-76221715 (+) // 95.94 // q25.3	5.32853136719821	5.29047956962677	8.23635415561072	1.03026640109483e-09	5.43053420017086e-08	12.1039812323432
240934_at	---	chr9:71489742-71490211 (+) // 60.29 // q21.11	-3.45031700842449	6.60695317859277	-8.23442038959375	1.03595073801519e-09	5.45141065565198e-08	12.0985146916628
204444_at	KIF11	chr10:94352990-94415150 (+) // 93.85 // q23.33	3.95001505975583	8.89093783760136	8.23005218421064	1.04890857351874e-09	5.51042899436939e-08	12.0861646293445
220942_x_at	FAM162A	chr3:122103054-122128961 (+) // 99.75 // q21.1	1.5602853517563	10.7909526414901	8.20737570748349	1.11886740877154e-09	5.8682090663033e-08	12.0220159561359
201390_s_at	CSNK2B	chr6:31633656-31637843 (+) // 99.91 // p21.33	1.28815957951421	11.4875377871225	8.20632543692545	1.12221997833477e-09	5.87604785344625e-08	12.0190434097155
229170_s_at	CFAP70	chr10:75013519-75037079 (-) // 96.94 // q22.2	-2.4013231905626	11.0897591786327	-8.20075355121073	1.14017723127436e-09	5.9602058043443e-08	12.0032713054994
212913_at	MSH5-SAPCD1 /// SAPCD1	chr6:31707799-31732813 (+) // 95.28 // p21.33	-1.9032069542078	9.72832825418724	-8.18796983075559	1.18248686082842e-09	6.17117647864018e-08	11.9670711250273
216554_s_at	---	chr1:8921061-8926511 (+) // 75.83 // p36.23	1.87287636849627	9.02335960558021	8.18306641341011	1.19913507157044e-09	6.24775053928941e-08	11.9531808119496
219615_s_at	KCNK5	chr6:39156748-39197226 (-) // 98.83 // p21.2	2.90478477072713	8.94870531671204	8.17915530621716	1.21258451469079e-09	6.30743385881758e-08	11.9420994699082
223959_at	DNAL1	chr14:74111701-74163192 (+) // 97.4 // q24.3	-2.08045558250561	11.7517849879942	-8.17669757298964	1.22111432439741e-09	6.34137300876724e-08	11.9351350531578
204576_s_at	CLUAP1	chr16:3551018-3587886 (+) // 77.36 // p13.3	-1.44958675171044	10.2688782570202	-8.1693670434498	1.24691897761137e-09	6.46476386654707e-08	11.9143585027764
243938_x_at	DNAH5	chr5:13911465-13913991 (-) // 94.16 // p15.2	-3.42842309773817	8.37320214559348	-8.16438817415903	1.26476023974834e-09	6.54028042664231e-08	11.9002435488808
221668_s_at	DNAI2	chr17:72270428-72310757 (+) // 96.29 // q25.1	-3.54658476116324	6.48428130046004	-8.16414988977854	1.26562057203095e-09	6.54028042664231e-08	11.8995679465091
210445_at	FABP6	chr5:159656515-159665689 (+) // 99.78 // q33.3	-4.48675162944676	9.07268510100912	-8.16282709410006	1.27040736954952e-09	6.54392308675941e-08	11.8958173325142
1552957_at	DNAH6	chr2:84885430-84924964 (+) // 98.62 // p11.2	-3.7566896649288	6.92590377716556	-8.16281153350724	1.27046378779178e-09	6.54392308675941e-08	11.8957732112698
229823_at	RIMS2	chr8:105265567-105266914 (+) // 99.7 // q22.3	-5.17571413692922	10.5221383417564	-8.15656931380781	1.29330256500575e-09	6.65072958062955e-08	11.8780714370936
213417_at	TBX2	chr17:59484614-59486825 (+) // 94.35 // q23.2	-3.86315262847815	7.12175513814973	-8.153653999861	1.30411124901544e-09	6.69542570801337e-08	11.8698025862105
236070_at	C2orf81	chr2:74641302-74641764 (-) // 94.48 // p13.1	-3.05488458790788	7.53633158911061	-8.15125870040644	1.31306050068632e-09	6.71982676538886e-08	11.8630079344032
238810_at	RFX3	chr9:3224550-3248174 (-) // 99.78 // p24.2	-2.1011631821327	8.00294687948328	-8.15124454865348	1.31311355878401e-09	6.71982676538886e-08	11.862967788688
226773_at	PPM1K	chr4:89178767-89179616 (-) // 81.86 // q22.1	-2.46196689723159	12.6848161238599	-8.14977633544105	1.31863005413373e-09	6.73715574992459e-08	11.8588026318926
217437_s_at	TACC1	chr8:38677849-38708293 (+) // 93.42 // p11.22	-2.43528971282196	12.0791305501063	-8.14698866773736	1.32916889764821e-09	6.78004767048746e-08	11.850893636788
220141_at	C11orf63	chr11:122756668-122830425 (+) // 97.86 // q24.1	-2.68501630169606	7.58631503160898	-8.14000188189893	1.35595963541078e-09	6.90556834613546e-08	11.831067179899
238447_at	RBMS3	chr3:30045651-30046619 (+) // 94.96 // p24.1	-2.68040868656584	9.98677620906758	-8.13582718073589	1.37222825609999e-09	6.97718502048526e-08	11.819217878731
213945_s_at	NUP210	chr3:13357734-13358343 (+) // 99.18 // p25.1	1.84138551760401	9.12048622554888	8.13310754725561	1.38293291677002e-09	7.02032687412018e-08	11.8114974890463
205130_at	MOK	chr14:102695178-102771531 (-) // 98.87 // q32.31	-2.30730314609876	9.90022376122281	-8.1292582686509	1.39822890271093e-09	7.08660052518203e-08	11.8005688335484
206417_at	CNGA1	chr4:47938030-47954722 (-) // 92.88 // p12	-3.99409450986841	6.28179651018095	-8.12449003286289	1.41741478156244e-09	7.17234558107102e-08	11.7870287341533
232210_at	---	chr18:60974088-60976901 (-) // 83.39 // q21.33	-2.73961825837986	10.1135504091721	-8.11369311784437	1.46185113753178e-09	7.3853840376326e-08	11.7563595505454
210907_s_at	PDCD10	chr3:167401696-167452594 (-) // 97.95 // q26.1	1.70904190018424	10.1553971791722	8.10786703878883	1.48641360117595e-09	7.49716995440564e-08	11.7398046542517
224791_at	ASAP1	chr8:131064352-131193108 (-) // 98.11 // q24.21	1.39501321547151	11.6820403994225	8.1073252306664	1.48871900694579e-09	7.49716995440564e-08	11.7382648977262
231319_x_at	KIF9	chr3:47316718-47318865 (-) // 77.17 // p21.31	-1.84318212000248	10.8773207142674	-8.10475367890482	1.49971057292342e-09	7.54051614932846e-08	11.7309563785058
200803_s_at	TMBIM6	chr12:50135362-50156784 (+) // 98.65 // q13.12	1.55078079430175	10.5422442381704	8.10165442222489	1.5130671536473e-09	7.5853064899896e-08	11.7221470687395
231855_at	KIAA1524	chr3:108268746-108304610 (-) // 99.34 // q13.13	3.83022041064267	7.23618751505891	8.10157392476324	1.51341566912776e-09	7.5853064899896e-08	11.7219182483798
227359_at	OSCP1	chr1:36881416-36904513 (-) // 90.47 // p34.3	-2.1274740588792	9.02384495686193	-8.09772193462346	1.53018846423854e-09	7.65723740031773e-08	11.7109677866736
203511_s_at	TRAPPC3	chr1:36602632-36615070 (-) // 100.0 // p34.3	1.54154076592348	8.50337889612183	8.09466425253456	1.54363673366095e-09	7.71233101718187e-08	11.7022741661295
1555007_s_at	WDR66	chr12:122356497-122409652 (+) // 92.91 // q24.31	-4.4301454940874	6.11561544116877	-8.09329598868301	1.54969338265605e-09	7.72909892972262e-08	11.6983835596322
213226_at	CCNA2	chr4:122737503-122738626 (-) // 94.03 // q27	1.92339215319483	10.4004825382758	8.09280318799963	1.5518806742471e-09	7.72909892972262e-08	11.6969822465002
203604_at	ZNF516	chr18:74070144-74207146 (-) // 97.97 // q23	-1.99671325417136	9.71064243729053	-8.0859852929144	1.58246517333883e-09	7.86748939403614e-08	11.6775922055258
40560_at	TBX2	chr17:59477251-59486825 (+) // 84.65 // q23.2	-3.76200489141792	8.77973546109151	-8.08550500466581	1.58464261809936e-09	7.86748939403614e-08	11.676226066987
242657_at	---	chr17:38601923-38602563 (+) // 61.15 // q21.2	-4.3410853469467	7.83448973036665	-8.07926135641756	1.61322703819983e-09	7.99685239970341e-08	11.6584641247472
1556876_s_at	TPTE2P2	chr13:53126585-53161225 (+) // 71.94 // q14.3 /// chr13:52793483-52828155 (-) // 73.47 // q14.3	-5.06499534007892	6.86087072248906	-8.07781867598927	1.61990590320577e-09	8.0124432941032e-08	11.6543593451625
204422_s_at	FGF2	chr4:123747862-123819376 (+) // 88.8 // q27	-4.21949449957505	9.48569808847437	-8.0769198416527	1.62408121356705e-09	8.0124432941032e-08	11.6518018197435
219396_s_at	NEIL1	chr15:75639409-75647586 (+) // 97.65 // q24.2	-1.93255595882318	8.13950131875729	-8.0766602134283	1.62528928205716e-09	8.0124432941032e-08	11.6510630614008
243586_at	---	chr5:58420820-58421336 (-) // 97.89 // q11.2	-2.9138894669674	7.14013906067454	-8.07639887526333	1.62650622741234e-09	8.0124432941032e-08	11.6503194296665
225570_at	SLC41A1	chr1:205758222-205767150 (-) // 91.34 // q32.1	-1.72892774247336	10.3199019205341	-8.0729349639019	1.64272382631333e-09	8.07974863623413e-08	11.6404622061358
1556262_at	LOC101928792 /// PWRN1	chr15:24778838-24832920 (+) // 45.92 // q11.2	-5.33764808071488	5.27347483939372	-8.07238899097268	1.64529492354173e-09	8.07982876582778e-08	11.6389084094459
208135_at	HNF1B	chr17:36088615-36105069 (-) // 87.17 // q12	-3.89055292026274	7.28851168006683	-8.0711247214856	1.65126430320506e-09	8.09657129506406e-08	11.6353102645826
237839_at	---	chr10:61901327-61901818 (-) // 96.33 // q21.2	-3.65496766757209	6.76744230588285	-8.06634942334753	1.67401022441596e-09	8.19539432776769e-08	11.6217179781429
217426_at	---	chr8:120846304-120846904 (+) // 64.81 // q24.12	2.89086953375773	7.80094516789693	8.06327349510543	1.68882963593324e-09	8.25516631623255e-08	11.6129613456411
241750_x_at	---	chr10:11635269-11635592 (-) // 99.38 // p14	-2.13826460526114	10.7818692871801	-8.06245400694427	1.69280021810815e-09	8.26180550893339e-08	11.6106282219297
223569_at	PLPP5	chr8:38122259-38126692 (-) // 98.91 // p11.23	-1.58970332927281	8.54661108009286	-8.06082289491215	1.70073147626105e-09	8.28772475627612e-08	11.6059841348415
241893_at	---	chr2:134904588-134905269 (+) // 75.58 // q21.2	-2.12067761833904	10.3628670108881	-8.05487171510324	1.7299899578194e-09	8.41733267784559e-08	11.5890373992691
229096_at	LIMS3-LOC440895 /// LOC100288570 /// LOC100507334 /// LOC440895	chr2:110693918-110726204 (+) // 75.53 // q13 /// chr2:110991863-111024164 (+) // 71.87 // q13 /// chr2:111160440-111192743 (-) // 75.5 // q13	-3.08991579267882	9.42150165761304	-8.0525856907135	1.74136424876252e-09	8.45965986656891e-08	11.5825265755911
219951_s_at	DZANK1	chr20:18364014-18424108 (-) // 80.54 // p11.23	-1.88764974154413	11.2852376541575	-8.04099834881176	1.80019523651244e-09	8.73205131134088e-08	11.54951546556
229388_at	LOC101929112	chr10:75013523-75014107 (+) // 64.71 // q22.2	-2.35992378557587	11.7706261836034	-8.0394130950942	1.80839911436574e-09	8.75841200473673e-08	11.5449980500154
1556888_at	LOC101927121	chr13:74862163-74982939 (+) // 83.68 // q22.1	-3.35783957553502	6.61085748240025	-8.02788229213263	1.86922451704669e-09	9.03915819206705e-08	11.5121306727838
213007_at	FANCI	chr15:89836171-89860954 (+) // 97.61 // q26.1	2.19420693873835	7.81471036717428	8.02271272629003	1.89716376962951e-09	9.16025975241263e-08	11.4973904245739
222378_at	---	chr7:130789419-130789808 (-) // 67.89 // q32.3	-2.37151364356934	12.080974056191	-8.02208876580245	1.90056452175506e-09	9.16269109222952e-08	11.4956110879298
225079_at	EMP2	chr16:10622279-10623791 (-) // 81.39 // p13.13	2.27508531364455	9.39599961188652	8.02091175177195	1.90699640130643e-09	9.17970596464493e-08	11.492254497871
238049_at	GRAMD3	chr5:125816373-125816953 (+) // 35.47 // q23.2	-2.92205843341691	10.0675486883674	-8.01953759405731	1.91453351958825e-09	9.20198132074439e-08	11.4883354968248
232695_at	KIF6	chr6:39398826-39552743 (-) // 99.07 // p21.2	-2.11042552202871	6.41949437507994	-8.01841841549212	1.92069441681696e-09	9.21758446528879e-08	11.4851435194135
1557305_at	TACC1	chr8:38703416-38705639 (+) // 69.77 // p11.22	-3.55279213994737	8.23141164821046	-8.01786073360219	1.92377186597243e-09	9.21836500503697e-08	11.4835529174734
1554708_s_at	SPATA6L	chr9:4588826-4666423 (-) // 94.99 // p24.2	-2.65131945503855	8.17059614655188	-8.01619342206414	1.93300242297975e-09	9.24858315115848e-08	11.4787972551427
238015_at	C4orf46	chr4:159587893-159589336 (-) // 31.24 // q32.1	2.08484562317436	9.96988061905935	8.01285571774921	1.95161575854667e-09	9.32353474015058e-08	11.469276191154
1557688_at	---	chr5:142532280-142533725 (+) // 68.36 // q31.3	-3.74610754095974	8.37895772422745	-8.00741172590024	1.98236601147361e-09	9.45615497418769e-08	11.4537440575592
203396_at	PSMA4	chr15:78832845-78841515 (+) // 99.54 // q25.1	1.30109899512617	11.9612650332599	7.99989458815231	2.02563571195173e-09	9.64800527502794e-08	11.432291542471
236685_at	---	chr6:143257980-143258435 (-) // 77.54 // q24.2	-1.98582814662077	9.60484958250382	-7.99735859857188	2.04044825069098e-09	9.70394231223354e-08	11.4250528525819
218237_s_at	SLC38A1	chr12:46581583-46662789 (-) // 95.6 // q13.11	1.71966524576415	11.6388902406886	7.99580453841321	2.04957963159111e-09	9.73273354785291e-08	11.4206166066648
214925_s_at	SPTAN1	chr9:131355046-131361964 (+) // 79.52 // q34.11	-1.79699610923892	12.1553105960532	-7.99180518685057	2.07327009356329e-09	9.83047076147416e-08	11.4091987328827
211935_at	ARL6IP1	chr16:18802988-18812871 (-) // 94.1 // p12.3	1.21089490957555	11.6571688027118	7.98845106485785	2.09335244533561e-09	9.91083299942876e-08	11.3996215485501
229648_at	ARHGAP32	chr11:128834955-128835786 (-) // 96.89 // q24.3	-1.62930464734478	12.1334072400877	-7.98691622462862	2.10260775753252e-09	9.92569752059621e-08	11.3952386214901
228086_at	STK33	chr11:8413416-8497308 (-) // 91.84 // p15.4	-3.06639360669804	7.05510575070359	-7.98657480719858	2.10467218934921e-09	9.92569752059621e-08	11.3942636253434
217835_x_at	C20orf24 /// TGIF2-C20orf24	chr20:35234173-35240958 (+) // 94.2 // q11.23	1.53847312672148	11.0770579580158	7.98637067405126	2.10590749267061e-09	9.92569752059621e-08	11.3936806698027
1552594_at	TMEM190	chr19:55888202-55889612 (+) // 82.08 // q13.42	-4.10528059960589	8.4262410776618	-7.98576635174425	2.10956883524025e-09	9.92815833084944e-08	11.3919548419198
201587_s_at	IRAK1	chrX:153275961-153285342 (-) // 87.8 // q28	2.13334592996952	9.32121869269137	7.97239646862953	2.1922433305058e-09	1.02973824536671e-07	11.3537624807484
206100_at	CPM	chr12:69249536-69326622 (-) // 83.36 // q15	-4.73771478906526	10.0530020956287	-7.97203321929791	2.19453480483514e-09	1.02973824536671e-07	11.3527245424489
212425_at	SCAMP1	chr5:77656407-77776561 (+) // 91.71 // q14.1	-1.87923671270734	9.17668908743465	-7.96477205641302	2.2408530682355e-09	1.04835188346105e-07	11.3319735827283
AFFX-HUMISGF3A/M97935_5_at	STAT1	---	1.85489424219232	9.82492507707214	7.96459779465721	2.24197676379317e-09	1.04835188346105e-07	11.3314755043104
215472_at	PACRG	chr6:163148254-163516459 (+) // 99.17 // q26	-3.98572248184807	7.50007247508272	-7.96426134234815	2.24414793240729e-09	1.04835188346105e-07	11.3305138399546
218663_at	NCAPG	chr4:17812604-17845131 (+) // 99.75 // p15.31	3.82333898902522	6.68338400686487	7.96052418460712	2.26840809190223e-09	1.05812204003687e-07	11.3198312573291
232109_at	UBXN10	chr1:20518531-20520128 (+) // 99.81 // p36.12	-3.0451332998144	9.21963182843546	-7.95462642049326	2.30723617123604e-09	1.07464876511798e-07	11.3029694343075
205133_s_at	HSPE1	chr2:198365119-198368171 (+) // 100.0 // q33.1	1.34768478282832	12.2743914559369	7.95397503783082	2.31156567752004e-09	1.07508200172425e-07	11.3011068788577
201422_at	IFI30	chr19:18284624-18288923 (+) // 90.7 // p13.11	3.06356411936593	8.50996370639027	7.95147941173901	2.32822957076415e-09	1.08124212048439e-07	11.2939704758415
234057_at	---	chr12:15321967-15322304 (-) // 52.63 // p12.3	-4.04133807086612	7.42679667332597	-7.94702674771802	2.3582641590189e-09	1.09336788752315e-07	11.2812360612367
207828_s_at	CENPF	chr1:214776537-214837430 (+) // 97.04 // q41	3.78955121814975	7.30284873681403	7.94658661439765	2.36125424390789e-09	1.09336788752315e-07	11.2799771793864
241457_at	---	chr5:15654132-15654537 (+) // 93.94 // p15.1	-4.10399413936607	9.21232264304668	-7.93889826217508	2.41411013253436e-09	1.11620829022707e-07	11.2579832341382
1553998_at	DMRTC1 /// DMRTC1B	chrX:71996832-72068635 (+) // 86.16 // q13.2 /// chrX:72091859-72163659 (-) // 86.16 // q13.2	-2.92606467049273	6.60220960778547	-7.93744879380308	2.42420852364541e-09	1.11924114990963e-07	11.2538360217969
226403_at	TMC4	chr19:54663845-54669274 (-) // 88.51 // q13.42	-1.55880958401049	11.1680455618731	-7.93402154507157	2.44825670234524e-09	1.12868800708201e-07	11.2440290584013
1568920_at	---	chr12:24144698-24148381 (-) // 83.11 // p12.1	-2.87231744620193	9.36265896861206	-7.93351838364043	2.45180756613336e-09	1.12868800708201e-07	11.2425891673773
203763_at	DYNC2LI1	chr2:44001215-44037147 (+) // 99.19 // p21	-1.66295326295083	11.2648494528889	-7.91932393057737	2.55415964795793e-09	1.17409670096392e-07	11.2019574235195
210561_s_at	WSB1	chr17:25621105-25639895 (+) // 96.03 // q11.1	-1.73182954235694	10.4090648637468	-7.91328248265404	2.59902685972991e-09	1.19188327472556e-07	11.1846569120823
228254_at	STAM2	chr2:152973225-152973903 (-) // 27.31 // q23.3	-1.70370006060349	12.243749569825	-7.91310054242249	2.60039037361865e-09	1.19188327472556e-07	11.1841358383573
205089_at	ZNF7	chr8:146053002-146068605 (+) // 99.96 // q24.3	1.62487054061682	8.73579800396414	7.91215757133779	2.60746890380343e-09	1.19305642927582e-07	11.1814351262243
224345_x_at	FAM162A	chr3:122103041-122128840 (+) // 96.68 // q21.1	1.32217316418306	10.5425745944553	7.91175528125589	2.61049468493918e-09	1.19305642927582e-07	11.1802829190086
206335_at	GALNS	chr16:88880142-88923340 (-) // 81.27 // q24.3	-1.60097893792939	10.195629031739	-7.90664903092373	2.64921151549527e-09	1.20900380070784e-07	11.1656564398295
1557636_a_at	C7orf57	chr7:48075115-48100893 (+) // 92.53 // p12.3	-5.11486778097625	8.95643969319612	-7.90370180818604	2.67182247030266e-09	1.21756566924772e-07	11.1572130181162
227801_at	TRIM59	chr3:160153291-160154518 (-) // 70.02 // q25.33	2.19962165425484	8.08989350136472	7.89665081508031	2.72671444189484e-09	1.24067269651256e-07	11.1370088998131
220723_s_at	CWH43	chr4:48988264-49064093 (+) // 99.16 // p11	-4.92725842657421	7.33873328098715	-7.89618581841941	2.73037436530938e-09	1.24067269651256e-07	11.1356762912548
1561690_at	---	chr5:80813206-80815724 (-) // 60.89 // q14.1	-2.46690602482278	7.80602189416364	-7.8948360138191	2.7410267171694e-09	1.2436674727058e-07	11.1318078241872
200853_at	H2AFZ	chr4:100869242-100871431 (-) // 98.74 // q23	1.88695117492436	10.0171594208024	7.89435538729048	2.74482987399181e-09	1.2436674727058e-07	11.1304303257884
230991_at	LOC102724156	chr9:90681352-90682138 (-) // 84.94 // q22.1	-2.518322381463	9.84538409610065	-7.89048467126373	2.7756541543019e-09	1.25583459633694e-07	11.1193357377602
231068_at	SLC47A2	chr17:19581602-19583354 (-) // 94.63 // p11.2	-3.78354739176517	7.31168225082142	-7.88736364986924	2.80076361124408e-09	1.26538499956007e-07	11.1103887832141
230158_at	DPY19L2	chr7:89754209-89754914 (+) // 95.99 // q21.13 /// chr12:63952692-63953408 (-) // 99.03 // q14.2	-3.05134519003894	8.73827244111982	-7.88644748188366	2.80817804793379e-09	1.26692494927181e-07	11.107762222658
220981_x_at	NXF2 /// NXF2B	chrX:101502169-101581631 (+) // 92.54 // q22.1 /// chrX:101615318-101694853 (-) // 92.5 // q22.1	-3.70001357027954	6.34983680581405	-7.88404148456883	2.82774435588301e-09	1.27393508545807e-07	11.1008640309568
218538_s_at	MRS2	chr6:24403181-24424490 (+) // 99.95 // p22.3	1.43305680755791	11.0049192379104	7.87592128252027	2.89480628788809e-09	1.30229222846015e-07	11.0775780255403
243403_x_at	CPM	chr12:69244959-69245199 (-) // 41.53 // q15	-3.77065250524717	8.58833238820615	-7.87294456005596	2.91979181616508e-09	1.31166670423348e-07	11.0690399656989
225061_at	DNAJA4	chr15:78571339-78574538 (+) // 96.0 // q25.1	-2.03324362686862	10.5731228177873	-7.8607943886991	3.02406358604511e-09	1.35658205634415e-07	11.0341798089624
232166_at	CEP126	chr11:101818759-101869323 (+) // 92.14 // q22.1	-4.21828819640814	9.6642467124565	-7.85982858903897	3.03251219075473e-09	1.35844519185282e-07	11.0314081286954
1555826_at	BIRC5	chr17:76219899-76358409 (-) // 91.84 // q25.3	5.49929691620672	9.44398523065563	7.8526267321895	3.09627138459603e-09	1.38504496194108e-07	11.0107367992047
225516_at	SLC7A2	chr8:17425131-17428025 (+) // 84.49 // p22	-4.95691350981404	10.8739993542928	-7.84621776081361	3.15415283244961e-09	1.40702181491165e-07	10.99233648864
241856_at	IMPG2	chr3:100941391-100942149 (-) // 98.03 // q12.3	-4.57416393733062	8.14602845583479	-7.84620177442	3.15429857323835e-09	1.40702181491165e-07	10.9922905856954
218389_s_at	APH1A	chr1:150237805-150241311 (-) // 99.64 // q21.2	1.3381185743937	11.3367386626937	7.84387375708105	3.17559508527516e-09	1.41452634037904e-07	10.9856056742996
214937_x_at	PCM1	chr8:17817525-17885483 (+) // 99.1 // p22	-1.12617701606841	12.2861305559567	-7.84046150463338	3.20707369298469e-09	1.42653885533521e-07	10.9758063059155
229810_at	RSPH3	chr6:159393903-159394375 (-) // 97.72 // q25.3	-1.52874704627123	11.5651686901253	-7.8399720951101	3.21161443530143e-09	1.42655222093881e-07	10.9744007063884
241365_at	SATB1	chr3:18386872-18387678 (-) // 99.14 // p24.3	-3.15964736945633	8.50460727787444	-7.83919012481072	3.21888308143882e-09	1.42777554465055e-07	10.9721548087897
221874_at	KIAA1324	chr1:109731739-109749401 (+) // 77.9 // p13.3	-4.4077815604693	11.4635094429922	-7.83520869427535	3.25615099944654e-09	1.44228335446073e-07	10.9607187026053
229627_at	CCDC180 /// LOC100499484-C9ORF174	chr9:100000778-100139575 (+) // 95.78 // q22.33	-4.02569250918958	6.44130478192709	-7.83386620494251	3.26881560974129e-09	1.44586800662487e-07	10.95686219825
1552711_a_at	CYB5D1	chr17:7760912-7763792 (+) // 74.37 // p13.1	-1.68689939558263	9.68078075245071	-7.8310133743702	3.29589428091644e-09	1.45580939285284e-07	10.9486663564666
235266_at	ATAD2	chr8:124383373-124408680 (-) // 97.6 // q24.13	2.30828231670643	6.90470254514046	7.82750744749807	3.32948359823192e-09	1.46859481558832e-07	10.9385930314309
238423_at	SYTL3	chr6:159165933-159185901 (+) // 89.61 // q25.3	-2.85352664653301	7.83445972718804	-7.81924519275178	3.41002058940778e-09	1.50129546263092e-07	10.9148484000762
231026_at	EFHC1	chr6:52358471-52359083 (+) // 84.49 // p12.2	-2.47068728923282	8.2595922275769	-7.81893179604263	3.41311401262135e-09	1.50129546263092e-07	10.9139475930268
213008_at	FANCI	chr15:89836171-89860954 (+) // 97.61 // q26.1	2.29497067117155	7.77668736551075	7.81495615062514	3.45260386486955e-09	1.51655624764395e-07	10.9025193306458
203213_at	CDK1	chr10:62538235-62554662 (+) // 95.12 // q21.2	2.68373802233021	9.38841228142374	7.81361111733879	3.46606855059111e-09	1.52035900112336e-07	10.8986525525302
236153_at	---	chr15:56929374-56929894 (-) // 40.99 // q21.3	-1.60641181207313	10.5885656995615	-7.80823067774122	3.52046462850077e-09	1.5420805310383e-07	10.8831825953775
230207_s_at	DOCK5	chr8:25272438-25273227 (-) // 96.47 // p21.2	-2.37904845248248	11.1946370178993	-7.80428029350958	3.56095289485403e-09	1.55599593458213e-07	10.8718223661293
212872_s_at	MED20	chr6:41873091-41888829 (-) // 82.11 // p21.1	1.88829953662262	8.80296186698161	7.80412122123232	3.56259310389395e-09	1.55599593458213e-07	10.8713648821674
218483_s_at	IFT46	chr11:118415260-118436714 (-) // 95.55 // q23.3	-2.20289244896875	8.77710256344634	-7.80369491968366	3.5669925142985e-09	1.55599593458213e-07	10.870138846592
231817_at	USP53	chr4:120177594-120215955 (+) // 98.5 // q26	-1.99941864701493	12.4365330666769	-7.80041340044159	3.60104241780269e-09	1.56786114408438e-07	10.8607005977106
235723_at	BNC2	chr9:16416403-16417072 (-) // 96.23 // p22.3	-3.45326941638425	8.48440186655781	-7.80011954645653	3.60410754363291e-09	1.56786114408438e-07	10.8598553631077
1554919_s_at	CFAP69	chr7:89874534-89933420 (+) // 96.68 // q21.13	-3.1348538156848	9.36067933187448	-7.79711126481833	3.63563872040668e-09	1.57760739210875e-07	10.8512018762155
201761_at	MTHFD2	chr2:74425711-74442412 (+) // 99.86 // p13.1	1.88721455453968	10.7880420018545	7.79703057579263	3.63648829712034e-09	1.57760739210875e-07	10.8509697563378
222989_s_at	UBQLN1	chr9:86274882-86322932 (-) // 99.17 // q21.32	1.45523034084534	10.5028582582474	7.79632663425165	3.64390865199321e-09	1.57866102777996e-07	10.8489446825218
235019_at	CPM	chr12:69247447-69248696 (-) // 33.77 // q15	-4.2601050586591	10.4534167240176	-7.79347256998448	3.67415130364105e-09	1.58958562419907e-07	10.8407336639635
240245_at	---	chr3:29633118-29633579 (+) // 66.31 // p24.1	-3.238924335211	6.0866374979074	-7.79266893516304	3.68271269155285e-09	1.59111299976845e-07	10.8384214828291
212160_at	XPOT	chr12:64798230-64842974 (+) // 91.06 // q14.2	1.60757793480015	11.0045666610155	7.78897002256182	3.72237979961493e-09	1.60372657371047e-07	10.8277782427193
223636_at	ZMYND12	chr1:42896002-42921745 (-) // 97.04 // p34.2	-3.12655375011319	9.40333626838524	-7.78892630326053	3.72285122446106e-09	1.60372657371047e-07	10.8276524361035
225465_at	MAGI1	chr3:65339200-65342406 (-) // 97.93 // p14.1	-1.49060580403704	9.89447633567535	-7.78853066024256	3.72712019122619e-09	1.60372657371047e-07	10.8265139247919
209053_s_at	WHSC1	chr4:1894508-1983930 (+) // 95.93 // p16.3	2.21290215422924	10.1478020923524	7.7835359918081	3.78144085148995e-09	1.62488924414703e-07	10.8121397023546
214066_x_at	NPR2	chr9:35809399-35809716 (+) // 95.48 // p13.3	-2.41408066810559	10.1177558980785	-7.77857415940544	3.83619870875546e-09	1.64618209447897e-07	10.797857318333
205288_at	CDC14A	chr1:100818155-100985832 (+) // 96.75 // p21.2	-1.86721536391086	10.3535804751971	-7.77568788158589	3.86841999488094e-09	1.65775949536727e-07	10.7895480947249
1563963_at	---	chr15:35397309-35399699 (-) // 50.45 // q14	-2.88979918193947	7.4100994443766	-7.77509896109913	3.87502808108735e-09	1.65834422317278e-07	10.7878525581631
205483_s_at	ISG15	chr1:948878-949919 (+) // 99.37 // p36.33	2.7510826426066	8.47568237149971	7.77319897062312	3.89642532430914e-09	1.66317622182371e-07	10.7823821202425
200657_at	SLC25A5	chrX:118602408-118605279 (+) // 99.27 // q24	2.00014892819648	10.9321805142589	7.77311766811185	3.89734359991112e-09	1.66317622182371e-07	10.7821480260258
200638_s_at	YWHAZ	chr8:101931921-101964250 (-) // 80.03 // q22.3	1.79234671476142	10.6429600703049	7.77269724358694	3.9020956067577e-09	1.66317622182371e-07	10.7809374868993
206023_at	NMU	chr4:56461397-56502465 (-) // 96.57 // q12	4.85155670058221	6.56797946989117	7.77209314781782	3.90893390576695e-09	1.66384850206979e-07	10.7791980652068
223839_s_at	---	chr10:102123890-102124577 (-) // 76.53 // q24.31 /// chr17:20692238-20692925 (-) // 73.54 // p11.2	2.44750124165942	12.1252206727483	7.76773542344682	3.95862389150271e-09	1.68273439775087e-07	10.766649357161
204621_s_at	NR4A2	chr2:157180950-157189212 (-) // 98.27 // q24.1	-3.4213041505026	8.06247160011685	-7.76570599604773	3.98198284698932e-09	1.69039180562261e-07	10.7608046272237
201277_s_at	HNRNPAB	chr5:177631610-177638162 (+) // 94.6 // q35.3	1.30048071911908	9.97863141036282	7.76493360456959	3.99090980921162e-09	1.69191037032341e-07	10.7585800317312
227651_at	NACC1	chr19:13250852-13251959 (+) // 95.87 // p13.2 /// chr9:33288901-33290003 (+) // 90.59 // p13.3	1.28709907532712	9.34689209135292	7.76288956938557	4.01463181666577e-09	1.69968869924862e-07	10.7526926160077
241459_at	---	chr4:41629848-41630435 (+) // 98.98 // p13	-3.40126845448641	7.78266558402557	-7.7621652344263	4.02307230660625e-09	1.70098509049103e-07	10.7506062132737
218437_s_at	LZTFL1	chr3:45865445-45883607 (-) // 98.97 // p21.31	-1.44049799557092	11.6371315625395	-7.75932644063913	4.05632570198422e-09	1.71275509547334e-07	10.7424286990876
219105_x_at	ORC6	chr16:46723577-46732305 (+) // 75.47 // q11.2	2.08878626649419	8.32505114098202	7.75753452273736	4.07745929834263e-09	1.71938303692512e-07	10.737266402778
218312_s_at	ZSCAN18	chr19:58595238-58609616 (-) // 91.03 // q13.43	-1.2989030698833	9.31759719637524	-7.75467813872955	4.11137790825432e-09	1.73137733324169e-07	10.729036799735
218049_s_at	MRPL13	chr8:121408086-121457376 (-) // 93.04 // q24.12	1.63566758466942	9.05017799982621	7.74613483386467	4.21454257793136e-09	1.77246174959651e-07	10.7044172572875
235201_at	FOXP2	chr7:114331396-114331987 (+) // 99.49 // q31.1	-4.48685226282586	7.07653430944435	-7.74230596747168	4.261625297102e-09	1.78988262478284e-07	10.6933809513075
1569208_a_at	---	chr4:41535771-41537179 (+) // 43.31 // p13	-2.12217191828879	9.60308985495834	-7.74112349935375	4.27627325839445e-09	1.79365275954884e-07	10.6899722952238
244433_at	---	chr4:54866639-54867081 (-) // 88.25 // q12	-2.29320531830287	9.55542783040389	-7.73528843496485	4.34930606671436e-09	1.82186958497892e-07	10.6731495966483
238075_at	CHEK1	chr11:125526608-125527038 (+) // 79.91 // q24.2	4.70013941231394	6.4543248508789	7.73457912616769	4.35826962152594e-09	1.82320945833835e-07	10.6711043872278
203663_s_at	COX5A	chr15:75212618-75230374 (-) // 99.07 // q24.2	1.1878465476587	12.4218528361351	7.73254928737305	4.38402428302906e-09	1.83156079227315e-07	10.6652512876719
1555298_a_at	VWA3B	chr2:98703698-98853268 (+) // 99.23 // q11.2	-3.38611328567304	7.58566040185477	-7.73014088817725	4.41478218979367e-09	1.83771183177008e-07	10.6583060303552
200750_s_at	RAN	chr12:131356567-131360824 (+) // 96.6 // q24.33	1.52597560710906	11.0379617687028	7.72996122174834	4.4170854704429e-09	1.83771183177008e-07	10.6577878899071
1554547_at	FAM13C	chr10:61005900-61122308 (-) // 95.69 // q21.1	-4.12726208099659	9.78428852260083	-7.72955920552174	4.42224363214776e-09	1.83771183177008e-07	10.6566285019281
210983_s_at	MCM7	chr7:99690918-99697360 (-) // 96.03 // q22.1	1.77250700017813	7.17333145960638	7.72915674595261	4.42741359380339e-09	1.83771183177008e-07	10.655467818195
212020_s_at	MKI67	chr10:129894926-129924649 (-) // 98.21 // q26.2	4.3549769426612	5.4431964578338	7.72912658959962	4.4278012262341e-09	1.83771183177008e-07	10.6553808473048
217984_at	RNASET2	chr6:167343018-167370031 (-) // 99.75 // q27	-2.00441890751032	12.7843580506025	-7.72599128362823	4.46829088760317e-09	1.85208607616432e-07	10.6463381016584
236847_at	C19orf18	chr19:58469804-58472919 (-) // 97.57 // q13.43	-2.46005088038073	8.74580756611668	-7.72418900556666	4.49173523688168e-09	1.8593667356233e-07	10.6411395590718
226197_at	AR	chrX:66948544-66950460 (+) // 99.53 // q12	-3.59407343510129	11.460400861719	-7.72369931695587	4.49812669115498e-09	1.85957849326101e-07	10.6397270276976
223958_s_at	DNAL1	chr14:74111701-74163192 (+) // 97.4 // q24.3	-2.02141713861269	10.5021858989583	-7.71749855198913	4.57986096479484e-09	1.89089664324545e-07	10.6218384129042
237227_at	NEK10	chr3:27152397-27157485 (-) // 99.36 // p24.1	-3.90147731061682	7.63580126591574	-7.71683739967087	4.58866410581619e-09	1.89206116050251e-07	10.6199308115061
1556907_at	ZNF474	chr5:121465214-121489268 (+) // 99.8 // q23.2	-3.18340435742572	6.13346967462023	-7.71636548538407	4.59495805232737e-09	1.8921893667045e-07	10.6185691842006
218346_s_at	SESN1	chr6:109307646-109415277 (-) // 98.96 // q21	-1.4908796845858	9.08079861545648	-7.7141451775448	4.62468797317162e-09	1.90195555057901e-07	10.6121625527364
242086_at	SPATA6	chr1:48761670-48762584 (-) // 93.8 // p33	-3.01613106272673	7.49724877111258	-7.71297013707237	4.64050052676676e-09	1.90598012544839e-07	10.6087717979561
224834_at	UBTD2	chr5:171636649-171710849 (-) // 88.48 // q35.1	2.21549032098919	8.06161176044739	7.71229227578489	4.64964742162279e-09	1.90726004353103e-07	10.6068156616157
200810_s_at	CIRBP	chr19:1269346-1273169 (+) // 90.7 // p13.3	-0.84532025523797	15.1034817212538	-7.71014006069625	4.67881009872658e-09	1.91673637541874e-07	10.6006045912038
203960_s_at	HSPB11	chr1:54387235-54411269 (-) // 96.82 // p32.3	-2.49841265135791	11.9145434207445	-7.70672108536209	4.72551888871416e-09	1.93336688712127e-07	10.5907367762862
1552540_s_at	IQCD	chr12:113633250-113658880 (-) // 91.2 // q24.13	-2.00958146086534	8.07647439365347	-7.70385013069497	4.765105461238e-09	1.94704425474306e-07	10.582449701236
226439_s_at	NBEA	chr13:35864523-36246873 (+) // 97.73 // q13.3	-3.48594836046056	7.59367684854843	-7.69730434096678	4.85662366526069e-09	1.98187845209722e-07	10.5635518857139
241672_at	SERTM1	chr13:37271527-37271976 (+) // 94.29 // q13.3	-3.51317260181917	10.0410848300317	-7.69590895339342	4.87636197076523e-09	1.9873688619513e-07	10.559522793044
238484_s_at	SSBP2	chr5:80708930-80710082 (-) // 84.05 // q14.1	-2.41614846152528	7.17362155244176	-7.694881065984	4.8909537930094e-09	1.99075038169518e-07	10.5565547027249
236587_at	LRRC6	---	-2.43464844333968	9.36838235078947	-7.69347365153308	4.91100511437816e-09	1.99634251603244e-07	10.5524905237976
226576_at	ARHGAP26	chr5:142606866-142608570 (+) // 81.19 // q31.3	-1.87634141491225	8.83554513390957	-7.6917385990935	4.93583889253286e-09	2.00386188466295e-07	10.5474799409798
210273_at	PCDH7	chr4:30722191-31144728 (+) // 96.14 // p15.1	-2.15789143204437	8.64210732386283	-7.68871100939431	4.97947773600255e-09	2.01792249814335e-07	10.538735938772
220094_s_at	MCUR1	chr6:13791020-13814800 (-) // 71.28 // p23	1.76496075033261	9.43668281760864	7.68845168816276	4.98323364020097e-09	2.01792249814335e-07	10.5379869466495
229435_at	GLIS3	chr9:3824127-3824934 (-) // 94.23 // p24.2	-3.3842264771959	9.60212722567083	-7.68237937801393	5.07200748007263e-09	2.04918507223985e-07	10.5204464038223
239859_x_at	ATP5S	chr14:50793331-50794677 (+) // 85.99 // q21.3	-1.69073469329237	10.1027052975039	-7.68228532357959	5.07339502802695e-09	2.04918507223985e-07	10.5201746867476
216663_s_at	ZMYND10	chr3:50378840-50383010 (-) // 100.0 // p21.31	-2.40638705779	6.15725328275129	-7.6803599254377	5.10188430515428e-09	2.05806368666849e-07	10.5146121345946
213113_s_at	SLC43A3	chr11:57174426-57194557 (-) // 83.72 // q12.1	2.66863105298536	8.47632177273863	7.67950225390066	5.11462700427684e-09	2.06057571512432e-07	10.5121341623331
224346_at	---	chr2:37468694-37475944 (+) // 70.64 // p22.2	1.91841969180784	11.423654335117	7.67730369109926	5.14743916169284e-09	2.07115662757885e-07	10.5057817548304
213464_at	SHC2	chr19:416589-460829 (-) // 88.24 // p13.3	-3.31908625466071	5.89095115409832	-7.67635697407334	5.16163389903127e-09	2.0742291447365e-07	10.5030462065601
229628_s_at	CCDC180 /// LOC100499484-C9ORF174	chr9:100000778-100139575 (+) // 95.78 // q22.33	-3.39330100490985	8.57074641591416	-7.67397637322259	5.19750320368469e-09	2.0859928466971e-07	10.4961670227314
232417_x_at	ZDHHC11	chr5:795720-842610 (-) // 97.32 // p15.33	-3.62342386334367	7.29315545019608	-7.66679270875933	5.30727948094371e-09	2.12605335597793e-07	10.4754049164903
224165_s_at	IQCH	chr15:67547166-67793522 (+) // 99.67 // q23	-2.91002938494068	7.92496064224143	-7.66621553235261	5.31620079100611e-09	2.12605335597793e-07	10.473736537317
201930_at	MCM6	chr2:136598014-136633996 (-) // 100.0 // q21.3	2.49452515746979	9.23965968528751	7.66613244802885	5.31748625997137e-09	2.12605335597793e-07	10.4734963719119
211471_s_at	RAB36	chr22:23487542-23506531 (+) // 70.04 // q11.22	-2.15242788360275	9.92966940713007	-7.66191207032132	5.3831991421763e-09	2.14960929381903e-07	10.4612959076097
213523_at	CCNE1	chr19:30302930-30315219 (+) // 95.04 // q12	4.34840279438482	10.2291617975252	7.65233285976661	5.53541944515857e-09	2.20760624681696e-07	10.4335970036078
204162_at	NDC80	chr18:2571604-2616626 (+) // 96.23 // p11.32	2.77740257794446	7.90086112887373	7.63714501312162	5.78575205091181e-09	2.30453645292364e-07	10.3896608568888
231870_s_at	NMD3	chr3:160939121-160970095 (+) // 97.52 // q26.1	1.09297820793512	13.0763618557011	7.63610751350303	5.80326518314104e-09	2.3086045871952e-07	10.3866586563213
222372_at	MAGI1	chr3:65970386-65970912 (-) // 35.12 // p14.1	-2.28858965020483	8.60591231257746	-7.63467931150902	5.8274612635235e-09	2.31531771256525e-07	10.3825257029895
238458_at	MICU3	chr8:16978951-16980145 (+) // 95.27 // p22	-3.27952015715907	6.90930373210712	-7.63262430558078	5.86245578087335e-09	2.32629895264618e-07	10.3765785251366
212330_at	TFDP1	chr13:114290336-114295788 (+) // 93.28 // q34	1.53337954402725	12.1794208503397	7.62502095742188	5.99379297728842e-09	2.37543479573589e-07	10.3545706838658
223395_at	ABI3BP	chr3:100468181-100565393 (-) // 98.58 // q12.2	-3.38096680249749	8.91880494368905	-7.61820627508307	6.11403743172036e-09	2.42005691884341e-07	10.3348405735365
229682_at	MAPRE3	chr2:27249218-27249727 (-) // 100.0 // p23.3	-3.34133853224299	8.46831842653324	-7.61702904345293	6.13505565252492e-09	2.42534087583442e-07	10.3314317272516
233276_at	---	chr5:15642969-15644413 (+) // 91.17 // p15.1	-3.76853336712303	7.63984437829217	-7.61538427385804	6.16454383445532e-09	2.43395584654786e-07	10.3266688181672
219010_at	C1orf106	chr1:200860668-200884863 (+) // 92.68 // q32.1	2.81904814038563	8.72053150872608	7.61460752615923	6.17851956904536e-09	2.43643216821232e-07	10.324419422607
243036_at	CCDC30	chr1:43119060-43120009 (+) // 100.0 // p34.2	-2.48686804896729	7.99800108978095	-7.61333107880021	6.20155592542318e-09	2.43948795519474e-07	10.32072280471
228122_at	CCDC66	chr3:56653330-56655846 (+) // 98.91 // p14.3	-1.55648093297562	9.87031904529081	-7.6133233426074	6.20169580717312e-09	2.43948795519474e-07	10.3207004000264
236600_at	SPG20	chr13:36875777-36876234 (-) // 11.73 // q13.3	-2.40789513140809	9.34925980941711	-7.60104922222034	6.42770266213068e-09	2.5225010884023e-07	10.2851457655332
225268_at	KPNA4	chr3:160217955-160219669 (-) // 96.05 // q25.33	1.43887167952708	11.7624544198451	7.60099683890945	6.42868487084126e-09	2.5225010884023e-07	10.2849939929609
220255_at	FANCE	chr6:35420137-35434881 (+) // 88.03 // p21.31	1.74878417802102	10.5042222091414	7.5999701825304	6.44796580440113e-09	2.52693143159839e-07	10.2820193577068
207714_s_at	SERPINH1	chr11:75277391-75283776 (+) // 91.37 // q13.5	1.48571243415933	7.78569918270776	7.59356257213267	6.5696328730024e-09	2.57142585695017e-07	10.2634515097127
215266_at	DNAH3	chr16:20944432-20975752 (-) // 99.22 // p12.3	-4.58958022176864	6.65535606652976	-7.58946737946152	6.64860682259307e-09	2.59912038777909e-07	10.2515823482545
228749_at	ZDBF2	chr2:207173800-207179162 (+) // 88.69 // q33.3	-2.83492258573492	8.98860437285439	-7.58627342906393	6.7108673112908e-09	2.62022085909732e-07	10.2423240865633
220361_at	IQCH	chr15:67547193-67794139 (+) // 98.79 // q23	-2.73619277570224	8.25839183537492	-7.57800849650295	6.87473177274849e-09	2.68089108563432e-07	10.2183618239157
226536_at	NSMCE2	chr8:126104134-126379362 (+) // 95.66 // q24.13	1.5621015281575	8.41937260378854	7.57723691148776	6.89023481942377e-09	2.6836276650135e-07	10.2161244376003
228323_at	CASC5	chr15:40915329-40956537 (+) // 96.51 // q15.1	3.80332695140113	8.37073314499269	7.57527440453698	6.92982610389107e-09	2.69572792572766e-07	10.2104334302016
201663_s_at	SMC4	chr3:160117438-160151704 (+) // 99.78 // q25.33	3.66884191639626	6.77642378308773	7.57226288039499	6.99102841778259e-09	2.71619489853553e-07	10.2016996546603
209111_at	RNF5 /// RNF5P1	chr6:32146284-32148569 (+) // 95.39 // p21.32 /// chr8:38457713-38458722 (-) // 91.05 // p11.22	1.1306813648278	11.2751440718704	7.57076729342681	7.02162584420954e-09	2.72241997131409e-07	10.1973619346941
215868_x_at	---	chr12:24404522-24406621 (-) // 80.04 // p12.1	-2.19277393297147	7.91982809844731	-7.57063850216433	7.02426704797413e-09	2.72241997131409e-07	10.1969883848627
235062_at	PIH1D2	chr11:111938524-111944932 (-) // 95.59 // q23.1	-2.1082314658129	7.83301883445638	-7.56115390286008	7.2215638037841e-09	2.79546116105846e-07	10.1694743767164
208820_at	PTK2	chr8:141668500-142011303 (-) // 93.09 // q24.3	0.944649919557213	12.8128347284507	7.56000933962451	7.24574906560059e-09	2.80139437590078e-07	10.1661534830469
201641_at	BST2	chr19:17513755-17516384 (-) // 95.32 // p13.11	2.69503012657038	8.74312598905219	7.55780315902851	7.29259847702963e-09	2.81606495036067e-07	10.1597519865002
209487_at	RBPMS	chr8:30242042-30405039 (+) // 86.43 // p12	-2.24010658008056	12.6736038303534	-7.55714068548502	7.30672622567053e-09	2.81807955625678e-07	10.1578296446397
239579_at	EPHX4	chr1:92518174-92529175 (+) // 100.0 // p22.1	3.39323895221881	5.16857865831317	7.54954681840435	7.47066386615665e-09	2.87779799550634e-07	10.1357908799143
204478_s_at	RABIF	chr1:202849587-202858237 (-) // 96.75 // q32.1	1.81990639387981	7.22019878221738	7.54592657398483	7.55012396771817e-09	2.90486886378412e-07	10.1252822409656
207789_s_at	DPP6	chr7:154002402-154685161 (+) // 98.62 // q36.2	-3.53319165089107	7.20126307944617	-7.54295900244827	7.61589635192976e-09	2.92661407079138e-07	10.1166671627621
236917_at	LRRC34	chr3:169511266-169514584 (-) // 97.59 // q26.2	-2.29626239814313	7.2156623875415	-7.53868725790395	7.71159373025081e-09	2.95979203049651e-07	10.1042644248264
1561927_at	ANKUB1	chr3:149485483-149485882 (-) // 89.01 // q25.1	-4.88705192516619	6.62823985493252	-7.5336892592283	7.82510737297567e-09	2.99971934276035e-07	10.0897507358472
1566079_at	RPS16P5	chr6:53195951-53200924 (-) // 42.73 // p12.1	-2.53530438825535	9.89425895115175	-7.53198024277746	7.86430904819672e-09	3.01109731184345e-07	10.0847873498656
202413_s_at	USP1	chr1:62903039-62917406 (+) // 99.75 // p31.3	1.59746542526564	11.3227200212661	7.53149077247852	7.8755731655025e-09	3.01176392904694e-07	10.0833657591832
208029_s_at	LAPTM4B	chr8:98788165-98864822 (+) // 85.64 // q22.1	2.00408570314192	11.4013591056959	7.52973605207252	7.91608869239635e-09	3.02360170272617e-07	10.0782692489345
227812_at	TNFRSF19	chr9:116977120-116980404 (+) // 56.47 // q32	-3.45245549984219	9.8742638629852	-7.52757124819416	7.96636362392641e-09	3.03913408890587e-07	10.071981245471
1555006_at	WDR66	chr12:122356497-122409652 (+) // 92.91 // q24.31	-3.64597726510637	5.31565913167071	-7.52475245442209	8.03231137281518e-09	3.06031577699342e-07	10.0637929281496
205024_s_at	RAD51	chr15:40987421-41023790 (+) // 98.84 // q15.1	2.61008499302716	6.86826951518521	7.52437264136697	8.04123952027297e-09	3.06031577699342e-07	10.0626895482327
1554789_a_at	PDE8B	chr5:76506750-76722458 (+) // 98.7 // q13.3	-2.54904501952097	6.34074162342937	-7.52079265686355	8.12588818622815e-09	3.08622330096446e-07	10.0522887707849
243526_at	WDR86	chr7:151078209-151078505 (-) // 96.42 // q36.1	-3.24489277893534	8.71746070830671	-7.52066888942454	8.1288307395921e-09	3.08622330096446e-07	10.0519291716721
220769_s_at	WDR78	chr1:67279655-67340561 (-) // 97.8 // p31.3	-2.58357784549965	7.9675449219347	-7.51745331302328	8.20565976171319e-09	3.1116570218698e-07	10.0425859670984
1553183_at	UMODL1	chr21:43541265-43563105 (+) // 90.57 // q22.3	-4.51582822655855	5.67122552996774	-7.51702528438922	8.21594182518724e-09	3.111824864232e-07	10.0413422061557
216248_s_at	NR4A2	chr2:157180968-157189041 (-) // 97.76 // q24.1	-2.88133617071472	9.24698010069641	-7.51283235840038	8.31735599094617e-09	3.14646771016344e-07	10.0291574853888
231687_at	ERICH3-AS1	chr1:75042872-75043337 (+) // 99.57 // p31.1	-4.4689849086603	6.09059207369433	-7.5058792769974	8.48833043797386e-09	3.20354026533189e-07	10.0089478586031
237282_s_at	AKAP14	chrX:119037175-119054678 (+) // 99.25 // q24	-4.34648096493738	7.81031708102775	-7.505873249632	8.4884801819646e-09	3.20354026533189e-07	10.0089303375584
223838_at	TSGA10	chr2:99613733-99735133 (-) // 97.76 // q11.2	-4.18481789696654	10.9208307376035	-7.50372314440571	8.54206837955814e-09	3.21992198536241e-07	10.0026799330445
202345_s_at	FABP5	chr13:52540832-52541476 (+) // 94.86 // q14.3 /// chr15:85958411-85959072 (+) // 96.07 // q25.3 /// chr7:152139582-152140241 (+) // 95.62 // q36.1 /// chr8:82192784-82197008 (+) // 99.7 // q21.13 /// chr11:59548579-59549224 (-) // 97.28 // q12.1 /// chr13:73674510-73675169 (-) // 97.43 // q22.1 /// chr22:17075760-17076424 (-) // 96.07 // q11.1	2.9148525486163	8.06123132278064	7.50258256860877	8.57063439653319e-09	3.22684385029474e-07	9.99936406779647
238488_at	IPO11 /// LRRC70	chr5:61874642-61877271 (+) // 99.33 // q12.1	-2.95284714898202	9.02777320311121	-7.50039025940003	8.62581313934911e-09	3.24375703145131e-07	9.99299025746671
202706_s_at	UMPS	chr3:124449299-124462989 (+) // 99.87 // q21.2	1.48619891335534	8.97741419195935	7.49698843953921	8.7121469851568e-09	3.27233207307089e-07	9.98309903648367
232196_at	LCA5L	chr21:40777650-40816127 (-) // 94.85 // q22.2	-3.40509860739745	6.6464121980936	-7.4919793201315	8.84086657919021e-09	3.31674076433535e-07	9.96853231102538
215726_s_at	CYB5A	chr18:71920529-71928916 (-) // 99.66 // q22.3	-1.30284643832767	9.5674458758633	-7.48690514817114	8.97322048415675e-09	3.36240605488082e-07	9.95377389055312
213911_s_at	H2AFZ	chr4:100869244-100870040 (-) // 84.57 // q23	1.19748089046334	11.933101211628	7.48503041100973	9.02262655627887e-09	3.37691819489793e-07	9.94832050622426
208767_s_at	LAPTM4B	chr8:98788060-98864828 (+) // 96.76 // q22.1	2.16826693813623	9.89956799684383	7.47709676590154	9.23477272771504e-09	3.45223312395645e-07	9.92523866956324
200953_s_at	CCND2	chr12:4382937-4414516 (+) // 97.58 // p13.32	-2.276882182828	12.6698569309137	-7.47562277064157	9.27474001386278e-09	3.46308061013488e-07	9.92094960566432
225812_at	FAM229B	chr6:112408673-112423254 (+) // 89.66 // q21	-2.0203756761126	9.30231337819986	-7.46502775153716	9.56722149988966e-09	3.56807720702253e-07	9.89011373221482
202666_s_at	ACTL6A	chr3:179280744-179306194 (+) // 98.64 // q26.33	1.6592977887945	9.15287224171618	7.46116155221815	9.6762594449808e-09	3.60313203777303e-07	9.878858769424
212293_at	HIPK1	chr1:114506061-114520491 (+) // 97.69 // p13.2	-1.04368510230017	14.0433231266712	-7.46077162157915	9.68732618128065e-09	3.60313203777303e-07	9.8777235544283
240637_at	WDR41	chr5:76747429-76747848 (-) // 97.67 // q13.3	-2.29193217736141	8.69335442374421	-7.46048763376121	9.69539418246016e-09	3.60313203777303e-07	9.8768967641452
1566597_at	---	chr4:87225563-87228093 (-) // 54.69 // q21.3	-2.76598299350166	9.23026549163144	-7.45760979993659	9.7775370352475e-09	3.62754247697284e-07	9.86851791594677
205890_s_at	GABBR1 /// UBD	chr6:29523395-29527496 (-) // 99.74 // p22.1	5.55816725752921	7.4585725467829	7.45738376266834	9.78401863295338e-09	3.62754247697284e-07	9.8678597715554
218473_s_at	COLGALT1	chr19:17688245-17693967 (+) // 68.73 // p13.11	1.49676760310032	9.57665320413365	7.45516334838604	9.84792037579226e-09	3.64695936539585e-07	9.86139440892727
217557_s_at	CPM	chr12:69248249-69248922 (+) // 7.49 // q15	-4.14396014766125	8.99675441441189	-7.45421466378949	9.87535135789028e-09	3.6525716653416e-07	9.85863189995452
1555037_a_at	IDH1	chr2:209101029-209118910 (-) // 96.42 // q34	1.56453127121018	12.0276267086963	7.45361903616581	9.89261327786555e-09	3.6525716653416e-07	9.85689742566027
239965_at	---	chr3:65707524-65707985 (-) // 84.55 // p14.1	-2.4363858015742	11.0002342465831	-7.45344292090976	9.8977231303287e-09	3.6525716653416e-07	9.85638456946596
200644_at	MARCKSL1	chr1:32799464-32801647 (-) // 100.0 // p35.1	1.51200043095153	10.7495667980111	7.45048799308053	9.98385755911804e-09	3.68006385972805e-07	9.84777922671091
210559_s_at	CDK1	chr10:62539897-62553762 (+) // 99.62 // q21.2	3.04937152965961	6.95896118510302	7.44336448862231	1.01946348694729e-08	3.75338209990629e-07	9.82703067147663
213307_at	SHANK2	chr11:70314274-70348964 (-) // 97.85 // q13.3	-2.51669062920861	9.761665054245	-7.44177620791563	1.02422410593407e-08	3.76652460165939e-07	9.8224038333491
224209_s_at	GDA	chr9:74764390-74867139 (+) // 98.82 // q21.13	-5.84150156431094	10.3299670780562	-7.42769928033696	1.06741297918446e-08	3.92079011378486e-07	9.78138553354609
220064_at	TTC21B	chr2:166713987-166747365 (-) // 98.3 // q24.3	-3.53177095459346	9.56547896749272	-7.42593825793173	1.07294402859095e-08	3.9356854159671e-07	9.77625280426667
228574_at	TMTC2	chr12:83528006-83528645 (+) // 94.79 // q21.31	-1.86752034148457	11.1891604248621	-7.4256167241303	1.07395703344704e-08	3.9356854159671e-07	9.77531561991209
202743_at	PIK3R3	chr1:46505813-46598301 (-) // 99.29 // p34.1	2.45627025218062	9.32213633482694	7.42360706959044	1.08031048917184e-08	3.95438651973944e-07	9.76945779356926
201292_at	TOP2A	chr17:38544776-38574150 (-) // 97.5 // q21.2	4.43848607664566	7.9799909097757	7.41951556570937	1.09336340949747e-08	3.99753886575341e-07	9.75753050593408
AFFX-HUMISGF3A/M97935_3_at	STAT1	---	1.87836742222441	11.2927473393528	7.41875556734917	1.09580550875249e-08	4.00184122630556e-07	9.755314830975
243237_at	CFAP221	chr2:120360851-120361379 (+) // 79.17 // q14.2	-3.48226963313334	6.19532625099526	-7.41822236680492	1.09752213268745e-08	4.00348730892425e-07	9.75376032207555
244457_at	---	chr12:26798902-26799548 (-) // 86.86 // p11.23	-2.59324670501555	11.2604637280772	-7.41684772572887	1.1019603088114e-08	4.01504570581445e-07	9.74975252647513
232224_at	MASP1	chr3:186951870-186953721 (-) // 81.17 // q27.3	-3.4461312378494	5.72778598571215	-7.41486038203093	1.10840878019654e-08	4.03389368037925e-07	9.74395806320219
217745_s_at	NAA50	chr3:113437840-113465096 (-) // 99.94 // q13.2	1.28174866198531	11.2025157086763	7.41413160250271	1.11078305617812e-08	4.03788792352749e-07	9.74183307871628
223880_x_at	C20orf24 /// TGIF2-C20orf24	chr20:35234211-35240958 (+) // 95.54 // q11.23	1.58229965606181	10.8687690129637	7.41339843061824	1.1131768336058e-08	4.04194380477808e-07	9.73969523565496
1566491_at	---	chr16:78729910-78733262 (+) // 30.25 // q23.1	-2.44373143885925	8.28219373655926	-7.41020792984411	1.12365461097464e-08	4.07530971636285e-07	9.73039151166257
1556763_at	---	chr5:58587581-58589502 (-) // 76.22 // q11.2	-3.50157987374962	6.58542114685515	-7.39898792123711	1.16130056445885e-08	4.20702080774061e-07	9.69766546282794
216033_s_at	FYN	chr6:111982941-112194625 (-) // 95.78 // q21	-2.89215282890251	8.04441010184831	-7.39549454035048	1.17328027375162e-08	4.24125789921439e-07	9.68747366898578
1561882_at	SYTL3	chr6:159115997-159117049 (+) // 15.16 // q25.3	-2.73832527967101	6.94374194860371	-7.39545010388835	1.17343346038468e-08	4.24125789921439e-07	9.68734401997908
231848_x_at	ZNF207	chr17:30705525-30707975 (+) // 88.17 // q11.2	-1.30782484620378	12.3359727202388	-7.39475053840984	1.17584775341004e-08	4.24513253987966e-07	9.68530292436418
1563814_at	C2orf50	chr2:11273178-11286150 (+) // 44.49 // p25.1	-3.22602204522058	7.23095109883214	-7.39204305467374	1.18523908869638e-08	4.27415865668321e-07	9.67740296397731
1557617_at	DCTN1-AS1	chr2:74612644-74621007 (+) // 42.86 // p13.1	-5.01846966146896	10.3448417613431	-7.386206565177	1.20574277481917e-08	4.34314589936574e-07	9.66037075148167
207165_at	HMMR	chr5:162887662-162918945 (+) // 95.27 // q34	3.91871659812743	8.18592833351687	7.38482694723669	1.21064159863071e-08	4.35583062551705e-07	9.65634423901176
206137_at	RIMS2	chr8:104831487-105264087 (+) // 99.95 // q22.3	-3.90400662595556	8.35200806956409	-7.38031437490685	1.22680615820529e-08	4.40897404084097e-07	9.64317272043
220623_s_at	TSGA10	chr2:99614352-99735242 (-) // 97.37 // q11.2	-2.99145489581782	8.19860175573235	-7.3798399611119	1.2285181961505e-08	4.41011537700971e-07	9.64178786627718
237285_at	SORBS2	chr4:186577609-186578085 (-) // 100.0 // q35.1	-3.0706362842175	10.2795924155004	-7.37199694668174	1.2571744425431e-08	4.5078683582617e-07	9.6188903643447
223274_at	TCF19	chr6:31127065-31131555 (+) // 98.48 // p21.33	2.71310589666987	7.09048107698404	7.3699766615346	1.26466491062816e-08	4.52959144547295e-07	9.61299124932064
213787_s_at	EBP	chrX:48382099-48386829 (+) // 94.18 // p11.23	2.05445281649323	8.80550426541158	7.36715980455106	1.27518418186484e-08	4.56210123706531e-07	9.60476555021513
204813_at	MAPK10	chr4:86937631-87275800 (-) // 93.76 // q21.3	-3.08251949418798	7.88063772659921	-7.36674590459317	1.27673728969233e-08	4.56249644336834e-07	9.60355682945835
224916_at	TMEM173	chr5:138855112-138862343 (-) // 77.08 // q31.2	-2.21309519487207	8.1094939284231	-7.36031924113087	1.30109950765114e-08	4.64430846828159e-07	9.58478684590495
201112_s_at	CSE1L	chr20:47662848-47713083 (+) // 99.71 // q13.13	1.25889073071641	11.4840033936188	7.35809445503374	1.30964234897265e-08	4.66953200998973e-07	9.5782881399465
219115_s_at	IL20RA	chr6:137321107-137366101 (-) // 96.41 // q23.3	-3.7051813628388	8.50748084011166	-7.34850637490624	1.34711305270548e-08	4.79772493298012e-07	9.55027560660494
220919_s_at	CFAP43	chr10:105963188-105992098 (-) // 85.39 // q25.1	-3.26524440275373	6.71587006273199	-7.34799629325292	1.34913658581244e-08	4.79952684622095e-07	9.54878511171042
236682_at	---	chr16:53075395-53076047 (-) // 99.85 // q12.2	-4.18063538851948	11.0239613589778	-7.3466281691759	1.35457923227884e-08	4.81347447191581e-07	9.54478723603575
244011_at	PPM1K	chr4:89189910-89190462 (-) // 97.67 // q22.1	-4.24313653135223	7.16333952406271	-7.34193953690572	1.37340047930539e-08	4.87487806492843e-07	9.53108498624825
235010_at	ZBED5-AS1	chr11:10879765-10900739 (+) // 29.22 // p15.3	-1.58682913442018	11.9081965551427	-7.33950499387876	1.38327738810602e-08	4.90443169016155e-07	9.5239693721284
1560426_at	CFAP54	chr12:96883364-96934745 (+) // 99.28 // q23.1	-4.07346437892983	6.91315789534819	-7.33785156556083	1.39002625496724e-08	4.92284102347077e-07	9.51913646422769
200050_at	ZNF146	chr19:36719647-36729666 (+) // 69.93 // q13.12	1.22051607319562	11.442224216529	7.33670091588146	1.39474255032443e-08	4.9340187803759e-07	9.51577300934802
242661_x_at	ALS2CR12	chr2:202173876-202211398 (-) // 97.43 // q33.1	-3.92761522663486	6.52848821061631	-7.33631930267507	1.39631028150446e-08	4.9340456941743e-07	9.51465749170633
212572_at	STK38L	chr12:27450655-27478888 (+) // 98.88 // p11.23	1.40700048275657	11.7501053377152	7.33367215512018	1.40723437577334e-08	4.96709758573746e-07	9.50691907590579
226192_at	AR	chrX:66948544-66950460 (+) // 99.53 // q12	-3.59377442926271	11.15950836585	-7.33311154313357	1.40955894439565e-08	4.96975598388594e-07	9.505280153562
204228_at	PPIH	chr1:43124104-43142428 (+) // 96.11 // p34.2	1.92597225518635	8.78818318807318	7.33035995846804	1.42102477317894e-08	5.00460239159881e-07	9.49723560529967
1558333_at	C22orf15	chr22:24105207-24108048 (+) // 92.66 // q11.23	-3.25002218261899	5.47274807618362	-7.32827734741209	1.42976566628048e-08	5.02978520153354e-07	9.49114640615964
228943_at	MAP6	chr11:75297962-75298772 (-) // 95.74 // q13.5	-4.65728392178565	8.23049977217144	-7.32695448684643	1.43534603965548e-08	5.04380598334935e-07	9.48727837946013
226833_at	CYB5D1	chr17:7763233-7765422 (+) // 54.17 // p13.1	-1.67073136216342	9.36033479161755	-7.32380425667783	1.44872385656078e-08	5.08516544812332e-07	9.47806649748112
232206_at	ULK4	chr3:41288287-41746646 (-) // 92.92 // p22.1	-3.73724164873424	6.4778030980711	-7.31943255544876	1.46749796287532e-08	5.14535372216129e-07	9.46528128101816
209794_at	SRGAP3	chr3:9022277-9094759 (-) // 94.48 // p25.3	-1.95941872759974	9.38294672298117	-7.31798041990858	1.473788384666e-08	5.16046542797267e-07	9.46103406245347
231380_at	C8orf34	chr8:69730787-69731256 (+) // 96.7 // q13.2	-5.08949868109641	9.63100845455278	-7.31768501169932	1.47507138015788e-08	5.16046542797267e-07	9.46017002620833
226164_x_at	RIMKLB	chr12:8931626-8935689 (+) // 98.39 // p13.31	-1.52783803796101	13.4082451020132	-7.31375238210566	1.49225928161813e-08	5.21482784977404e-07	9.44866675605855
242346_x_at	---	---	2.83349502099385	7.59321174366237	7.31115335298117	1.50372957775187e-08	5.24911165849677e-07	9.44106359862977
237724_at	MARCH10	chr17:60827337-60827782 (-) // 96.52 // q23.2	-3.79776357576001	6.29227996952976	-7.3096524973979	1.51039386826416e-08	5.26559680127035e-07	9.43667273774031
241705_at	ABCA5	chr17:67302884-67323290 (+) // 96.08 // q24.3	-1.96485221670106	10.470790513164	-7.30934071080825	1.51178204501154e-08	5.26559680127035e-07	9.43576055773717
200608_s_at	RAD21	chr8:117858173-117887001 (-) // 97.81 // q24.11	1.38305172541396	11.0596966225691	7.30753535063151	1.51984550446683e-08	5.28785851752121e-07	9.43047852142553
212364_at	MYO1B	chr2:192160843-192290112 (+) // 95.31 // q32.3	2.32163915917695	8.08009383637116	7.3063801891375	1.52502771839329e-08	5.30005787053914e-07	9.42709864855202
239870_at	SPATS1	chr6:44320555-44344903 (+) // 96.63 // p21.1	-4.6949386081638	6.15210045250705	-7.30554079707981	1.52880455213783e-08	5.3073515659617e-07	9.42464260492689
217972_at	CHCHD3	chr7:132469623-132766828 (-) // 97.91 // q32.3	1.51324756237676	11.3632209529339	7.30498663077763	1.53130319806515e-08	5.31019681381673e-07	9.42302109054674
232696_at	---	chr16:81108349-81108794 (-) // 25.71 // q23.2	-2.58675056299937	8.05744801303	-7.30002734806062	1.55384843927384e-08	5.38247653236301e-07	9.40850876579878
213230_at	CDR2L	chr17:72983952-73001895 (+) // 97.53 // q25.1	2.27065949899508	9.63293689586222	7.29897531787083	1.55867402845319e-08	5.39328499166965e-07	9.40542992600024
229538_s_at	IQGAP3	chr1:156495224-156495546 (-) // 79.41 // q22	4.23701938865119	9.28297882127103	7.29836958336136	1.56145936155957e-08	5.39701789821671e-07	9.4036571558234
204268_at	S100A2	chr1:153533820-153536381 (-) // 96.26 // q21.3	4.0114138251102	7.61077378300024	7.29735150952904	1.56615208606864e-08	5.40732815218415e-07	9.40067753917679
230083_at	USP53	chr4:120216204-120216672 (+) // 93.79 // q26	-1.84092143152462	13.8689291035976	-7.29105059705699	1.59551453692341e-08	5.49895400827562e-07	9.38223443289266
235328_at	PLXNC1	chr12:94697488-94698677 (-) // 94.89 // q22	-2.48611240224048	6.72539780390014	-7.2909117836404	1.59616764042149e-08	5.49895400827562e-07	9.3818280779263
243582_at	SH3RF2	chr5:145460924-145461334 (+) // 93.39 // q32	-2.9822871508179	12.0293097266672	-7.29016841280677	1.59966972958086e-08	5.50502229246185e-07	9.37965194410291
200606_at	DSP	chr6:7541869-7586804 (+) // 99.36 // p24.3	1.27170051615301	11.5063280608496	7.28835774061455	1.60823251773512e-08	5.52847408759682e-07	9.37435119629722
231181_at	PKHD1L1	chr8:110544494-110544915 (+) // 97.0 // q23.2	-3.72839508677195	12.1675838229787	-7.28723753748579	1.61355322129466e-08	5.54074203872584e-07	9.37107164936113
1568596_a_at	TROAP	chr12:49717052-49718160 (+) // 60.09 // q13.12	1.99691797833701	7.32489389745702	7.28686223732239	1.61533978689734e-08	5.54086074841814e-07	9.36997288162109
209709_s_at	HMMR	chr5:162887660-162918687 (+) // 98.88 // q34	4.13143101780822	6.87753709215382	7.28316869830566	1.63302943373406e-08	5.59547008356158e-07	9.3591586110274
231847_at	ANKRD54	chr22:38226862-38240438 (-) // 77.46 // q13.1	-1.47713412742407	8.76921941249837	-7.28152316663942	1.64097340289194e-08	5.61660441989834e-07	9.35434027926676
235572_at	SPC24	---	3.83902219681043	6.21994791817134	7.27600969516059	1.66787612374862e-08	5.69782157649176e-07	9.33819432706856
218662_s_at	NCAPG	chr4:17812604-17845131 (+) // 99.75 // p15.31	2.76402350246793	8.77064660141451	7.27592244162482	1.66830543850989e-08	5.69782157649176e-07	9.33793878692678
212838_at	DNMBP	chr10:101635333-101716446 (-) // 97.48 // q24.2	-1.98714998260862	11.2408758288041	-7.27437542353202	1.67593583075039e-08	5.71770729054064e-07	9.33340790818955
33323_r_at	SFN	chr1:27189648-27190947 (+) // 58.96 // p36.11	3.77580430413943	6.80133935333306	7.26689195448435	1.71334787220624e-08	5.83904523775803e-07	9.31148740950984
235088_at	C4orf46	chr4:159589368-159593005 (-) // 90.27 // q32.1	2.3988732690253	9.20884074468599	7.26513854164354	1.72223510808989e-08	5.86301480392366e-07	9.30635060147928
1560049_at	---	chr10:11089635-11091521 (+) // 99.89 // p14	-4.50915598491693	10.1780299173585	-7.26388073638837	1.72863903260638e-08	5.87848796185047e-07	9.30266555783787
1560676_at	SIAH3	chr13:46354404-46425859 (-) // 81.66 // q14.13	-4.19229522636003	6.84856509083627	-7.26253541597614	1.73551517416617e-08	5.89553199765621e-07	9.29872396003948
213328_at	NEK1	chr4:170314429-170533733 (-) // 98.58 // q33	-1.95212510744838	9.73812959887925	-7.2607574941587	1.74464484661177e-08	5.92018647198969e-07	9.29351465211416
231218_at	---	chr2:202140690-202141150 (-) // 95.04 // q33.1	-3.13442618954412	7.08539649350863	-7.25784811170555	1.75968945264903e-08	5.96483800959039e-07	9.28498955442186
235476_at	TRIM59	chr3:160156376-160167513 (-) // 85.33 // q25.33	4.74182265804704	4.70106422883956	7.25425013475666	1.77847635331598e-08	6.02206564774851e-07	9.27444568172881
226086_at	SYT13	chr11:45261728-45307870 (-) // 85.27 // p11.2	3.90599168479104	5.50270937201726	7.25013120176727	1.80023251685187e-08	6.08921428641255e-07	9.26237372477552
202209_at	LSM3	chr3:14220336-14239836 (+) // 93.44 // p25.1	1.16517983745901	10.9432778944226	7.24893943569204	1.80657745590736e-08	6.10414728851776e-07	9.25888055947828
205328_at	CLDN10	chr13:96204981-96230491 (+) // 99.57 // q32.1	-2.26102513377812	11.1722775952869	-7.24703605800499	1.81675791967954e-08	6.13199423348828e-07	9.25330133848735
231581_at	LINC00664	chr19:21685517-21686035 (-) // 16.34 // p12	3.91012654403966	5.12403570139975	7.24526494424396	1.82628303661992e-08	6.15757220854389e-07	9.24810952201606
201890_at	RRM2	chr2:10262510-10271540 (+) // 88.99 // p25.1	3.99848515672202	9.71501906873486	7.2433190021489	1.83680660272992e-08	6.18645853226161e-07	9.2424048939982
212010_s_at	CDV3	chr3:133292573-133309105 (+) // 93.13 // q22.1	1.31186138593781	11.9549125005327	7.23976980460776	1.85615862250213e-08	6.24498644630346e-07	9.2319993729929
238277_at	---	chr8:9505987-9506454 (+) // 35.03 // p23.1	-1.38873563830269	10.1090594915488	-7.23928947561386	1.85879340532959e-08	6.24720512613748e-07	9.23059106057294
217016_x_at	TMEM212	chr15:24989344-25537681 (-) // 14.56 // q11.2	-2.48704908360985	8.9921954838363	-7.23302972023206	1.89347818292598e-08	6.3570213389827e-07	9.21223574303643
226726_at	MBOAT2	chr2:8997181-9008650 (-) // 94.43 // p25.1	2.67430299848527	9.56498743706616	7.23231366856959	1.89748723810863e-08	6.36372549230367e-07	9.21013586184869
229490_s_at	---	chr1:156495224-156495546 (+) // 79.41 // q22	4.22449191448826	9.95230862074159	7.23052111694273	1.90756110534041e-08	6.39073384719235e-07	9.20487885559072
218982_s_at	MRPS17	chr7:56020869-56023031 (+) // 95.17 // p11.2	1.41652138314033	8.3738736989405	7.2296909254081	1.91224495487308e-08	6.39964644897525e-07	9.2024440610616
223416_at	SF3B6	chr2:24290458-24299310 (-) // 97.32 // p23.3	1.41073177695948	10.8237311570689	7.22843481587252	1.91935389767156e-08	6.41664760758571e-07	9.19876001375311
219155_at	PITPNC1	chr17:65374270-65689129 (+) // 99.38 // q24.2	-2.01764915140301	8.94154277160047	-7.22558511431062	1.93558097161263e-08	6.46406376010783e-07	9.19040159845768
212744_at	BBS4	chr15:72978549-73030817 (+) // 97.0 // q24.1	-1.34590308245816	9.89882531930135	-7.22486546703137	1.93970074965085e-08	6.47098901987952e-07	9.18829069874267
213900_at	FAM189A2	chr9:72002836-72007372 (+) // 91.23 // q21.11	-3.47136412454393	8.09232507190407	-7.22284942622057	1.95128927171409e-08	6.50278972678925e-07	9.18237691946361
225794_s_at	SMDT1	chr22:42475705-42479357 (+) // 77.46 // q13.2	-1.70308638223167	10.4051562374529	-7.22145597427762	1.95933993095557e-08	6.52274575330535e-07	9.17828920968513
214823_at	ZNF204P	chr6:27325601-27338016 (-) // 89.13 // p22.1	-2.26805548560873	9.13295745638487	-7.22081049415711	1.9630805576805e-08	6.52832657383844e-07	9.17639562716196
242868_at	---	chr2:46529345-46529871 (+) // 98.5 // p21	-2.79529901938272	9.65941106889069	-7.21936561561707	1.97147996811347e-08	6.54937242348285e-07	9.17215679383297
223676_at	TMEM234	chr1:32680078-32687934 (-) // 94.66 // p35.1	-2.54209072829076	8.06799304849046	-7.21405834795764	2.00264531948641e-08	6.64592454082656e-07	9.15658531078452
204975_at	EMP2	chr16:10626643-10641537 (-) // 99.28 // p13.13	1.49003705154045	9.78940665685181	7.21305018423605	2.00862150569734e-08	6.65876978398155e-07	9.15362708621761
200830_at	PSMD2	chr3:184017115-184026836 (+) // 97.45 // q27.1	1.18458049652966	10.6196910212848	7.21245720421237	2.01214498424723e-08	6.66346568291129e-07	9.15188708103489
240293_at	CCDC153	chr11:119060958-119063993 (-) // 95.37 // q23.3	-2.13629463927497	8.20185311052867	-7.21175103328305	2.01634919202072e-08	6.67040371828947e-07	9.14981489495001
202735_at	EBP	chrX:48380256-48387102 (+) // 95.99 // p11.23	1.79740923398017	11.2014449456045	7.21054126648671	2.0235722154766e-08	6.68362640683722e-07	9.14626485681133
231961_at	RBPMS	chr8:30428597-30430508 (+) // 75.71 // p12	-2.91297548690611	6.66870394812882	-7.21037401677395	2.02457285073992e-08	6.68362640683722e-07	9.14577405554258
219014_at	PLAC8	chr4:84011840-84035889 (-) // 96.71 // q21.22	-3.90252229837389	7.8057982045204	-7.20883189930279	2.03382275378021e-08	6.70716146100656e-07	9.14124853184532
1554636_at	---	chr19:58203398-58204709 (-) // 65.03 // q13.43	-2.05873478321289	9.4713050991182	-7.20568852401067	2.05280977906195e-08	6.76272521589721e-07	9.13202328503918
222721_at	CNIH4	chr8:25190536-25192063 (+) // 57.48 // p21.2	-2.93148018021306	7.84266820464722	-7.20323260119669	2.0677689531594e-08	6.80491788893019e-07	9.12481498717833
209094_at	DDAH1	chr1:85784167-85930823 (-) // 89.79 // p22.3	-1.64940086737403	12.5485056545408	-7.20254468507137	2.0719788100843e-08	6.81168418375533e-07	9.12279581276987
219918_s_at	ASPM	chr1:197053391-197071766 (-) // 99.72 // q31.3	4.91803735061953	6.4791250653227	7.19766548781776	2.10208781518566e-08	6.90349213323591e-07	9.10847318597135
205037_at	IFT27	chr22:37154254-37172114 (-) // 100.0 // q12.3	-1.71111720558754	9.5933052485702	-7.19329178445344	2.12945317694402e-08	6.98610852427714e-07	9.0956326460856
229160_at	MUM1L1	chrX:105451849-105452947 (+) // 97.42 // q22.3	-4.36284784332857	7.75882990101629	-7.18761987253082	2.16547812337001e-08	7.09693379582384e-07	9.0789782824537
234078_at	ADAMTS9-AS2	chr3:64726206-64728255 (+) // 37.7 // p14.1	-3.23328812962329	5.67772260903538	-7.18687419296447	2.17025987036539e-08	7.10524209732667e-07	9.0767885452238
235570_at	RBMS3	chr3:30050779-30051877 (+) // 94.62 // p24.1	-3.50861742295666	8.57661737077728	-7.18560377878387	2.1784311217493e-08	7.1220492154261e-07	9.0730577791637
218782_s_at	ATAD2	chr8:124333178-124358423 (-) // 100.0 // q24.13	3.44805572702604	5.96069290201629	7.18537631481678	2.17989743898453e-08	7.1220492154261e-07	9.07238978157889
217287_s_at	TRPC6	chr11:101323685-101454234 (-) // 96.96 // q22.1	-4.22355118575995	6.56118996428239	-7.18260047008186	2.19787212872924e-08	7.17336470001972e-07	9.06423754667783
202806_at	DBN1	chr5:176883927-176900616 (-) // 98.32 // q35.3	1.92982961543868	9.97416351223283	7.17889874400562	2.22207555163695e-08	7.24488261815157e-07	9.05336510158275
222199_s_at	BIN3	chr8:22478224-22526626 (-) // 99.93 // p21.3	-1.36305465485879	11.0098905731536	-7.17822212994372	2.22652856535375e-08	7.2519250677526e-07	9.05137767116322
221203_s_at	YEATS2	chr3:183432952-183530411 (+) // 98.34 // q27.1	1.47460729886106	9.35739874527961	7.17721334854838	2.23318442976427e-08	7.26612045017745e-07	9.04841448638755
228863_at	PCDH17	chr13:58302855-58303444 (+) // 89.47 // q21.1	-4.804970594723	9.45985175432057	-7.17563026931565	2.24367002751526e-08	7.29273466497407e-07	9.04376418764999
1564475_s_at	ZBED3-AS1	chr5:76396059-76444348 (+) // 33.39 // q13.3	-2.68988207903916	7.19943163039133	-7.17463550062137	2.25028436360453e-08	7.30672415640215e-07	9.04084194185245
205339_at	STIL	chr1:47715848-47779819 (-) // 91.84 // p33	2.47449525544203	9.91876524387803	7.17286160940694	2.26212811550691e-08	7.33764756728427e-07	9.03563072373619
207327_at	EYA4	chr6:133562512-133850660 (+) // 99.81 // q23.2	-4.28593581058177	8.56616030049087	-7.17056287704862	2.27756983776207e-08	7.38016636158436e-07	9.02887725964857
224448_s_at	UQCC2	chr6:33665345-33679504 (-) // 94.4 // p21.31	1.84745948639892	8.30210136911418	7.16981745125381	2.28260006802102e-08	7.3888955733094e-07	9.02668716966739
224579_at	SLC38A1	chr12:46576837-46581581 (-) // 90.92 // q13.11	1.26690928882627	12.5497872043193	7.16842520257319	2.29202522850802e-08	7.41181900580723e-07	9.02259656096477
242752_at	PPM1K	chr4:89180735-89181200 (-) // 82.15 // q22.1	-3.03047270883705	10.51350612423	-7.16547874869164	2.31210184306682e-08	7.46910448302668e-07	9.01393894511338
235706_at	CPM	chr12:69248818-69249661 (-) // 36.29 // q15	-4.53116907426735	7.70232434147002	-7.16432468614691	2.32001376929629e-08	7.48701586405761e-07	9.0105477403498
222958_s_at	DEPDC1	chr1:68941258-68962765 (-) // 90.28 // p31.2	4.84782021451625	6.39689572988207	7.16266507744025	2.33143956246343e-08	7.51146345720176e-07	9.00567079154264
218320_s_at	NDUFB11	chrX:47001615-47004091 (-) // 92.15 // p11.23	1.34992297361382	10.6978089422039	7.1625347001707	2.3323395671195e-08	7.51146345720176e-07	9.00528765311947
222993_at	MRPL37	chr1:54665891-54684049 (+) // 99.3 // p32.3	1.76282006342588	7.52429777388401	7.15990738669166	2.3505511283568e-08	7.56241403717315e-07	8.99756648218007
231944_at	ERO1B	chr1:236378856-236381810 (-) // 99.83 // q42.3	-1.59868214132676	10.2680409932076	-7.15601705849999	2.37778169792591e-08	7.64224837180942e-07	8.9861324686698
228067_at	KIAA1211L	chr2:99410308-99411075 (-) // 97.34 // q11.2	-2.07888452869379	9.9639287777249	-7.145366248095	2.45397493391052e-08	7.87912804668571e-07	8.95482220504004
213452_at	ZNF184	chr6:27418529-27440809 (-) // 95.85 // p22.1	1.57644691714705	8.10126730227743	7.14202587620973	2.47837570060477e-08	7.94207103139869e-07	8.94500050312839
224753_at	CDCA5	chr11:64844924-64851528 (-) // 95.4 // q13.1	4.56285850782227	6.62868666876962	7.14199516343589	2.47860118509787e-08	7.94207103139869e-07	8.94491019390933
217983_s_at	RNASET2	chr6:167343018-167370031 (-) // 99.75 // q27	-2.27726218735339	12.0770177978768	-7.13919676905442	2.49923343078181e-08	8.00007656699448e-07	8.9366813340435
200832_s_at	SCD	chr10:102106880-102124591 (+) // 93.17 // q24.31	2.3646291159573	12.0067054172097	7.13772070200454	2.51018612290575e-08	8.0270117616802e-07	8.93234059622267
233044_at	---	chr7:55153094-55154968 (+) // 89.23 // p11.2	-1.98202692270211	8.3609320286285	-7.13737048465821	2.51279191121264e-08	8.02722797818293e-07	8.93131066901561
225479_at	LRRC58	chr3:120043318-120046271 (-) // 64.35 // q13.33	1.43928612882224	9.55194252915278	7.1348998516354	2.53125244291159e-08	8.07804134808496e-07	8.92404468016848
235061_at	PPM1K	chr4:89183044-89183881 (-) // 81.24 // q22.1	-2.61001426782263	10.527154867794	-7.13274935734075	2.54743241689395e-08	8.12148161458548e-07	8.91771978113243
240331_at	---	---	-3.15317945615857	9.62609012622235	-7.12895386075948	2.57624452106151e-08	8.2048777095949e-07	8.90655575280461
228208_x_at	ZNF354C	chr5:178509476-178510524 (+) // 64.67 // q35.3	1.49415286387041	9.43223065803713	7.1286219597448	2.57877962541495e-08	8.2048777095949e-07	8.9055794454192
226456_at	RMI2	chr16:11439305-11445617 (+) // 85.68 // p13.13	4.61462807785384	7.39070357713939	7.12760506234807	2.58656252513044e-08	8.22136948942466e-07	8.90258812103867
209684_at	RIN2	chr20:19915769-19983097 (+) // 98.69 // p11.23	1.40392651503976	11.8390961170067	7.12632064183673	2.59642686007223e-08	8.24443733701249e-07	8.89880972132581
213088_s_at	DNAJC9	chr10:75001484-75003309 (-) // 92.02 // q22.2	1.40653522147416	9.25317022195054	7.12305106007488	2.62170907549018e-08	8.31636622080766e-07	8.88919091627888
219313_at	GRAMD1C	chr3:113633304-113666017 (+) // 93.06 // q13.31	-2.19287280936585	11.1857950132027	-7.12154932134554	2.63340456149148e-08	8.33699726903857e-07	8.88477263999511
238786_at	ANK3	chr10:61786057-61786924 (-) // 92.58 // q21.2	-3.80040506152067	7.37681780591825	-7.12153899138352	2.6334851931226e-08	8.33699726903857e-07	8.88474224748463
233588_x_at	PFDN6	chr6:33257548-33258709 (+) // 93.07 // p21.32	1.44699702254279	10.3708932153327	7.12084225118268	2.63892943531238e-08	8.34587823211894e-07	8.8826922982982
224815_at	COMMD7	chr20:31290504-31331402 (-) // 90.15 // q11.21	1.0240103854053	9.94929383144324	7.11768524098094	2.66374076561808e-08	8.41593061472901e-07	8.87340323235433
225415_at	DTX3L	chr3:122292847-122294047 (+) // 68.46 // q21.1	1.63029841788341	11.5167600589874	7.11424580676127	2.69104003846973e-08	8.49369583399638e-07	8.86328222338799
1559439_s_at	C21orf58	chr21:47721220-47739131 (-) // 92.28 // q22.3	-2.70821086542257	7.52545672341316	-7.11015569646725	2.72387200038147e-08	8.58875133440323e-07	8.85124522416178
218730_s_at	OGN	chr9:95146887-95165757 (-) // 99.2 // q22.31	-4.07766312902166	6.9813407418388	-7.10635843489226	2.75471539114963e-08	8.67735348212132e-07	8.84006881630961
226450_at	INSR	chr19:7112265-7113963 (-) // 98.84 // p13.2	-1.48244058071941	12.7842846620673	-7.10489408610306	2.76670366640199e-08	8.70644479140592e-07	8.83575850571535
206816_s_at	SPAG8	chr9:35808043-35812259 (-) // 86.55 // p13.3	-2.29121929490173	10.7960141036095	-7.10432479483448	2.77137853389276e-08	8.71248683030739e-07	8.83408274876546
204719_at	ABCA8	chr17:66863432-66951492 (-) // 99.45 // q24.2	-5.36037695429713	8.15673783046701	-7.10352820219208	2.7779333372409e-08	8.72442102518179e-07	8.83173786580931
227321_at	GATS	chr7:99798282-99798880 (-) // 96.75 // q22.1	-2.32952721355598	6.68544905216613	-7.09689239741184	2.83314862278407e-08	8.88456002637389e-07	8.81220239094492
239002_at	ASPM	chr1:197112709-197115757 (-) // 74.55 // q31.3	5.07911825151961	5.26736907800281	7.09672669042477	2.83454153753597e-08	8.88456002637389e-07	8.81171451122932
215416_s_at	STOML2	chr9:35100031-35103111 (-) // 99.63 // p13.3	1.31459713694857	8.44732481315358	7.09211855041465	2.87355540891344e-08	8.9979270655739e-07	8.79814617112033
213923_at	RAP2B	chr3:152881929-152882701 (+) // 83.86 // q25.2	1.7680376536531	11.6446232711061	7.09118868658677	2.88149344437562e-08	9.01385872124861e-07	8.79540804059812
204702_s_at	NFE2L3	chr17:45501520-45504005 (+) // 96.41 // q21.32 /// chr18:57636940-57639114 (+) // 96.87 // q21.32 /// chr7:26192508-26225882 (+) // 100.0 // p15.2	1.97507641293682	8.5601461440999	7.09025004264346	2.88952889949651e-08	9.0300633374977e-07	8.79264398328702
237810_at	CLDN6	chr16:3064713-3065166 (-) // 97.62 // p13.3	5.85826338179806	6.09870078656347	7.0865078777357	2.92179011961115e-08	9.12186913354611e-07	8.78162357884768
217523_at	CD44	chr11:35218274-35218983 (+) // 99.3 // p13	-2.13238977159779	8.27625834868897	-7.07852815180755	2.99180381403388e-08	9.32632086193897e-07	8.75812001830138
206247_at	MICB	chr6:31465965-31478898 (+) // 67.0 // p21.33	3.46445719269071	8.48413365613225	7.07836973108282	2.99321081314662e-08	9.32632086193897e-07	8.75765335149903
230454_at	ICA1L	chr2:203640694-203641152 (-) // 97.23 // q33.2	-2.20187263898095	10.0082025488535	-7.07804195217265	2.9961240737779e-08	9.32632086193897e-07	8.75668779241358
219111_s_at	DDX54	chr12:113596301-113623251 (-) // 88.08 // q24.13	-1.95955268627876	8.01776993398254	-7.07691859149635	3.00613011690765e-08	9.34826657594112e-07	8.75337857099903
228159_at	WDFY2	chr13:52340121-52340929 (+) // 97.58 // q14.3	-1.2895354761434	10.7588017066958	-7.074686688291	3.02611047744482e-08	9.40115618464339e-07	8.74680347334498
225990_at	BOC	chr3:112998741-113006310 (+) // 95.5 // q13.2	-1.68335394094767	12.6503937216592	-7.07358810622325	3.0359943699337e-08	9.41681078713417e-07	8.74356694486648
232795_at	---	chr5:125832232-125834274 (-) // 59.96 // q23.2	-2.18950046382905	10.6380815803729	-7.07346493148383	3.03710459839273e-08	9.41681078713417e-07	8.74320405408261
235386_at	---	chr4:8359032-8359767 (-) // 50.31 // p16.1	-1.78578897393584	8.98064920361436	-7.07234216311341	3.04724353079115e-08	9.43899352642518e-07	8.73989615723591
203764_at	DLGAP5	chr14:55614847-55655775 (-) // 99.89 // q22.3	4.50587909618346	6.38974531146844	7.07181570268964	3.05200939152307e-08	9.44450577458987e-07	8.73834506564249
212661_x_at	PPIA	chr7:44836279-44841574 (+) // 75.97 // p13	0.895168601185736	14.0760517633505	7.07079677624928	3.06125477034995e-08	9.46385565660681e-07	8.73534297470305
228429_x_at	KIF9	chr3:47316717-47324256 (-) // 95.32 // p21.31	-1.37177975969952	9.18388122051794	-7.06884441373579	3.07904892369352e-08	9.5095704356183e-07	8.729590438844
222962_s_at	MCM10	chr10:13206126-13252311 (+) // 89.41 // p13	2.77321048357739	7.13443796257019	7.05901398212607	3.17024515234407e-08	9.78167543297889e-07	8.7006208642459
200975_at	PPT1	chr1:40538399-40562917 (-) // 91.49 // p34.2	1.5133342855911	10.1812447387157	7.0543175339047	3.2147720151755e-08	9.90939373800589e-07	8.68677800198891
213175_s_at	SNRPB	chr20:2442287-2451465 (-) // 94.06 // p13	1.87923151025631	7.82017792057066	7.04529367472258	3.30210763310779e-08	1.0168690944953e-06	8.66017502167178
1553299_at	DUSP5P1 /// LOC105373132	chr1:228783360-228784857 (+) // 37.86 // q42.13	-3.37686514855772	6.83122639109087	-7.0446852086123	3.30808207205336e-08	1.0177179339568e-06	8.65838098417206
222514_at	RRAGC	chr1:39303869-39325421 (-) // 91.67 // p34.3	1.56639467133053	9.31891416676372	7.04415713159385	3.31327603004013e-08	1.01832524515111e-06	8.65682394650738
204822_at	TTK	chr6:80714385-80752233 (+) // 75.74 // q14.1	3.99553772968836	5.94205659099573	7.04170680298156	3.33748447464332e-08	1.02476974752495e-06	8.64959884752499
202749_at	WRB	chr21:40752269-40769624 (+) // 96.98 // q22.2	-1.42126416330954	12.5139292598549	-7.04020953923041	3.35236479354895e-08	1.02834033909582e-06	8.64518374175767
208884_s_at	UBR5	chr8:103266460-103424495 (-) // 99.22 // q22.3	0.901935861353286	10.6059584048925	7.03964616310828	3.35798115014631e-08	1.02906503735007e-06	8.64352242132879
213187_x_at	FTL	chr19:49468609-49469825 (+) // 91.33 // q13.33	1.84902535101329	11.7831784304119	7.03916816995068	3.3627537654412e-08	1.02953001535182e-06	8.64211286383347
206228_at	PAX2	chr10:102505467-102589698 (+) // 89.35 // q24.31	-3.67911657326436	8.02238378539128	-7.03674800898742	3.38702368410317e-08	1.03595755351496e-06	8.6349757526926
205885_s_at	ITGA4	chr2:182321951-182400287 (+) // 99.61 // q31.3	-2.60508719275891	6.22672027476239	-7.0351100272997	3.40355003346961e-08	1.04000650587932e-06	8.63014504051552
229641_at	CCBE1	chr18:57098171-57099514 (-) // 76.77 // q21.32	-3.75469482472688	6.83333695026522	-7.03042389180096	3.45128174796056e-08	1.05357371197877e-06	8.61632357292481
1556938_a_at	---	chr12:120919414-120922482 (-) // 6.12 // q24.31	-2.53158377919749	8.58795206719987	-7.02689657713044	3.48765546079605e-08	1.06365083513149e-06	8.60591882087356
240253_at	---	chr4:69986015-69986595 (+) // 58.29 // q13.2	-3.47070141197019	9.34564464209885	-7.02516643675141	3.50563795137236e-08	1.06810506599328e-06	8.60081495008626
201162_at	IGFBP7	chr4:57897245-57976539 (-) // 98.58 // q12	-2.06844834568942	11.3204557371982	-7.02168774833268	3.54207814462943e-08	1.07698256957561e-06	8.59055218662939
201068_s_at	PSMC2	chr7:102988108-103008595 (+) // 97.77 // q22.1	1.02864718119948	10.9007485884009	7.02149500992097	3.54410827822227e-08	1.07698256957561e-06	8.58998354518638
242546_at	DUXAP8 /// LINC01296	chr14:19880143-19881148 (-) // 43.71 // q11.2 /// chr22:16147930-16148939 (-) // 44.7 // q11.1	4.7136543454087	5.6162850291317	7.02141123978245	3.54499100401001e-08	1.07698256957561e-06	8.58973639492173
219370_at	RPRM	chr2:154333852-154335322 (-) // 96.69 // q23.3	-4.19175638541385	7.75511882868528	-7.01968399065174	3.56324141256159e-08	1.08148822373966e-06	8.58464030133851
219119_at	LSM8	chr7:117824195-117832209 (+) // 97.39 // q31.31	1.50054086893691	10.1259951292922	7.01748366766792	3.5866278829216e-08	1.08664709722703e-06	8.57814810355891
1562684_at	---	chr6:80261990-80263684 (+) // 47.1 // q14.1	-3.9796930082082	7.73127946626213	-7.01743841239207	3.58711050877449e-08	1.08664709722703e-06	8.57801457086763
242699_at	---	chr8:106690791-106691741 (+) // 59.37 // q23.1	-2.78656066838722	7.61695829396482	-7.01650362935718	3.59709420229567e-08	1.08862872001725e-06	8.57525631270633
219871_at	KLF3-AS1	chr4:38614321-38666249 (-) // 74.75 // p14	-2.22046830863122	7.76345298420812	-7.01567793803474	3.60593610680838e-08	1.09026133187306e-06	8.57281989328077
223843_at	SCARA3	chr8:27491576-27517058 (+) // 88.37 // p21.1	-3.03794808840276	9.73703723322174	-7.01399763348555	3.62399745814314e-08	1.0946756791904e-06	8.5678615463963
218404_at	SNX10	chr7:26332673-26413938 (+) // 98.75 // p15.2	1.83766181683555	10.0579122204382	7.0091064619542	3.67709361782349e-08	1.10965422478326e-06	8.5534271061761
207624_s_at	RPGR	chrX:38128605-38186679 (-) // 95.37 // p11.4	-1.99323955554139	10.6626526180521	-7.00759818994392	3.69362461298176e-08	1.11358028608352e-06	8.54897563247927
234173_s_at	NXF2 /// NXF2B	chrX:101478828-101581633 (+) // 90.6 // q22.1 /// chrX:101615316-101718195 (-) // 90.57 // q22.1	-2.86941497731978	6.36935253369278	-7.00714725848635	3.69858147757044e-08	1.11401274104422e-06	8.547644730683
203995_at	C21orf2	chr21:45748826-45759146 (-) // 97.21 // q22.3	-2.66139321354953	8.46903579924082	-7.00558228925854	3.71583656763485e-08	1.11814507410105e-06	8.54302567776369
205442_at	MFAP3L	chr4:170907752-170947429 (-) // 94.62 // q33	-2.56057666909844	9.05604698291297	-7.00103305552372	3.76645863161188e-08	1.132300576838e-06	8.52959738827834
226980_at	DEPDC1B	chr5:59892740-59940626 (-) // 92.02 // q12.1	4.82321572565028	5.89612255385193	6.99986633580781	3.77955324492999e-08	1.13515812843453e-06	8.52615323922181
208627_s_at	YBX1	chr1:43148086-43168020 (+) // 84.93 // p34.2	1.41722791291219	11.4875472034499	6.9992157585633	3.7868749137348e-08	1.13627804574741e-06	8.52423269312819
224822_at	DLC1	chr8:12940869-13372348 (-) // 96.2 // p22	-2.38260854898826	9.97744076576818	-6.997041366329	3.81144984300435e-08	1.14256789322138e-06	8.5178135064253
237220_at	---	chr7:105625588-105626106 (+) // 97.74 // q22.3	-4.10130159809659	5.71825730217398	-6.99593399004	3.82402720343326e-08	1.14525269257368e-06	8.51454419566057
227103_s_at	ECE2	chr3:183967444-183976547 (+) // 89.5 // q27.1	3.54325025554585	6.52332296505376	6.99358161062707	3.85088429737894e-08	1.15154709289378e-06	8.50759894029226
212741_at	MAOA	chrX:43603688-43606064 (+) // 98.63 // p11.3	-3.20534799989466	10.7728677665001	-6.99345574641893	3.85232664352627e-08	1.15154709289378e-06	8.50722732180181
209387_s_at	TM4SF1	chr3:149087329-149095396 (-) // 83.5 // q25.1	2.0029289304908	10.8497784704071	6.98894583652549	3.9043696543481e-08	1.1660018384175e-06	8.49391084033707
235512_at	CDKL1	chr14:50796222-50796877 (-) // 96.84 // q21.3	-2.33310458146571	9.65214371938281	-6.98810678168017	3.91413013139869e-08	1.16781395788316e-06	8.49143317537141
232544_at	---	chr4:57966254-57969648 (-) // 60.18 // q12	-3.72414666900398	7.59733177981874	-6.98761780433146	3.91982961791868e-08	1.16841217244388e-06	8.48998923732077
32723_at	CSTF1	chr20:54967573-54979518 (+) // 87.56 // q13.2	1.30216314970678	8.53664848400289	6.98345369491738	3.96870696060787e-08	1.18186747962509e-06	8.47769197288279
235509_at	NDUFAF6	chr8:96037363-96070184 (+) // 94.91 // q22.1	1.72498962348348	8.12032771153586	6.98246249770039	3.98043178439035e-08	1.18424398507177e-06	8.4747646148361
235746_s_at	PLA2R1	chr2:160788361-160798419 (-) // 76.94 // q24.2	-2.81363174924344	8.49960782020911	-6.98170279559753	3.98944193190828e-08	1.18580912160274e-06	8.47252089272237
242579_at	BMPR1B	chr4:96077339-96077805 (+) // 97.08 // q22.3	-2.39853270054004	11.2351081354434	-6.98007160266	4.00885768526509e-08	1.19046134417083e-06	8.46770313811337
244222_at	---	chr9:4258563-4259340 (-) // 95.98 // p24.2	-2.70457003709666	6.19921541053129	-6.97872707151631	4.02493306662727e-08	1.19411381956054e-06	8.46373188903952
201231_s_at	ENO1	chr1:8921062-8938723 (-) // 99.89 // p36.23	1.59173618401061	10.732473995071	6.97773862604839	4.03679253710859e-08	1.1954030680925e-06	8.46081229662698
229378_at	STOX1	chr10:70641724-70652815 (+) // 98.55 // q22.1	-2.32723058756632	10.242752507295	-6.97773481861373	4.03683828724085e-08	1.1954030680925e-06	8.46080105038035
204288_s_at	SORBS2	chr4:186508479-186877522 (-) // 98.93 // q35.1	-1.89666674735	7.93825338328553	-6.97685281071829	4.04745061175848e-08	1.19686256220238e-06	8.45819578094219
208268_at	ADAM28	chr8:24151623-24193610 (+) // 87.01 // p21.2	-2.63097806892225	11.2366890752229	-6.97669637345022	4.04933580458024e-08	1.19686256220238e-06	8.45773369124349
239726_at	ANK3	chr10:61810681-61811392 (-) // 100.0 // q21.2	-2.20361725186429	8.26676822866345	-6.971996292687	4.10639080340568e-08	1.2115264728177e-06	8.44384955378921
201293_x_at	PPIA	chr21:20230052-20230800 (+) // 98.67 // q21.1 /// chr7:44836279-44841232 (+) // 100.0 // p13 /// chr5:81305208-81305956 (-) // 96.68 // q14.1	0.856892778003731	14.0752240941374	6.97182605259579	4.10847253612578e-08	1.2115264728177e-06	8.44334662905542
218101_s_at	NDUFC2	chr11:77780901-77790854 (-) // 99.82 // q14.1	0.990229954713289	12.2827448024061	6.97160632398284	4.1111610002433e-08	1.2115264728177e-06	8.44269750161175
205167_s_at	CDC25C	chr5:137620958-137667516 (-) // 99.91 // q31.2	3.6985890723955	4.93188395071202	6.97126617744416	4.11532632709231e-08	1.2115264728177e-06	8.44169262537236
228496_s_at	CRIM1	chr2:36777184-36778393 (-) // 93.21 // p22.2	-1.17028220975286	12.6201783327835	-6.9710396998478	4.11810206247716e-08	1.2115264728177e-06	8.44102355011289
213172_at	TTC9	chr14:71108503-71141798 (+) // 75.25 // q24.2	-2.06062397777654	9.51800016005018	-6.9693059698325	4.13941356534424e-08	1.21666443696633e-06	8.43590151836626
236187_s_at	---	chr6:109721302-109761731 (+) // 99.71 // q21	-3.10178873159293	8.25878253523004	-6.96898501264166	4.14337105912127e-08	1.21669687201271e-06	8.43495327566212
217752_s_at	CNDP2	chr18:72163596-72188356 (+) // 82.6 // q22.3	-0.908062935486667	11.3734169272138	-6.96542699418686	4.1874991471786e-08	1.22851436019175e-06	8.42444086127758
228729_at	CCNB1	chr5:68473326-68474072 (+) // 80.49 // q13.2	2.46781379685285	8.46345903882025	6.96415568845531	4.20338122226409e-08	1.23203090394184e-06	8.42068446428139
203258_at	DRAP1	chr11:65687253-65688948 (+) // 60.06 // q13.1	1.23134127361423	8.28779625034535	6.96381150743482	4.20769143189933e-08	1.23215230764119e-06	8.41966747239663
205366_s_at	HOXB6	chr17:46673112-46675512 (-) // 93.56 // q21.32	-2.17022884443426	8.39371371797364	-6.96193961394926	4.23121156116466e-08	1.23789358772797e-06	8.41413621126506
204026_s_at	ZWINT	chr10:58117206-58121013 (-) // 83.72 // q21.1	3.64530392734181	9.9202206944337	6.95821522129971	4.27840361398595e-08	1.25054337057227e-06	8.4031302010072
230537_at	PCDH17	chr13:58204263-58205148 (+) // 95.22 // q21.1	-3.01384220705544	8.89013323552351	-6.95683724421378	4.29599841450721e-08	1.25452673921704e-06	8.39905785141066
234006_s_at	TMEM234	chr1:32680077-32681808 (-) // 95.62 // p35.1	-2.61241807107722	6.30511161860762	-6.95549060553918	4.31326363691341e-08	1.25840660314597e-06	8.39507797676045
205777_at	DUSP9	chrX:152907987-152916776 (+) // 97.92 // q28	3.91447640786209	5.4536106925417	6.9550357245166	4.3191114676683e-08	1.25895132973712e-06	8.39373358386827
243002_at	---	chr19:7199593-7200044 (-) // 32.47 // p13.2	-2.42779981195056	9.8910052889894	-6.95262818777932	4.35019566370463e-08	1.26684427311531e-06	8.38661788910594
224989_at	SMIM14	chr4:39549837-39640582 (-) // 81.08 // p14	-1.5864180039161	8.52053375718298	-6.9518578209584	4.36018963951172e-08	1.26858654589878e-06	8.38434090654712
1559322_at	LOC727916	chr6:64280920-64282308 (-) // 93.48 // q12	-2.91375007123293	8.36357283563659	-6.94976018508817	4.38751991736607e-08	1.27536493480349e-06	8.37814067037144
201952_at	ALCAM	chr3:105086121-105295746 (+) // 98.45 // q13.11	-1.46044333748329	14.1893589766341	-6.94856842742881	4.40312439423529e-08	1.27800753255811e-06	8.37461789935372
204947_at	E2F1	chr20:32263488-32274193 (-) // 94.77 // q11.22	3.02279597362451	7.49423128676101	6.94844886394838	4.40469300729886e-08	1.27800753255811e-06	8.37426447024646
1560910_at	PPIL6	chr6:109760159-109761990 (-) // 72.58 // q21	-1.888493844911	9.5358420061246	-6.9476543946406	4.41513038368353e-08	1.2781405474035e-06	8.37191599505644
1556643_at	BISPR	chr19:17516586-17526448 (+) // 38.84 // p13.11	2.55351993654126	9.28018655841651	6.947541250733	4.41661884635376e-08	1.2781405474035e-06	8.37158153437005
232531_at	EMX2OS /// EMX2OS	chr10:119243805-119248033 (-) // 40.24 // q26.11	-2.4773871009621	11.0014752866508	-6.94749133163639	4.4172757171695e-08	1.2781405474035e-06	8.37143396999344
230288_at	FGF14	chr13:102374221-102374761 (-) // 96.93 // q33.1	-3.38605357986814	6.76333938075668	-6.94665022819231	4.42835839236735e-08	1.2801760741957e-06	8.36894758041088
225207_at	PDK4	chr7:95212808-95214766 (-) // 92.13 // q21.3	-2.93444360479092	12.1885372102427	-6.94539098984422	4.44500304761454e-08	1.28280461043054e-06	8.36522504031741
218399_s_at	CDCA4	chr14:105476280-105478176 (-) // 98.85 // q32.33	1.69362350242968	11.1343981627774	6.9451026306849	4.44882346637671e-08	1.28280461043054e-06	8.36437258074299
202284_s_at	CDKN1A	chr6:36646505-36655108 (+) // 92.93 // p21.2	-2.4288827193746	9.3716811517504	-6.94504258008858	4.44961948283788e-08	1.28280461043054e-06	8.36419505583268
202579_x_at	HMGN4	chr6:26544865-26546724 (+) // 56.15 // p22.2	1.33159622946339	8.83138345995332	6.94252494111761	4.48312239318615e-08	1.29128623685706e-06	8.35675202636513
229740_at	SMIM5	chr17:73637015-73637484 (+) // 91.6 // q25.1	-3.53469707324262	6.98090317948205	-6.94166646560241	4.49460448082729e-08	1.29341548053361e-06	8.35421396028699
212249_at	PIK3R1	chr5:67522116-67597647 (+) // 94.17 // q13.1	-1.79551385008921	9.18977682218028	-6.93986206034918	4.51883521133226e-08	1.29920620357813e-06	8.34887909021413
221645_s_at	ZNF83	chr19:53115629-53117552 (-) // 98.46 // q13.41	-1.50495612588968	11.7457721013445	-6.93847107448624	4.5376042412645e-08	1.30341754527004e-06	8.34476636052229
243309_at	C15orf65	chr15:55700722-55710910 (+) // 99.87 // q21.3	-2.54677631120013	8.23136021461254	-6.93799820108679	4.54400278334989e-08	1.30407107101836e-06	8.34336818194878
242560_at	FANCD2	chr3:10143333-10143614 (+) // 77.81 // p25.3	1.45663608003898	11.8190090969644	6.93032458416798	4.64911830481679e-08	1.33302824576732e-06	8.32067670165811
1568735_at	DLGAP1	chr18:3717063-3718201 (-) // 95.79 // p11.31	-4.1246882564357	5.03347678315973	-6.92988280760608	4.65524407656736e-08	1.33357562649927e-06	8.31937019965719
228053_s_at	TOMM5	chr9:37588700-37592583 (-) // 60.84 // p13.2	1.49187596644835	9.66394580995734	6.92663997228523	4.70046003451677e-08	1.34400396433988e-06	8.30977945026464
221683_s_at	CEP290	chr12:88504977-88534810 (-) // 98.1 // q21.32	-1.97565182409801	9.46433440461332	-6.92617024508776	4.70704625413659e-08	1.34400396433988e-06	8.30839015764384
203621_at	NDUFB5	chr3:179322597-179342286 (+) // 96.28 // q26.33	1.27078527963488	12.2528685700273	6.92607927731758	4.70832282320675e-08	1.34400396433988e-06	8.30812110414396
232120_at	---	chr7:55165748-55167531 (+) // 85.75 // p11.2	-2.34538236657939	9.3210114617677	-6.92595887006251	4.71001305986758e-08	1.34400396433988e-06	8.30776497713584
210839_s_at	ENPP2	chr8:120569645-120651054 (-) // 99.82 // q24.12	-2.76095086566856	8.246103565318	-6.92575361969732	4.71289570749675e-08	1.34400396433988e-06	8.30715790824384
222624_s_at	ZNF639	chr3:179041550-179053323 (+) // 75.66 // q26.33	1.39205483106303	10.6684298331368	6.9244095341237	4.7318168357528e-08	1.34818413736503e-06	8.3031824293711
224933_s_at	JMJD1C	chr10:64926980-64967801 (-) // 98.77 // q21.3	-1.44328575374064	10.7841045229321	-6.92296487192488	4.75223931346396e-08	1.35278416316482e-06	8.298909319008
228001_at	TMEM50B	chr21:34804792-34811606 (-) // 93.1 // q22.11	-1.74645606474736	11.7366642982429	-6.92202892372359	4.76551781593916e-08	1.35534412272385e-06	8.29614083105001
231172_at	CFAP157	chr9:130477828-130478281 (+) // 76.14 // q34.11	-2.64512729955554	7.15939695416518	-6.92107945051126	4.77902646340506e-08	1.35796487809208e-06	8.29333227013066
244697_at	---	chr11:113938317-113938782 (+) // 75.97 // q23.2	-5.09398145135435	8.75770393080011	-6.91805927337121	4.82225361585488e-08	1.36901788918336e-06	8.28439807929956
202672_s_at	ATF3	chr1:212782112-212794099 (+) // 99.27 // q32.3	-2.47543943366476	9.68902153880289	-6.91726283377128	4.83371849492831e-08	1.37104198314442e-06	8.2820419643672
243018_at	BBOX1-AS1	chr11:27238504-27239028 (-) // 34.36 // p14.1	3.62444792268228	6.52790775512857	6.91250547980574	4.90277662796265e-08	1.38938363473071e-06	8.26796725859665
202705_at	CCNB2	chr15:59397319-59417243 (+) // 98.76 // q22.2	4.51698825076548	6.61345332578862	6.91219977294869	4.90724819203022e-08	1.3894058309861e-06	8.26706276278078
235274_at	---	chr15:50662484-50663540 (+) // 27.85 // q21.2	-1.66314078648072	11.8474397598994	-6.91056070105595	4.93129312886202e-08	1.39496490602317e-06	8.26221311787463
225285_at	BCAT1	chr12:24964296-24967742 (-) // 98.08 // p12.1	3.69167458053726	8.16613385723692	6.90892071391387	4.95547049794119e-08	1.40055147424386e-06	8.25736056626668
243974_at	---	chr6:72096568-72097104 (-) // 97.61 // q13	-2.13515875361699	9.66297122668317	-6.90352816554609	5.03581630736659e-08	1.42198862979264e-06	8.24140317739385
209449_at	LSM2	chr6:31765325-31774726 (-) // 100.0 // p21.33	2.4272279119361	8.9257860351778	6.90310034375462	5.04224661243042e-08	1.42253426730352e-06	8.24013709454698
213520_at	RECQL4	chr8:145736674-145743168 (-) // 98.28 // q24.3	2.87876140414421	6.76732717162348	6.90254460227758	5.05061196789746e-08	1.4236243680635e-06	8.23849242996671
226963_at	BTF3L4	chr1:52521966-52553117 (+) // 93.07 // p32.3	1.1080949073469	11.4514687129582	6.9014255628489	5.06749894242789e-08	1.42631975239784e-06	8.23518066927557
240547_at	---	chr9:88380591-88381045 (+) // 96.71 // q21.33 /// chr9:86472896-86473352 (-) // 100.0 // q21.32	-1.96776859649554	9.75230801649643	-6.90131342291081	5.06919433913607e-08	1.42631975239784e-06	8.23484878971594
202575_at	CRABP2	chr1:156669409-156675375 (-) // 95.87 // q23.1	3.01673408617771	9.24588720915804	6.90075953359425	5.0775767591855e-08	1.42740837854223e-06	8.23320953376275
1553798_a_at	FBXL13	chr7:102453680-102715015 (-) // 96.27 // q22.1	-1.71133071388587	7.44606691111793	-6.89873481215551	5.10833757955115e-08	1.43413584475928e-06	8.22721710411119
210129_s_at	ARPC4-TTLL3 /// TTLL3	chr3:9852353-9877087 (+) // 98.93 // p25.3	-2.09939829270916	7.54576488212149	-6.89858788796548	5.1105770475043e-08	1.43413584475928e-06	8.2267822509301
200889_s_at	SSR1	chr6:7287802-7313440 (-) // 87.26 // p24.3	1.59765460398962	8.8020840185417	6.89781763754684	5.12233368546647e-08	1.43541237174981e-06	8.22450250620146
1562321_at	PDK4	chr7:95215526-95218878 (-) // 81.43 // q21.3	-4.29934201516545	7.6214410476932	-6.89769530528173	5.12420340133287e-08	1.43541237174981e-06	8.22414042990711
212465_at	SETD3	chr14:99864082-99947177 (-) // 92.0 // q32.2	-1.15587903056037	11.4731307716451	-6.89694668968683	5.13566019018474e-08	1.43734857676799e-06	8.2219246703869
1566605_at	TEX9	chr15:56686504-56688983 (-) // 38.31 // q21.3	-2.44349956227451	7.46893056399596	-6.89595430638439	5.15088744773478e-08	1.43926409001386e-06	8.21898734166366
223791_at	FAM27B /// FAM27C /// LOC102725186 /// LOC105379444	chr9:45727872-45728273 (+) // 61.98 // p11.2	-2.41193485814023	8.0890136880171	-6.89590754295116	5.15160611489184e-08	1.43926409001386e-06	8.21884892605392
206227_at	CILP	chr15:65488591-65502200 (-) // 99.04 // q22.31	-3.96810812096538	8.65047435508812	-6.89498161476148	5.16585676731589e-08	1.44197163391997e-06	8.21610822789992
239966_at	MEF2C	chr5:88121096-88121874 (-) // 97.47 // q14.3	-2.23413421276731	7.76402809764282	-6.89359813853906	5.18722354833482e-08	1.44665901181338e-06	8.21201309515099
201433_s_at	PTDSS1	chr8:97274166-97346774 (+) // 99.88 // q22.1	1.10734845877917	12.6447117417022	6.89192782528499	5.2131391895725e-08	1.45260563884951e-06	8.20706872959079
221039_s_at	ASAP1	chr8:131065671-131066100 (-) // 94.84 // q24.21	1.46791765896827	8.03394795112473	6.8899517900609	5.2439670136676e-08	1.45990933780151e-06	8.20121912058282
243681_at	SHANK2	chr11:70313958-70314249 (-) // 100.0 // q13.3	-2.00838542037191	8.72136998217359	-6.88634938681227	5.30064173180614e-08	1.47438958144328e-06	8.19055428216898
226179_at	SLC25A37	chr8:23431116-23432974 (+) // 83.13 // p21.2	-1.25656167199258	13.345258682518	-6.88454858459036	5.32920411521882e-08	1.48032710961167e-06	8.18522269171436
232005_at	DNAH1	chr3:52424888-52434507 (+) // 98.97 // p21.1	-3.38341196169903	5.03971987430354	-6.8844137187506	5.33134945250014e-08	1.48032710961167e-06	8.18482338829249
242664_at	---	chr18:7957759-7958205 (+) // 24.89 // p11.23	-2.60491006147891	8.66502150333567	-6.88315364348496	5.35143587195902e-08	1.48460097268926e-06	8.18109256241982
229130_at	---	chr4:8356823-8358443 (-) // 70.95 // p16.1	-2.45420654568983	11.3593152790114	-6.88069255672288	5.3908876941879e-08	1.49423500627859e-06	8.17380545455276
230918_at	GALK2	---	-1.69798432131829	8.33142710025607	-6.87987703265206	5.40402537714699e-08	1.49642206999543e-06	8.17139064738589
242916_at	CNTRL	chr9:123873389-123875979 (+) // 80.24 // q33.2	-2.35483162708731	10.2035282654003	-6.87961574605167	5.40824140265848e-08	1.49642206999543e-06	8.17061695464336
239848_at	EIF3M	chr11:32627353-32627805 (+) // 95.96 // p13	-1.70655851491416	8.91639114181303	-6.87627068741679	5.4625101942988e-08	1.5101166731197e-06	8.16071150415308
1558541_at	KIAA1456	chr8:12808860-12865184 (+) // 82.6 // p22	-3.82864491529703	5.64048068561869	-6.87358419138936	5.50649236895516e-08	1.52094609310547e-06	8.1527556169987
218193_s_at	GOLT1B	chr12:21654763-21669207 (+) // 99.72 // p12.1	2.02148489038173	9.40399586135171	6.87095755868278	5.5498399509949e-08	1.53158148595257e-06	8.14497650877707
1565852_at	---	chr18:74820256-74822488 (-) // 88.02 // q23	-4.08336706420133	5.49995645631778	-6.87022533180903	5.56198521969077e-08	1.53359498306836e-06	8.1428078369469
224685_at	MLLT4	chr6:168276116-168372703 (+) // 94.46 // q27	-0.883141369908561	14.4079685551111	-6.86854577173954	5.58994507690282e-08	1.53968120698622e-06	8.13783325699947
217784_at	YKT6	chr7:44240578-44253893 (+) // 97.12 // p13	1.54478991083742	7.97617120454636	6.86831515048809	5.59379531659762e-08	1.53968120698622e-06	8.13715017907504
202634_at	POLR2K	chr8:101162825-101166231 (+) // 56.9 // q22.2	1.19808736294186	9.67205373337511	6.86757153406706	5.60622828349429e-08	1.54176152777209e-06	8.13494763290699
239808_at	---	chr17:65683607-65684153 (+) // 98.2 // q24.2	-3.51022429378805	5.68116861483997	-6.86581025894733	5.63578743671658e-08	1.54854399195133e-06	8.12973068604938
236781_at	---	chr6:34958902-34959303 (+) // 95.38 // p21.31	-1.35200295392954	10.6585569405851	-6.86296538736558	5.68386489299381e-08	1.55960897175301e-06	8.12130362667788
241509_at	---	chr12:19333524-19333973 (+) // 65.63 // p12.3	-2.77640474449071	6.8096150989696	-6.86284430703569	5.68592026949732e-08	1.55960897175301e-06	8.12094495050286
214945_at	FAM153A /// FAM153B /// FAM153C /// LOC100507387 /// LOC105377751	chr5:175511874-175554127 (+) // 73.69 // q35.2 /// chr5:177138067-177180298 (-) // 72.81 // q35.3	-2.94768159436856	10.4431679626157	-6.86165265247589	5.70618903083415e-08	1.56381225553865e-06	8.11741485717282
208726_s_at	EIF2S2	chr20:32677429-32700054 (-) // 95.99 // q11.22	1.46188550578331	10.3511893484002	6.86100229601594	5.71728162711826e-08	1.56549566008002e-06	8.11548823343016
201341_at	ENC1	chr5:73923234-73936517 (-) // 98.96 // q13.3	2.78082318463815	8.61985981104421	6.85985853356307	5.73684264747869e-08	1.56949295475053e-06	8.1120998646735
215322_at	LONRF1	chr8:12608829-12610681 (-) // 76.78 // p23.1	-2.5155749521268	9.20508305287063	-6.85924885829185	5.74729709954947e-08	1.57099410605317e-06	8.11029367822999
1554572_a_at	SUV39H2	chr10:14920846-14945078 (+) // 93.2 // p13	2.25237995354346	8.09725629656516	6.85629692521209	5.79818808030526e-08	1.58353623685435e-06	8.10154808848987
209773_s_at	RRM2	chr2:10262881-10269925 (+) // 98.54 // p25.1	4.90818798386305	8.14722174226834	6.85286821086745	5.85786975171846e-08	1.59845546822992e-06	8.09138917760426
210691_s_at	CACYBP	chr1:174969257-174979415 (+) // 93.7 // q25.1	1.26861288568421	9.7755683921318	6.8515113983355	5.88165782311093e-08	1.60356301994574e-06	8.0873688579581
219555_s_at	CENPN	chr16:81040563-81056478 (+) // 96.92 // q23.2	2.94206447550348	6.93315736786461	6.84674927172796	5.96592294654047e-08	1.62513590962351e-06	8.07325734995621
201908_at	DVL3	chr3:183873175-183891141 (+) // 75.41 // q27.1	1.40408257522433	9.26302628037228	6.84518172358571	5.99392608615415e-08	1.63135891911111e-06	8.0686119174307
238745_at	---	chr8:19708062-19708767 (+) // 99.86 // p21.3	-2.09924551005683	8.24215236906823	-6.84336618279723	6.02652521980979e-08	1.638821036988e-06	8.06323134151881
226790_at	MORN2	chr2:39103128-39109848 (+) // 98.48 // p22.1	-1.83752153450015	10.1400212719293	-6.84113316492686	6.06686580740127e-08	1.64837369437176e-06	8.05661320312648
222441_x_at	PRELID3B	chr20:57608200-57617892 (-) // 97.56 // q13.32	1.75913404562518	10.9585851772293	6.83884055770899	6.10856635681018e-08	1.65749123665851e-06	8.04981809114175
223516_s_at	PRICKLE4 /// TOMM6	chr6:41755409-41757379 (+) // 92.37 // p21.1	1.13253725537189	11.1115489750933	6.83861606286227	6.11266523638487e-08	1.65749123665851e-06	8.04915268578601
202847_at	PCK2	chr14:24563548-24573333 (+) // 98.98 // q11.2	2.14300293664694	7.97700852267639	6.83842555182906	6.11614580781789e-08	1.65749123665851e-06	8.0485880060768
1558850_s_at	LINC00908	chr18:74240611-74271783 (+) // 75.23 // q23	-3.24725987876681	4.95776312606645	-6.8362464117754	6.15610046424053e-08	1.66689069590814e-06	8.04212879657539
202552_s_at	CRIM1	chr2:36583396-36778277 (+) // 96.95 // p22.3	-1.10224815685722	12.3546375649481	-6.83353473405098	6.20618713598572e-08	1.67812407994212e-06	8.03409062259566
224752_at	C7orf73	chr7:135347240-135361160 (+) // 70.52 // q33	1.29316156770862	8.62652897651912	6.83342624714056	6.20819949893214e-08	1.67812407994212e-06	8.03376902623569
228479_at	SOAT1	chr1:179327063-179327815 (+) // 86.05 // q25.2	-1.68797209628977	12.0786790431677	-6.83312759240062	6.21374275467809e-08	1.67818811579376e-06	8.03288369603296
230904_at	FSD1L	chr9:108314323-108314712 (+) // 94.42 // q31.2	-2.58121572821922	9.00457256672462	-6.83175245517091	6.2393308253046e-08	1.68366106383177e-06	8.02880716759001
234853_s_at	EFCAB6	chr22:44064850-44068185 (-) // 100.0 // q13.2	-3.43112947146807	6.16255838233059	-6.82882922430945	6.2940789949318e-08	1.69596044547628e-06	8.02014095119148
237461_at	NLRP7	chr19:55434877-55439069 (-) // 98.5 // q13.42	5.56325705929904	5.59578649990497	6.82874651174582	6.29563511980381e-08	1.69596044547628e-06	8.01989573268231
226309_at	DNAL1	chr14:74111706-74168647 (+) // 91.29 // q24.3	-1.88745966089647	8.30019875783196	-6.8270924952579	6.32683480796954e-08	1.70291470329229e-06	8.01499195853716
202246_s_at	CDK4	chr12:58142005-58146164 (-) // 99.72 // q14.1	1.38886019960638	9.98669062422107	6.8248797550784	6.36881774004674e-08	1.71275705651971e-06	8.00843140096709
240663_at	---	chr5:76740185-76740876 (+) // 76.59 // q13.3	-3.27321653995845	5.57917737861875	-6.82415722751379	6.38258722922162e-08	1.71500173076774e-06	8.00628910392407
224673_at	LENG8	chr19:54967325-54973195 (+) // 92.62 // q13.42	-1.15239093646215	14.3504366799903	-6.82117710524142	6.43969867726416e-08	1.72887869581627e-06	7.99745264694854
1562687_x_at	---	chr2:168218770-168220673 (+) // 64.12 // q24.3	-3.84067635261379	6.54671083028434	-6.82033366123635	6.45595594479502e-08	1.73177322061143e-06	7.99495161207936
211765_x_at	PPIA	chr21:20230054-20230800 (+) // 94.03 // q21.1 /// chr7:44836277-44841232 (+) // 95.68 // p13	0.873194469410938	14.0502744081277	6.8196296863188	6.46955665791903e-08	1.73395083782498e-06	7.99286410228754
235952_at	DGKH	chr13:42809095-42809674 (+) // 98.8 // q14.11	-2.71525599754771	6.64671835447606	-6.8162235081783	6.53577298009834e-08	1.75021470168154e-06	7.98276321551534
227081_at	DNALI1	chr1:38031011-38032457 (+) // 98.57 // p34.3	-3.95013559441425	8.76316712743766	-6.8152502894515	6.5548176820669e-08	1.75382964478044e-06	7.97987702666074
228746_s_at	---	chr3:133307628-133309561 (-) // 99.93 // q22.1	1.88735445976683	10.5962089005117	6.81203050272065	6.6182248340144e-08	1.76929821302231e-06	7.97032792422005
222870_s_at	B3GNT2	chr2:62423273-62451864 (+) // 96.79 // p15	1.6216353309637	11.6924813427607	6.81119418160759	6.63479546008187e-08	1.77223007787626e-06	7.96784748296208
226517_at	BCAT1	chr12:24967603-24970594 (-) // 81.74 // p12.1	4.805940596164	7.79771752544892	6.80954015915531	6.66769111660271e-08	1.77951391775255e-06	7.96294168321325
226778_at	TDRP	chr8:439802-442313 (-) // 98.49 // p23.3	-2.75357951934737	9.40582472327601	-6.80560702269586	6.74657668312521e-08	1.79904919207857e-06	7.95127531996314
221646_s_at	ZDHHC11 /// ZDHHC11B	chr5:795721-801260 (-) // 95.98 // p15.33	-4.32362496980254	9.33447328595665	-6.80415896974081	6.77585629576242e-08	1.80429286753371e-06	7.94697987753114
61732_r_at	IFT74	chr9:27055601-27062890 (+) // 83.14 // p21.2	-1.38964843449322	9.96919066018605	-6.80407041287842	6.77765106757112e-08	1.80429286753371e-06	7.94671718158431
231300_at	CCDC189	chr16:30768743-30773520 (-) // 97.65 // p11.2	-3.31534208026306	7.88135718708626	-6.80319518345102	6.7954150504126e-08	1.80750039011227e-06	7.94412086358478
233249_at	LOC100507073	chr2:66922007-66923951 (+) // 99.9 // p14	-4.79975396084787	11.5636091807341	-6.8000167851909	6.86032085379243e-08	1.82323115396672e-06	7.93469188727691
228680_at	KIF3A	chr5:132028322-132028783 (-) // 92.83 // q31.1	-1.11235166854232	12.8874964487408	-6.79788830613022	6.90413556813575e-08	1.83333494103998e-06	7.92837719650732
227966_s_at	CCDC74A /// CCDC74B	chr2:132287442-132291239 (+) // 91.48 // q21.1 /// chr2:130896859-130900663 (-) // 92.84 // q21.1	-2.81819539673911	8.47342230529808	-6.79415932756615	6.98157804456677e-08	1.85234385266333e-06	7.91731346204076
202920_at	ANK2	chr4:113970869-114304892 (+) // 99.44 // q25	-2.40727295574391	9.54108970009679	-6.79151090031775	7.0371114506545e-08	1.86551288129421e-06	7.90945510838134
201317_s_at	PSMA2	chr7:42957011-42971757 (-) // 100.0 // p14.1	1.28059503265567	11.4046170454509	6.7862340534213	7.14909048243118e-08	1.89361085089923e-06	7.89379635290808
241789_at	RBMS3	chr3:30048084-30048527 (+) // 99.77 // p24.1	-3.29526064565674	7.99165172798839	-6.78578854707621	7.15862636646956e-08	1.89454993695369e-06	7.89247425109829
221770_at	RPE	chr2:210867344-210886526 (+) // 86.06 // q34	1.54475049527412	9.56974759607503	6.7851530728836	7.17225063925917e-08	1.89656855114724e-06	7.89058837023942
209173_at	AGR2	chr7:16832265-16844697 (-) // 98.33 // p21.1	-6.48636968245897	10.3571091220591	-6.78106346117751	7.26055789556545e-08	1.91831582293361e-06	7.8784510819134
1557814_a_at	---	chr5:80942429-80942874 (-) // 82.18 // q14.1	-2.91273388221166	6.7021479781446	-6.78071604616097	7.26810999538048e-08	1.9187082363431e-06	7.87741996006282
220858_at	SORBS2	chr4:186517707-186519311 (-) // 76.98 // q35.1	-3.21808066540004	8.65296737097509	-6.77973041977291	7.2895786664629e-08	1.9227707665184e-06	7.87449459366302
202870_s_at	CDC20	chr1:43824627-43828871 (+) // 96.44 // p34.2	3.24162863695204	6.79678296575762	6.77571704935525	7.37765933930242e-08	1.94438211887315e-06	7.86258212719322
218559_s_at	MAFB	chr20:39314518-39317563 (-) // 90.85 // q12	1.67063650676396	12.8789206677072	6.77347310022004	7.42737387993049e-08	1.9558545072996e-06	7.85592117895854
206316_s_at	KNTC1	chr12:123011808-123110924 (+) // 99.15 // q24.31	2.00794107839716	8.48153584459248	6.77206041377571	7.45884500544484e-08	1.96250775492678e-06	7.85172758213926
205271_s_at	CDK20	chr9:90581526-90589594 (-) // 95.43 // q22.1	-1.22191435493758	9.14536918712909	-6.7711669876722	7.47881768889873e-08	1.96612708419876e-06	7.8490753546369
219954_s_at	GBA3	chr4:22694587-22820747 (+) // 99.76 // p15.2	-2.98198890003475	7.20543160825202	-6.76997776921129	7.50548655633044e-08	1.97149931752912e-06	7.84554495458603
228401_at	ATAD2	chr8:124332089-124332713 (-) // 83.85 // q24.13	2.48548119250191	8.2531787315863	6.76802607271811	7.54946241619492e-08	1.98140496576415e-06	7.83975080320864
212788_x_at	FTL	chr19:49468565-49470136 (+) // 92.86 // q13.33 /// chr20:4004363-4005263 (+) // 90.59 // p13	1.52398849672594	12.6475294374899	6.76572253675862	7.6017004137303e-08	1.99346083983942e-06	7.83291179354747
1558695_at	---	chr12:19418892-19419262 (+) // 26.67 // p12.3	-1.76139041837804	8.83635874260089	-6.76478862012072	7.6229828363299e-08	1.99738570987381e-06	7.8301389712799
203560_at	GGH	chr8:63927640-63951386 (-) // 98.67 // q12.3	2.58921259779162	8.68406680706501	6.76361803354507	7.64974345302193e-08	2.00273829838801e-06	7.82666338837369
1552439_s_at	MEGF11	chr15:66187633-66546075 (-) // 97.3 // q22.31	-4.08292586133176	6.44526454505059	-6.7623574443703	7.67866755666372e-08	2.00825820374482e-06	7.82292047780596
1555274_a_at	EPT1	chr2:26569035-26613879 (+) // 98.91 // p23.3	2.36454725847971	8.92138713761318	6.76214610243422	7.6835275612826e-08	2.00825820374482e-06	7.82229295621155
232865_at	AFF4	chr5:132227508-132228812 (-) // 80.06 // q31.1	-1.55582856023963	9.18008101048884	-6.75971686959327	7.73961326502799e-08	2.02124697869344e-06	7.81507980742154
1552269_at	SPATA17	chr1:217804666-218040486 (+) // 98.14 // q41	-3.12514602881996	7.92981345076136	-6.75821479689227	7.77449922437924e-08	2.02868244612391e-06	7.81061949104721
39966_at	CSPG5	chr3:47603728-47620276 (-) // 90.85 // p21.31	3.14084187380075	7.9214298238482	6.75324096597565	7.8911533671278e-08	2.0574247022983e-06	7.79584893349001
1564193_at	KIAA2012	chr2:202938036-202974387 (+) // 91.91 // q33.1	-3.49248324031555	6.00276967311555	-6.75017927042277	7.96383709323476e-08	2.0729710093399e-06	7.78675594934538
228854_at	---	chr11:114125691-114126698 (+) // 84.57 // q23.2	-3.84352225541098	10.2248735800661	-6.75017706203058	7.96388976268887e-08	2.0729710093399e-06	7.78674939038055
203787_at	SSBP2	chr5:80715755-81046919 (-) // 98.56 // q14.1	-1.26902526373769	10.1242069543458	-6.74945301118581	7.9811770949472e-08	2.07463216265032e-06	7.78459892905622
232716_at	---	chr9:113790912-113793267 (-) // 68.78 // q31.3	-3.18137075992278	8.46448833057945	-6.74936038594763	7.98339132974589e-08	2.07463216265032e-06	7.78432382574736
205235_s_at	KIF20B	chr10:91461391-91534690 (+) // 93.65 // q23.31	1.43651543244528	9.50229357679318	6.74760307411407	8.0255179601443e-08	2.08386724965126e-06	7.77910438288288
208625_s_at	EIF4G1	chr3:184033967-184053129 (+) // 98.97 // q27.1	1.36061255975465	10.9832328801416	6.74642933514984	8.05377984507791e-08	2.08931878756685e-06	7.77561811442158
212239_at	PIK3R1	chr5:67522116-67597647 (+) // 94.17 // q13.1	-1.75681021764015	11.0404374861921	-6.74583076970628	8.06823102353403e-08	2.08931878756685e-06	7.77384020596084
219773_at	NOX4	chr11:89059514-89224500 (-) // 98.61 // q14.3	4.26187140050462	5.24202248903159	6.74576641366035	8.06978632877162e-08	2.08931878756685e-06	7.77364904893338
1558996_at	FOXP1	chr3:71017521-71019883 (-) // 91.65 // p13	-1.4351613543038	7.95135618742462	-6.74563601648738	8.07293858978907e-08	2.08931878756685e-06	7.77326172884755
242979_at	IRS1	chr2:227596033-227596685 (-) // 94.74 // q36.3	-3.19139869439493	11.0626435827443	-6.74504558808698	8.08722733136866e-08	2.09130540950012e-06	7.77150795933213
214890_s_at	FAM149A	chr4:187075641-187093296 (+) // 98.42 // q35.1	-2.31967815842119	8.50623106939292	-6.74267607506496	8.14482803329285e-08	2.10447983154346e-06	7.76446948607859
227091_at	CCDC146	chr7:76887729-76924524 (+) // 76.06 // q11.23	-2.26582755925825	9.54405698293717	-6.74235225973359	8.15273175128979e-08	2.10480240299013e-06	7.76350758684627
1558815_at	SORBS2	chr4:186695157-186877513 (-) // 93.79 // q35.1	-2.21125894081006	10.8386423100528	-6.7418753030369	8.16438744565107e-08	2.1060923112248e-06	7.76209076603985
226384_at	PLPP5	chr8:38120492-38121782 (-) // 92.8 // p11.23	-1.51253910326039	10.493299756114	-6.73931146823463	8.22733001904109e-08	2.12059934133817e-06	7.75447452913394
202591_s_at	SSBP1	chr7:141438175-141450257 (+) // 100.0 // q34	1.35379548488411	11.3032563382984	6.73690040636579	8.28696834320317e-08	2.13423176565263e-06	7.74731173725472
226553_at	TMPRSS2	chr21:42836304-42870119 (-) // 85.07 // q22.3	-3.50232913727063	8.5057731785941	-6.73611742514077	8.30642922121067e-08	2.13750309641992e-06	7.74498557269673
1562969_at	DNMBP	chr10:101689481-101690656 (-) // 95.96 // q24.2	-3.1198893420815	5.94043023169706	-6.73398991688534	8.35954113332651e-08	2.14942152750068e-06	7.7386647430527
AFFX-HUMGAPDH/M33197_5_at	GAPDH	---	1.48527043100739	10.4822569240944	6.72845189056764	8.49940580034629e-08	2.18360851211821e-06	7.72220989186516
220107_s_at	ZC2HC1C	chr14:75536354-75544791 (+) // 95.98 // q24.3	-2.5954956202099	8.16941447234318	-6.72788012556735	8.51397961756846e-08	2.18528016230384e-06	7.72051092377025
237246_at	---	chr3:160126094-160126568 (+) // 81.65 // q25.33	2.98275979682049	7.18923155506986	6.72721819291263	8.5308832041849e-08	2.18528016230384e-06	7.71854400126945
1560861_at	THRA1/BTR	chr17:46371706-46385188 (+) // 92.94 // q21.32	-2.46209048326887	9.10580197550391	-6.72716316682627	8.53228991209167e-08	2.18528016230384e-06	7.71838049085146
229953_x_at	LCA5	chr6:80194708-80195170 (-) // 93.33 // q14.1	-2.61318046153653	9.72323186386886	-6.72711382478916	8.53355150966054e-08	2.18528016230384e-06	7.71823387046222
1569315_s_at	LINC00894	chrX:149108874-149185017 (+) // 58.96 // q28	-2.71863423620311	8.52611470476737	-6.72674730274059	8.5429287856848e-08	2.18591153540508e-06	7.71714474140041
201999_s_at	DYNLT1	chr6:159057505-159062394 (-) // 93.97 // q25.3	-1.10480482686564	11.7765249311503	-6.72604657462644	8.56088547679438e-08	2.18655116786789e-06	7.71506248702329
209442_x_at	ANK3	chr10:61789457-61900433 (-) // 99.51 // q21.2	-1.77114186592195	9.00331653197527	-6.72604017642802	8.56104961068749e-08	2.18655116786789e-06	7.71504347425931
202440_s_at	ST5	chr11:8714897-8832882 (-) // 99.77 // p15.4	-1.47208401035617	12.197774164537	-6.72584064099988	8.56616991395786e-08	2.18655116786789e-06	7.71445053728278
1556602_at	---	chr1:169447790-169450182 (-) // 63.55 // q24.2	-3.98703634075718	5.19013681583887	-6.72140340527036	8.68083554425552e-08	2.21403310421472e-06	7.70126424498386
206765_at	KCNJ2	chr17:68165675-68176181 (+) // 97.63 // q24.3	-2.68711640587983	11.7508265507507	-6.71765214024937	8.77898089768272e-08	2.23726067582686e-06	7.6901154960803
1570388_a_at	LOC101929800 /// LOC440896	chr9:69175959-69198039 (-) // 28.26 // q21.11	-3.79624801050798	5.7205942067685	-6.71703068004206	8.79534800748444e-08	2.23962702161597e-06	7.6882684316214
206471_s_at	PLXNC1	chr12:94542498-94699225 (+) // 97.72 // q22	-2.11884906785586	8.84660269917432	-6.71502020348337	8.84850803102915e-08	2.2513508848699e-06	7.6822928530853
241545_x_at	---	chr16:24561635-24561978 (+) // 88.86 // p12.1	-1.7039195451796	8.39531994487369	-6.71440300711146	8.86489252466813e-08	2.25370651917327e-06	7.68045835823838
209825_s_at	UCK2	chr1:165796889-165877276 (+) // 97.85 // q24.1	2.1622032541762	9.05415393793069	6.71310416377558	8.89947243487263e-08	2.26068044357656e-06	7.67659772293339
212928_at	TSPYL4	chr6:116571126-116575321 (-) // 95.35 // q22.1	-1.68228877311917	10.4272687290077	-6.71269110324665	8.91049807528014e-08	2.26071050156217e-06	7.67536993424236
219049_at	CSGALNACT1	chr8:19261809-19316091 (-) // 94.99 // p21.3	-1.92590027849547	8.83965161048707	-6.71256423435454	8.91388729351806e-08	2.26071050156217e-06	7.67499282465181
1555730_a_at	CFL1	chr11:65622806-65623714 (-) // 99.2 // q13.1	1.39933916929565	8.04302657777659	6.71174024258416	8.93593133921264e-08	2.26448529273989e-06	7.6725435375158
1553657_at	LOC101930115 /// VWA3A	chr16:22103861-22149873 (+) // 99.88 // p12.2	-3.69125650457238	5.99493531829007	-6.71079700624535	8.96123297574027e-08	2.26907889584277e-06	7.66973974727885
201555_at	MCM3	chr6:52128817-52149507 (-) // 95.75 // p12.2	2.12022602156296	8.06214353683092	6.70704572941108	9.06257508708439e-08	2.29290399763305e-06	7.65858844030019
205393_s_at	CHEK1	chr11:125496642-125525571 (+) // 99.23 // q24.2	3.96060285615392	5.01678096109352	6.70609449475932	9.08845615790797e-08	2.29761402438048e-06	7.65576059283985
239832_at	---	chr9:71558088-71558577 (+) // 98.57 // q21.11	-3.88553101886277	5.91141213582589	-6.70343245855557	9.16128120875986e-08	2.31298548827276e-06	7.64784654119932
1554072_s_at	CCDC67	chr11:93118554-93171636 (+) // 89.55 // q21	-3.27826352758681	8.31633024847122	-6.70333761245999	9.16388672865921e-08	2.31298548827276e-06	7.6475645620247
203755_at	BUB1B	chr15:40453379-40513321 (+) // 99.19 // q15.1	4.12111092457528	7.67978292906136	6.70264459226147	9.18294739038074e-08	2.31594811936349e-06	7.64550418317586
212745_s_at	BBS4	chr15:72978549-73030817 (+) // 97.0 // q24.1	-1.43160734937327	9.21788939961599	-6.69882680974531	9.28866955841777e-08	2.34074472872128e-06	7.6341532117518
223543_at	PDZD4	chrX:153067622-153069517 (-) // 87.15 // q28	-3.97647332191496	8.13584731822192	-6.69839659800239	9.30065965893108e-08	2.3419001781318e-06	7.63287405570532
238877_at	EYA4	chr6:133852017-133853245 (+) // 98.23 // q23.2	-4.78778898279834	9.51290806401712	-6.69740500620203	9.32835500635806e-08	2.34700521424885e-06	7.62992569452577
244144_at	SYNE1	chr6:152631820-152632197 (-) // 67.85 // q25.2	-3.5898207885623	6.48282847526629	-6.69612556986735	9.36421277694608e-08	2.35288887963492e-06	7.62612137667452
242793_at	---	chr4:140786491-140787148 (-) // 54.6 // q31.1	-3.02132010243633	6.0874601239836	-6.69603987099527	9.3666195518256e-08	2.35288887963492e-06	7.6258665531944
224985_at	NRAS	chr1:115247089-115249525 (-) // 76.14 // p13.2	1.22197472946251	11.4939540362237	6.6939648949396	9.42508407183248e-08	2.36569610202995e-06	7.61969652338021
208926_at	NEU1	chr6:31827153-31830593 (-) // 98.91 // p21.33	1.77719582753692	7.57192244067363	6.68884975224049	9.57078433228307e-08	2.40036181834087e-06	7.60448528452786
215084_s_at	LRRC42	chr1:54412057-54433841 (+) // 99.17 // p32.3	1.28133408406223	8.35561678955324	6.6880579657383	9.59353970721093e-08	2.40416233581817e-06	7.60213055142743
225370_at	PYGO2	chr1:154929502-154931936 (-) // 98.03 // q21.3	0.944851506161559	11.7289200062822	6.68746513502647	9.61061292992415e-08	2.40653400254775e-06	7.60036747739195
230528_s_at	CENPBD1P1 /// RPL23AP79	chr19:59095286-59095756 (+) // 32.16 // q13.43	-1.75907540729187	8.55910414344718	-6.68572018283941	9.66104461666753e-08	2.41724839435702e-06	7.59517787665355
224376_s_at	C20orf24 /// TGIF2-C20orf24	chr20:35234378-35240790 (+) // 89.19 // q11.23	1.51166462693523	10.0805913124799	6.68509815609464	9.67908652537113e-08	2.41984814586077e-06	7.5933278833557
210163_at	CXCL11	chr4:76954950-76957209 (-) // 95.26 // q21.1	3.13728810729703	6.1721920534096	6.68464435000068	9.69227061062696e-08	2.42123025538458e-06	7.59197818639106
1556126_s_at	GPATCH2	chr1:217665221-217667625 (-) // 71.15 // q41	-1.49427558659203	12.620043798227	-6.6837377543967	9.71866347384553e-08	2.42590726932785e-06	7.58928177789778
201193_at	IDH1	chr2:209100953-209119806 (-) // 98.34 // q34	1.28199625591978	12.5930251957493	6.68053532646798	9.81247398695962e-08	2.44612566167827e-06	7.57975666941734
233893_s_at	UVSSA	chr4:1341103-1380701 (+) // 65.81 // p16.3	-1.44437008940706	13.3169766185177	-6.6804450590545	9.81513142562993e-08	2.44612566167827e-06	7.57948817432024
209026_x_at	TUBB	chr6:30688139-30692296 (+) // 98.06 // p21.33 /// chr8:30209378-30210980 (+) // 95.19 // p12	1.89148019935393	11.7793816316457	6.67963201176544	9.83909994721272e-08	2.45016830653976e-06	7.57706979054263
228771_at	ADRBK2	chr22:26124444-26125261 (+) // 95.44 // q12.1	-2.21762880516156	9.63607057428062	-6.67728072605596	9.9087480461449e-08	2.4652862289382e-06	7.57007573616577
205640_at	ALDH3B1	chr11:67777816-67796741 (+) // 78.57 // q13.2	-2.15928572660474	9.64805012039298	-6.67705706551639	9.91539898567443e-08	2.4652862289382e-06	7.56941042547973
240809_at	ZNF295-AS1	chr21:43444572-43444970 (+) // 98.76 // q22.3	-4.48092535021606	6.2385462312388	-6.67621784418583	9.94039484898832e-08	2.46955952469839e-06	7.56691401268977
237895_at	---	chr22:40584583-40585490 (+) // 92.91 // q13.1	-1.68952062824404	9.64122425367713	-6.67448804529212	9.99211674863224e-08	2.48046063023739e-06	7.56176828284842
1560741_at	SNRPN	chr15:25210661-25212955 (+) // 46.37 // q11.2	-1.71608350654926	10.0574013993335	-6.6736852568809	1.00162126133283e-07	2.48449207928723e-06	7.55938012094029
224387_at	COMMD5	chr8:146075675-146078892 (-) // 91.22 // q24.3	1.67570314973143	10.3508849370592	6.66950923024181	1.01425048923453e-07	2.51384686305103e-06	7.54695650230351
45288_at	ABHD6	chr3:58253004-58280459 (+) // 96.05 // p14.3	-2.31811087232682	8.34189180789925	-6.6667813726513	1.02258667190932e-07	2.53252357758841e-06	7.53884059230122
238657_at	UBXN10	chr1:20517917-20518359 (+) // 98.44 // p36.12	-3.39697801461192	7.2836638241445	-6.66580715323006	1.02558053841129e-07	2.53795071266005e-06	7.53594198941922
204994_at	MX2	chr21:42733949-42780869 (+) // 90.78 // q22.3	2.45757694132509	8.18154973369033	6.66461637011743	1.02925192581686e-07	2.54504467598781e-06	7.53239896468733
203408_s_at	SATB1	chr3:18390239-18465306 (-) // 96.71 // p24.3	-2.39143345326261	9.68852915068013	-6.66356435239353	1.03250649489234e-07	2.55109768808323e-06	7.52926874738427
225102_at	MGLL	chr3:127407908-127409746 (-) // 85.71 // q21.3	-1.9616178811293	9.49033256271407	-6.66305357623907	1.03409039314575e-07	2.55301660996311e-06	7.52774893861105
1560296_at	---	chr6:56407034-56407682 (-) // 67.46 // p12.1	-2.5320367467885	8.66045715856129	-6.66149948258104	1.0389246569292e-07	2.56295095164142e-06	7.52312465319438
229782_at	RMST	chr12:97958206-97958813 (+) // 43.55 // q23.1	-3.61551597024369	9.17006568894444	-6.65893017454624	1.04696691864646e-07	2.5807775346152e-06	7.51547922554269
208909_at	UQCRFS1	chr22:40271299-40272276 (+) // 93.8 // q13.1 /// chr19:29698296-29704029 (-) // 95.26 // q12	1.30134625667194	10.6184108668192	6.65824488018325	1.04912255648135e-07	2.58239695449268e-06	7.51343994449985
213907_at	EEF1E1	chr6:8080081-8102748 (+) // 98.94 // p24.3	1.78298719515637	8.39843436781183	6.65820219675462	1.04925696785021e-07	2.58239695449268e-06	7.51331292733384
216119_s_at	SPEF1	chr20:3758150-3762083 (-) // 98.18 // p13	-1.65977366923641	7.04759830594025	-6.65728691595884	1.05214339369802e-07	2.58671638779016e-06	7.5105892122389
231188_at	ZSCAN2	chr15:85166522-85166949 (+) // 77.57 // q25.2	1.58859174729098	10.5222944153846	6.65712722345716	1.05264781859417e-07	2.58671638779016e-06	7.51011399020296
207396_s_at	ALG3	chr3:183960212-183966759 (-) // 97.74 // q27.1	1.93743243156623	8.47049505197005	6.65599882161871	1.05621908330955e-07	2.59347707521334e-06	7.50675598409935
1562273_at	CNGA4	chr11:6256123-6265707 (+) // 62.04 // p15.4	-2.58082291045996	5.85870866568201	-6.65416317384756	1.06205480908999e-07	2.60411212607973e-06	7.50129312454504
244065_at	CNTNAP3 /// CNTNAP3B /// LOC100289279	chr9:65663616-65664069 (+) // 92.37 // q12 /// chr9:43922018-43922471 (+) // 92.37 // p11.2 /// chr9:40339078-40339531 (+) // 92.37 // p13.1 /// chr9:40030388-40030839 (+) // 91.72 // p13.1 /// chr9:47297432-47297885 (-) // 92.37 // p11.2 /// chr9:39071775-39072228 (-) // 92.37 // p13.1	-3.41019201541698	5.80865255176481	-6.65411853345602	1.0621971297802e-07	2.60411212607973e-06	7.50116027290812
226692_at	SERF2	chr15:44085172-44088260 (+) // 89.21 // q15.3	-1.2757104310869	8.99703311870297	-6.65284394473372	1.06626884078629e-07	2.61206958626702e-06	7.49736699418478
202561_at	TNKS	chr8:9412689-9639856 (+) // 95.45 // p23.1	-1.09302547267215	12.1711154991	-6.65044660006542	1.07396989290743e-07	2.62889874869121e-06	7.49023203984835
212430_at	RBM38	chr20:55966498-55984389 (+) // 91.2 // q13.31	0.994188664198546	10.1929871750603	6.6494710997991	1.07711953934813e-07	2.63456941619674e-06	7.4873286669354
217356_s_at	PGK1	chrX:77378335-77378835 (+) // 99.67 // q21.1	1.88402547350578	8.77667111722793	6.64853844096049	1.08013956554935e-07	2.63813349869926e-06	7.48455274948076
204063_s_at	ULK2	chr17:19677465-19771230 (-) // 97.88 // p11.2	-1.76290136190229	8.77059072050039	-6.64850592341182	1.08024501385428e-07	2.63813349869926e-06	7.48445596499735
225841_at	HENMT1	chr1:109190918-109203691 (-) // 98.26 // p13.3	2.56514805207452	7.91489429534244	6.64491793999333	1.09194412370483e-07	2.66464697965192e-06	7.4737763869042
219174_at	IFT74	chr9:26956409-27062802 (+) // 99.8 // p21.2	-1.32132321290237	10.3773888225715	-6.6437461610824	1.09579246103614e-07	2.67197628162907e-06	7.470288438968
240050_s_at	PPM1K	chr4:89180695-89181065 (+) // 76.86 // q22.1	-3.09797797709544	10.6019203030115	-6.64293720152798	1.09845720478323e-07	2.67641044364211e-06	7.46788042112202
208079_s_at	AURKA	chr20:54944465-54967259 (-) // 86.08 // q13.2	3.72626607218289	9.81047042162723	6.6409920969837	1.10489121159285e-07	2.69001458489881e-06	7.46209029865111
222443_s_at	RBM8A	chr1:145507637-145509339 (+) // 100.0 // q21.1 /// chr14:60864445-60865127 (+) // 98.83 // q23.1	1.43565729058353	9.17955103991272	6.63969027714458	1.10921856505376e-07	2.69847279526078e-06	7.45821495957066
209891_at	SPC25	chr2:169727895-169746926 (-) // 98.0 // q31.1	4.14710938754961	4.86328206383788	6.63782673952784	1.11544285300212e-07	2.7101918931249e-06	7.45266728942307
1569597_at	---	chr17:65633891-65635061 (+) // 74.92 // q24.2	-3.02705871752609	7.89248620640477	-6.63760637030264	1.11618121800579e-07	2.7101918931249e-06	7.45201124630391
226025_at	ANKRD28	chr3:15710109-15718009 (-) // 97.32 // p25.1	1.06334707810171	11.2394488265733	6.63747947897616	1.11660660113253e-07	2.7101918931249e-06	7.45163348725916
234279_at	TNFAIP8L3	chr15:51374258-51377771 (-) // 69.0 // q21.2	-4.48917221074291	6.26970544665226	-6.63705349416109	1.11803584302263e-07	2.71157987510995e-06	7.4503653115495
226752_at	FAM174A	chr5:99871077-99922500 (+) // 99.11 // q21.1	-1.40412165424324	9.09414472593701	-6.6361589787351	1.12104307687477e-07	2.71678991181927e-06	7.44770226459496
239544_at	---	chr18:42533749-42534309 (+) // 95.74 // q12.3	-2.40512292151075	9.22970094025137	-6.63281276470187	1.13236502833434e-07	2.74212682895114e-06	7.43773988905224
204364_s_at	REEP1	chr2:86441121-86564777 (-) // 97.03 // p11.2	-3.42288964195893	6.96225576286046	-6.63166891935945	1.13626160875148e-07	2.7476901075368e-06	7.43433427257302
206483_at	LRRC6	chr8:133584349-133687816 (-) // 68.32 // q24.22	-2.84810411290152	10.4042693923467	-6.63162836526372	1.13640000653201e-07	2.7476901075368e-06	7.43421352783342
218980_at	FHOD3	chr18:34298551-34360018 (+) // 99.0 // q12.2	-2.17967863891481	7.31351807374981	-6.62606772167069	1.15553839427226e-07	2.79003766961786e-06	7.41765649677735
213737_x_at	GOLGA8N	chr15:30387888-30388890 (+) // 94.71 // q13.2 /// chr15:30908951-30909951 (+) // 94.71 // q13.2 /// chr15:32898363-32899359 (+) // 94.41 // q13.3 /// chr15:30439956-30440952 (+) // 94.51 // q13.2 /// chr15:30856887-30857888 (+) // 94.22 // q13.2 /// chr15:23267743-23268744 (+) // 94.12 // q11.2 /// chr15:32681799-32682796 (-) // 94.22 // q13.3 /// chr15:32734122-32735123 (-) // 94.12 // q13.3 ///…	-1.60837635191787	11.9732271998298	-6.62602730948466	1.15567866540169e-07	2.79003766961786e-06	7.41753616132206
202737_s_at	LSM4	chr19:18417726-18433878 (-) // 98.06 // p13.11	1.05510842824004	13.3153226762792	6.62536186759953	1.15799089007766e-07	2.79190431773267e-06	7.41555465986757
40569_at	MZF1	chr19:59073298-59075680 (-) // 73.44 // q13.43	-1.79368577972409	8.06851124233147	-6.62529674115352	1.15821743656019e-07	2.79190431773267e-06	7.41536072998001
244731_at	---	chrX:43725044-43725418 (-) // 13.07 // p11.3	-3.54360475228861	4.8169010029246	-6.62464195134348	1.16049764762615e-07	2.79527026685641e-06	7.41341091978674
205286_at	TFAP2C	chr20:55204434-55214333 (+) // 97.11 // q13.31	1.59695780805989	11.7866385764226	6.62329800411367	1.16519192932417e-07	2.80444139701723e-06	7.40940888256228
201174_s_at	TERF2IP	chr16:75681642-75691329 (+) // 98.15 // q23.1	-1.14618002029516	11.0278174102218	-6.61817509040397	1.18326193132437e-07	2.84576744030908e-06	7.39415278956704
233228_at	---	chr18:72498753-72500570 (+) // 64.56 // q22.3	-1.32265351611992	10.4033339865135	-6.61721633067051	1.18667499143326e-07	2.84989637952368e-06	7.39129742376305
222357_at	ZBTB20	chr3:114406054-114406402 (-) // 60.84 // q13.31	-1.70038195819277	10.2780303178134	-6.61718660161423	1.18678098141804e-07	2.84989637952368e-06	7.39120888422402
200884_at	CKB	chr14:103986004-103989113 (-) // 97.16 // q32.32	-2.16150677027522	9.59344486969048	-6.61656818548146	1.18898792175845e-07	2.85302974306014e-06	7.38936709607782
229584_at	LRRK2	chr12:40758728-40763084 (+) // 97.29 // q12	-2.40229768134013	10.5137404313074	-6.61608006901423	1.19073278150688e-07	2.85505041303538e-06	7.38791335527397
226889_at	WDR35	chr2:20110023-20160359 (-) // 99.23 // p24.1	-1.51333793568337	8.72654671882901	-6.61434616953038	1.19695180159431e-07	2.8662847313201e-06	7.38274922983317
215133_s_at	FAM153A /// FAM153B /// LOC100507387 /// LOC105377751	chr5:175546562-175552168 (+) // 80.55 // q35.2 /// chr5:177140025-177145589 (-) // 79.77 // q35.3	-3.34298319286045	9.67551567886744	-6.61426859583654	1.19723080063045e-07	2.8662847313201e-06	7.38251818569763
212715_s_at	MICAL3	chr22:18270414-18310549 (-) // 98.64 // q11.21	-1.66245522594916	10.7440886891778	-6.6111464835863	1.20851424207761e-07	2.89110978970852e-06	7.37321905368527
205909_at	POLE2	chr14:50110273-50154933 (-) // 93.41 // q21.3	2.75893101407222	8.37228339881059	6.60852264082925	1.218079737175e-07	2.91179060981834e-06	7.36540357185071
238243_at	---	chr5:86688421-86688891 (+) // 97.51 // q14.3	-1.97345957116956	7.86027045326704	-6.60232561649789	1.24097558789571e-07	2.96428201984817e-06	7.34694330716919
224701_at	PARP14	chr3:122419716-122449687 (+) // 78.51 // q21.1	1.60361001533963	10.8866204509693	6.60178734863483	1.24298465120478e-07	2.96684019464169e-06	7.34533976215797
204622_x_at	NR4A2	chr2:157180950-157189183 (-) // 98.45 // q24.1	-2.74182680161958	9.92127612610125	-6.59859191762463	1.25497911947928e-07	2.99321037953634e-06	7.33581996695507
212171_x_at	VEGFA	chr6:43737945-43754224 (+) // 91.25 // p21.1	2.14466145753318	9.29285592549956	6.59363858885073	1.27380298363086e-07	3.03581711833532e-06	7.3210619181304
201976_s_at	MYO10	chr5:16665412-16936139 (-) // 99.08 // p15.1	2.04393080620168	9.9840347714615	6.59253917091757	1.27801946675377e-07	3.0435725644243e-06	7.31778610213837
225407_at	MBP	chr18:74724748-74728144 (-) // 96.83 // q23	-1.63222582084163	11.8477077815947	-6.59017220701884	1.28714502051065e-07	3.06299837612263e-06	7.31073328653457
244845_at	---	chr3:71318263-71320141 (-) // 96.99 // p13	-1.25808397434399	9.35050745805645	-6.58939159975199	1.29016893206169e-07	3.06707355627647e-06	7.30840725086069
202587_s_at	AK1	chr9:130630120-130639942 (-) // 94.69 // q34.11	-2.03152585283836	9.8240021469894	-6.58883622782957	1.2923246844346e-07	3.06707355627647e-06	7.30675234549976
1559425_at	---	chr14:61807191-61810069 (+) // 67.71 // q23.1	-2.35340298498658	8.34385256601592	-6.58880438284386	1.29244840505916e-07	3.06707355627647e-06	7.30665745282219
1558858_at	LOC100506885	chr6:19802646-19804981 (-) // 58.78 // p22.3	-3.5446653467675	7.25868037524626	-6.58870328491742	1.29284125864003e-07	3.06707355627647e-06	7.30635619770409
213353_at	ABCA5	chr17:67242653-67255899 (-) // 95.18 // q24.3	-1.6823510847007	10.5093963798049	-6.58848073492371	1.29370648329628e-07	3.06707355627647e-06	7.30569303347225
225299_at	MYO5B	chr18:47349100-47463752 (-) // 99.51 // q21.1	-1.53066143988995	9.54793822947548	-6.58441615600285	1.3096116715845e-07	3.10245533524579e-06	7.29358073533379
233375_at	EFCAB2	chr1:245133691-245286263 (+) // 41.91 // q44	-1.89742480021179	12.3019022012924	-6.58303386522412	1.31506550936079e-07	3.11304354783266e-06	7.28946134856853
207837_at	RBPMS	chr8:30242042-30428273 (+) // 79.61 // p12	-2.52046613771114	8.90368235651114	-6.58218679562129	1.31841892841389e-07	3.11714181230337e-06	7.28693693034015
221036_s_at	APH1B	chr15:63569806-63598072 (+) // 97.35 // q22.2	-1.49240651282408	7.89669817278699	-6.58209873988053	1.31876802152087e-07	3.11714181230337e-06	7.28667450626306
1557422_at	---	chr10:11071960-11074109 (+) // 92.53 // p14	-2.4507342374534	6.51405145817741	-6.5811561822155	1.32251058749872e-07	3.12365346080915e-06	7.28386546504887
1568736_s_at	DLGAP1	chr18:3717063-3718201 (-) // 95.79 // p11.31	-4.12335449170613	7.1563090362916	-6.58088528026149	1.32358822224195e-07	3.12386575497194e-06	7.28305810503536
205862_at	GREB1	chr2:11752393-11782912 (+) // 84.71 // p25.1	-2.0762563297704	11.3374477871449	-6.57602227927826	1.34308416322779e-07	3.16559940582671e-06	7.26856437354934
215239_x_at	ZNF273	chr7:64388667-64389742 (+) // 95.19 // q11.21	-1.88948893572419	8.92806424825063	-6.5759755866069	1.34327275109702e-07	3.16559940582671e-06	7.26842520394729
244358_at	---	chr6:108943659-108944151 (+) // 90.02 // q21	-1.38383080254987	12.4522773097166	-6.57397750394079	1.35136788521253e-07	3.18230534160323e-06	7.26246971606129
216695_s_at	TNKS	chr8:9592500-9605723 (+) // 75.33 // p23.1	-3.06384852220355	6.33572737955919	-6.57243204456072	1.35766292743585e-07	3.1947505761225e-06	7.25786316669087
212229_s_at	FBXO21	chr12:117581370-117628301 (-) // 96.28 // q24.22	-1.49612586317799	12.3671264417505	-6.57010728615144	1.36718792886229e-07	3.21477215153894e-06	7.25093351376967
232853_at	---	chr1:111973837-111975690 (-) // 61.88 // p13.2	-3.80856699090321	7.15232007791998	-6.56886715850497	1.37229648142843e-07	3.22200652080823e-06	7.24723681286671
237420_at	ODF2L	chr1:86812519-86813202 (-) // 39.27 // p22.3	-2.67782395363508	5.84427399926949	-6.56886578471237	1.3723021512454e-07	3.22200652080823e-06	7.24723271767668
201323_at	EBNA1BP2	chr1:43629855-43637931 (-) // 99.62 // p34.2	1.09359575171652	10.9723822268473	6.56840162755011	1.37421913831185e-07	3.22411383295628e-06	7.24584908821019
201479_at	DKC1	chrX:153991180-154005959 (+) // 97.52 // q28	1.31077034391914	9.97482644876158	6.5678220266328	1.37661670001319e-07	3.22734468158763e-06	7.24412131005855
222623_s_at	ZNF639	chr3:179041550-179053323 (+) // 75.66 // q26.33	1.22360218711204	9.99377605554137	6.56748951055599	1.37799407861536e-07	3.22818079483625e-06	7.24313007831473
223347_at	MUM1	chr19:1362328-1378427 (+) // 94.17 // p13.3	-1.30276045695946	8.48562290209126	-6.56546860786577	1.38639515347966e-07	3.24545767016638e-06	7.23710562924037
202987_at	TRAF3IP2	chr6:111877460-111927449 (-) // 74.7 // q21	-2.21896206332408	9.60410863637693	-6.56424959785717	1.39148761303528e-07	3.25496947114303e-06	7.23347156914434
217477_at	PIP5K1B	chr9:71503910-71624091 (-) // 100.0 // q21.11	-2.63039206764075	7.01968931577762	-6.56178836456627	1.40182700227888e-07	3.27540462050045e-06	7.22613399954992
223068_at	EML4	chr2:42396548-42559686 (+) // 98.21 // p21	0.976749320192383	11.5462639384175	6.56162786535873	1.40250392442438e-07	3.27540462050045e-06	7.22565549866632
205392_s_at	CCL14 /// CCL15-CCL14	chr17:34310691-34328586 (-) // 99.89 // q12	-4.23803911419309	6.85058929851463	-6.56143197228947	1.40333057003039e-07	3.27540462050045e-06	7.22507147515027
204905_s_at	EEF1E1	chr6:8079837-8102781 (-) // 99.64 // p24.3	1.62271452972674	9.60516038945103	6.55906129506748	1.41337353924802e-07	3.2964123563612e-06	7.21800351895377
237439_at	USP43	chr17:9632728-9633004 (+) // 84.43 // p13.1	-2.38004213381187	11.6415859895943	-6.5565527256969	1.42407950768316e-07	3.31871841263674e-06	7.21052411805415
229551_x_at	ZNF367	chr9:99148222-99148649 (-) // 90.54 // q22.32	4.16499650128288	8.03294374206939	6.55632947482887	1.42503623738718e-07	3.31871841263674e-06	7.20985847006644
211456_x_at	MT1HL1	chr1:237167402-237167718 (-) // 99.37 // q43	2.79110142181035	9.15495356510059	6.55305593992358	1.4391393669554e-07	3.34909651356376e-06	7.20009774235602
205427_at	ZNF354A	chr5:178138595-178157657 (-) // 99.75 // q35.3	1.13176577287413	8.92937125728074	6.54927418471148	1.45560712973054e-07	3.38492875623956e-06	7.18882093117909
209251_x_at	TUBA1C	chr12:49658884-49667114 (+) // 98.07 // q13.12	1.33847138439971	11.7381778592463	6.54601643177408	1.46994519831525e-07	3.41575950344733e-06	7.17910602659887
205383_s_at	ZBTB20	chr3:114057537-114477787 (-) // 96.75 // q13.31	-1.43857423290047	11.5608226185579	-6.54502895345215	1.47431933062612e-07	3.42340845450673e-06	7.17616116766083
215419_at	ZFR2	chr19:3804021-3834924 (-) // 83.81 // p13.3	-2.85691710661277	7.43395580547383	-6.54318837777702	1.48250736000313e-07	3.43989565425231e-06	7.17067206199697
243636_s_at	---	chr4:152087658-152088083 (-) // 98.84 // q31.3	-2.16853909830428	8.79036811377079	-6.54023613112316	1.49573654810203e-07	3.46804721922837e-06	7.16186726942791
228679_at	CCEPR	chr10:60933722-60935245 (-) // 45.76 // q21.1	-2.79827893493262	7.98858349442523	-6.53862014029291	1.50302817923634e-07	3.48240067373834e-06	7.15704753572436
221899_at	N4BP2L2	chr13:33100802-33101559 (-) // 38.49 // q13.1	-1.22313959774177	12.4771317773892	-6.53618252527124	1.51409490520489e-07	3.50547331420278e-06	7.14977702536916
242763_at	---	chr8:110512339-110512750 (+) // 16.02 // q23.2	-4.16110980639345	9.35910977189557	-6.53590228712494	1.51537242894537e-07	3.50586455287684e-06	7.14894115776868
1552705_at	DUSP19	chr2:183942943-183964720 (+) // 77.15 // q32.1	-1.67099604845859	8.3047450794572	-6.53559015852156	1.51679660982997e-07	3.50659426772533e-06	7.14801016547465
201296_s_at	WSB1	chr17:25621138-25640657 (+) // 91.26 // q11.1	-1.415217256822	12.2243711030067	-6.5321313845945	1.53266882393376e-07	3.54070008953463e-06	7.13769326678633
223461_at	TBC1D7	chr6:13305185-13328614 (-) // 97.82 // p24.1	1.55413931588429	8.06633480055226	6.5307272476068	1.53916000484585e-07	3.55310031483612e-06	7.13350479983463
209207_s_at	LOC100996517 /// LOC100996716 /// LOC102724364 /// SEC22B	chr1:145096427-145116581 (+) // 94.84 // q21.1	1.18840296472552	10.8457218009236	6.52237600380914	1.57834300230702e-07	3.64089538956686e-06	7.10859134605505
202382_s_at	GNPDA1	chr5:141380241-141391606 (-) // 98.93 // q31.3	2.01479468052373	8.49513643398591	6.5220832422921	1.57973468000864e-07	3.64144963483624e-06	7.10771791313008
211110_s_at	AR	chrX:66764985-66943786 (+) // 95.19 // q12	-3.60016957170222	7.56197301133341	-6.52037373477465	1.58788574193822e-07	3.65757279494086e-06	7.10261763160051
202244_at	PSMB4	chr1:151372040-151374412 (+) // 99.35 // q21.3	1.09208909524381	13.2294153509149	6.51605452765543	1.60866923055057e-07	3.70274913285242e-06	7.08973068938761
201508_at	IGFBP4	chr17:38599709-38613931 (+) // 91.02 // q21.2	-2.62829689649526	10.1364498624778	-6.51555382538546	1.61109619771669e-07	3.70563842538096e-06	7.08823671372204
213992_at	COL4A6	chrX:107398837-107681660 (-) // 99.31 // q22.3	-3.80855160505098	7.22192854069573	-6.51459124804159	1.61577229355969e-07	3.71357450981222e-06	7.08536457716737
223821_s_at	SUSD4	chr1:223408251-223537425 (-) // 95.12 // q41	3.99008948467386	5.43923616768176	6.51436055753464	1.61689499146633e-07	3.71357450981222e-06	7.08467623616072
241198_s_at	C11orf70	chr11:101918244-101946841 (+) // 100.0 // q22.1	-2.72741080467285	6.98202454449546	-6.51283496593563	1.6243393638242e-07	3.72475303663438e-06	7.08012406293866
206022_at	NDP	chrX:43808025-43832750 (-) // 96.7 // p11.3	-3.03370806041434	11.0733408081811	-6.51270339462606	1.62498300171047e-07	3.72475303663438e-06	7.07973146511765
236575_at	ARHGEF26-AS1	chr3:153742916-153743416 (-) // 81.62 // q25.2	-3.48018104259518	6.09585648368356	-6.51263955631879	1.62529538688277e-07	3.72475303663438e-06	7.07954097660959
228167_at	KLHL6	chr3:183205332-183212072 (-) // 93.73 // q27.1	-2.37400967890522	7.44787508985675	-6.51218335907665	1.62752949458403e-07	3.72717217926971e-06	7.0781797136869
204826_at	CCNF	chr16:2479439-2508855 (+) // 90.44 // p13.3	3.1562707201235	8.65598531205609	6.51123361785934	1.63219053065238e-07	3.73514165864053e-06	7.07534571336844
244571_s_at	---	chr11:113239298-113239844 (+) // 60.08 // q23.2	-1.6889960839521	8.79247667615673	-6.51095901566626	1.63354069645911e-07	3.73552842127374e-06	7.07452629975044
238337_s_at	DNAJC21	chr5:34945762-34955058 (+) // 91.81 // p13.2	1.25589885433253	9.9738200252043	6.50995271208212	1.63849811504659e-07	3.74154301631771e-06	7.07152345437786
223267_at	TRMT10C	chr3:101280711-101285087 (+) // 96.93 // q12.3	1.25424774769233	9.73401624802137	6.5099448334444	1.63853698779486e-07	3.74154301631771e-06	7.07149994404065
225501_at	PHF6	chrX:133547937-133562819 (+) // 98.16 // q26.2	1.26258635306937	10.0300471026555	6.50717158618673	1.65227788356318e-07	3.76876960692554e-06	7.06322420737283
222608_s_at	ANLN	chr7:36429480-36493400 (+) // 96.26 // p14.2	4.01385951370456	8.22504939335183	6.50705789161624	1.65284368709471e-07	3.76876960692554e-06	7.06288491935713
215576_at	---	chr3:41900021-41901634 (-) // 32.87 // p22.1	-2.21670188266783	9.2854671887547	-6.50274924066852	1.6744301797909e-07	3.81523983184922e-06	7.05002653260588
212316_at	NUP210	chr3:13357734-13384804 (-) // 98.4 // p25.1	1.65713505125682	8.24769156296635	6.50205502953187	1.67793465831502e-07	3.82047239048745e-06	7.04795469727376
218875_s_at	FBXO5	chr6:153291657-153304155 (-) // 98.31 // q25.2	2.44835821841941	7.28444676105753	6.50143199287719	1.68108612525028e-07	3.82489423001189e-06	7.04609525751614
205257_s_at	AMPH	chr7:38423320-38671008 (-) // 99.36 // p14.1	-3.99831030119813	5.86127481493921	-6.50096805378959	1.68343670949584e-07	3.82748881197091e-06	7.04471062832671
219510_at	POLQ	chr3:121150280-121209706 (-) // 93.78 // q13.33	3.6961528895961	6.42364624028374	6.4949829470619	1.71405911163125e-07	3.89431274888289e-06	7.02684706463348
206102_at	GINS1	chr20:25388362-25427957 (+) // 43.04 // p11.21	3.17579686200263	9.01046478064366	6.48771732682877	1.75198788464868e-07	3.97762877529786e-06	7.00515917589896
211978_x_at	PPIA	chr21:20230054-20230811 (+) // 97.48 // q21.1 /// chr7:44836277-44841226 (+) // 97.34 // p13 /// chr5:81305209-81305954 (-) // 94.25 // q14.1	0.828333366527811	14.0911906958627	6.48347707508094	1.77451260778924e-07	4.02587774275054e-06	6.99250080211517
223572_at	HHATL	chr3:42734155-42744126 (-) // 99.64 // p22.1	-2.69584182640402	5.47164867077189	-6.48236758259742	1.78045433661265e-07	4.03646228313346e-06	6.98918850019563
213438_at	NFASC	chr1:204988703-204991950 (+) // 91.77 // q32.1	-3.48663679377562	10.2467057440028	-6.48187495073259	1.78309897326405e-07	4.03956218685163e-06	6.98771776728649
213305_s_at	PPP2R5C	chr14:102276207-102378960 (+) // 98.6 // q32.31	1.12571764762263	9.82649234834681	6.48078732636168	1.78895176976256e-07	4.04970085548845e-06	6.98447066541326
229573_at	USP9X	chrX:41095237-41095827 (+) // 97.36 // p11.4	-1.5674247076257	10.6363451078941	-6.48056783265246	1.79013526717664e-07	4.04970085548845e-06	6.98381536000778
225705_at	CEP95	chr17:62528818-62534064 (+) // 96.32 // q23.3	-1.31872135768498	11.1380502636082	-6.47882034459735	1.79958578312391e-07	4.06817011987682e-06	6.9785980945432
233744_at	LOC105369671	chr12:15321967-15322304 (+) // 52.63 // p12.3	-3.73086425264745	6.96372213784759	-6.47752138764076	1.80664314570459e-07	4.08120686614667e-06	6.97471985725967
203162_s_at	KATNB1	chr16:57771116-57791156 (+) // 99.01 // q21	-1.41302238418438	7.95485298749839	-6.46631077187595	1.86872118240178e-07	4.2184279881969e-06	6.94124539942813
237768_x_at	---	chr17:34155330-34155781 (+) // 15.0 // q12	-1.47142676028952	11.1378143049433	-6.46579113541867	1.87165014978738e-07	4.21959522361757e-06	6.93969363729519
218322_s_at	ACSL5	chr10:114135956-114188137 (+) // 99.38 // q25.2	-1.95039225860721	11.7996259650267	-6.46574566082893	1.87190669029768e-07	4.21959522361757e-06	6.93955783837625
244216_at	---	---	-2.65494236514575	7.69842512383309	-6.4646278912161	1.87822361943144e-07	4.23081910171928e-06	6.93621985701234
1564238_a_at	WDR49	chr3:167196474-167371728 (-) // 95.69 // q26.1	-2.99585030340333	6.20128427010183	-6.46422780393958	1.88048987153703e-07	4.23290908734733e-06	6.935025066744
230287_at	SGSM1	chr22:25321883-25322807 (+) // 97.05 // q11.23	-2.55629454118082	8.33671756189816	-6.46338097271331	1.88529574032084e-07	4.2385722062397e-06	6.93249612880273
200732_s_at	PTP4A1	chr6:64282378-64293493 (+) // 94.97 // q12	-1.54913843432864	12.2361704041868	-6.46331227072765	1.8856861740907e-07	4.2385722062397e-06	6.93229095882763
213849_s_at	PPP2R2B	chr5:145969066-145969557 (-) // 81.56 // q32	-3.46287694516737	9.51959325429162	-6.4627164662388	1.88907554968096e-07	4.24317495271378e-06	6.93051165294727
1555579_s_at	PTPRM	chr7:150413689-150417606 (+) // 51.13 // q36.1	-1.92912689537583	10.5939419760178	-6.46182590438312	1.89415315954401e-07	4.25156052687997e-06	6.92785205411398
214319_at	FRY	chr13:32823675-32852976 (+) // 98.66 // q13.1	-1.96563437670124	7.85346398050055	-6.46042729623539	1.90215517977557e-07	4.2664935968498e-06	6.92367513468777
226248_s_at	KIAA1324	chr1:109731739-109749401 (+) // 77.9 // p13.3	-4.6672389204909	8.26474099396255	-6.45997762066085	1.90473518332936e-07	4.26925265116756e-06	6.9223321662911
1564840_at	---	chr3:29688075-29688902 (+) // 60.54 // p24.1	-2.71147754843705	6.75269054030296	-6.45602489740795	1.92756595005089e-07	4.31736549124004e-06	6.91052683368684
202282_at	HSD17B10	chrX:53458209-53461320 (-) // 96.46 // p11.22	1.24437972364615	9.03438726028309	6.45566968982214	1.92963105473269e-07	4.31893218237623e-06	6.90946592253803
209506_s_at	NR2F1	chr5:92920641-92929822 (+) // 93.04 // q15	-2.69718950772196	8.09029458777748	-6.45366802905362	1.94131000632383e-07	4.34199931117379e-06	6.90348737866223
227809_at	ZC3H6	chr2:113096589-113097636 (+) // 77.73 // q13	-1.15893026846431	10.3983058075426	-6.45162360441182	1.95331191883436e-07	4.36575567102866e-06	6.89738091138701
219212_at	HSPA14	chr10:14880339-14913738 (+) // 98.91 // p13	1.42263734128714	9.19409670032382	6.4513491002013	1.95492908867264e-07	4.36628441796334e-06	6.89656098297509
212165_at	TMEM183A /// TMEM183B	chr1:202976513-202993976 (+) // 92.34 // q32.1	1.33901427311416	9.10302338174642	6.44929536154222	1.96707098762218e-07	4.3903025444276e-06	6.89042646959932
1569040_s_at	ANKRD36BP2	chr2:89065416-89106126 (+) // 89.12 // p11.2	-3.49535901655697	8.87478090609167	-6.44862772204624	1.97103446167312e-07	4.39604625422244e-06	6.88843218877089
240690_at	---	chr8:8226720-8227156 (-) // 13.06 // p23.1	-2.00782729755488	9.71838126962411	-6.44799373649469	1.97480558765486e-07	4.40135317231659e-06	6.88653841489534
226158_at	KLHL24	chr3:183399752-183402302 (+) // 87.41 // q27.1	1.40787802983447	11.3984683532959	6.44630809341376	1.98486763182102e-07	4.4206636425332e-06	6.88150314988754
244070_at	SYNE1	chr6:152688132-152688519 (-) // 84.87 // q25.2	-4.07736965517021	6.90105316479149	-6.44583595084761	1.98769521375607e-07	4.42384580086202e-06	6.8800927662799
208876_s_at	PAK2	chr15:21932388-21937474 (-) // 70.8 // q11.2	1.56844077280147	10.5978195281787	6.44348379606053	2.00184239585189e-07	4.45219884748325e-06	6.87306625675659
242025_at	---	chr12:24256303-24256965 (-) // 61.25 // p12.1	-2.84746428207622	7.1156695003519	-6.44206710221606	2.01041204532239e-07	4.46811604675797e-06	6.86883409172557
226344_at	ZMAT1	chrX:101137262-101142053 (-) // 89.53 // q22.1	-2.48908877783174	10.6631390635868	-6.44173232614025	2.01244250959676e-07	4.46948783767607e-06	6.86783398359001
206465_at	ACSBG1	chr15:78459809-78526890 (-) // 84.97 // q25.1	-2.98632527625519	5.85753599071659	-6.44115025880491	2.01597774552078e-07	4.4741973459537e-06	6.8660951064848
209655_s_at	TMEM47	chrX:34645192-34675401 (-) // 94.12 // p21.1	-2.54070984015642	11.2322847405028	-6.43837000650241	2.03295026871483e-07	4.50870162681454e-06	6.85778911893335
210947_s_at	MSH3	chr5:79950485-80171727 (+) // 98.72 // q14.1	-1.4948936755681	8.91894485148012	-6.43642228097269	2.04492608569445e-07	4.53208355894693e-06	6.85197008592277
1556378_a_at	LOC101927424 /// LOC101929800 /// LOC440896	chr9:69175691-69178383 (-) // 15.23 // q21.11	-4.45814123944886	7.07696852537961	-6.43303874311871	2.0658992161813e-07	4.57535914642506e-06	6.84186099570646
203617_x_at	ELK1	chrX:47494919-47510020 (-) // 98.37 // p11.23	0.938530052741731	10.2391629842884	6.42966714535621	2.08701368093552e-07	4.61888696104037e-06	6.83178705333713
224827_at	UBTD2	chr5:171636649-171710849 (-) // 88.48 // q35.1	0.892913117284122	12.8577293011305	6.42902803271365	2.09104051123331e-07	4.6245627418367e-06	6.82987740004139
236118_at	GATA6-AS1	chr18:19746856-19747678 (-) // 94.87 // q11.2	-3.23980138856795	9.19262765180064	-6.42875649856846	2.09275372092853e-07	4.62511734298292e-06	6.82906605682984
212924_s_at	LSM4	chr19:18417717-18420553 (+) // 96.48 // p13.11	1.10843929885031	12.2801074224537	6.42790643138984	2.09812624892805e-07	4.63375284557253e-06	6.82652603677573
226298_at	RUNDC1	chr17:41144589-41145705 (+) // 95.05 // q21.31	-1.15318067298323	9.53805551864286	-6.42704295398089	2.10359774188419e-07	4.64259470933912e-06	6.82394591273613
201525_at	APOD	chr3:195295596-195306368 (-) // 96.29 // q29	-2.94731485492996	8.29600349499258	-6.42578903303337	2.11156888827812e-07	4.6569370753615e-06	6.82019905842678
237465_at	USP53	chr4:120135261-120141447 (+) // 55.76 // q26	-3.80206207738347	9.84520691506091	-6.42505309042938	2.11626140663973e-07	4.66362108134015e-06	6.81799994715785
228542_at	MRS2	chr6:24403388-24423705 (+) // 74.68 // p22.3	2.69416328910702	9.22209481036036	6.4248514696098	2.11754881199154e-07	4.66362108134015e-06	6.81739746839092
226304_at	HSPB6	chr19:36245468-36246467 (-) // 97.82 // q13.12	-3.72005340310739	7.49985234135996	-6.42372177564824	2.12477681748082e-07	4.6762833423555e-06	6.8140217081763
218400_at	OAS2 /// OAS3	chr12:113376301-113410741 (+) // 81.0 // q24.13	2.63689718901147	7.40680426788176	6.42287257198382	2.13022653285302e-07	4.68501699082126e-06	6.81148407294408
205769_at	SLC27A2	chr15:50474421-50528570 (+) // 99.11 // q21.2	-3.12364938074492	7.32224341850843	-6.42226721685817	2.13411994972364e-07	4.6903181049312e-06	6.80967509875518
201096_s_at	ARF4	chr3:57557089-57583078 (-) // 90.41 // p14.3	1.57480442044719	11.3458790211854	6.42197626030842	2.13599382027715e-07	4.69116333589193e-06	6.80880563146962
225283_at	ARRDC4	chr15:98512536-98517063 (+) // 97.51 // q26.3	-2.0981118098492	9.28882472557024	-6.42174705052048	2.13747118415869e-07	4.69116333589193e-06	6.80812067971105
202589_at	TYMS	chr18:657650-673492 (+) // 96.88 // p11.32	1.94366819307386	10.1372530813934	6.4208036508563	2.14356266834271e-07	4.700675554395e-06	6.80530147629705
239735_at	---	chr5:69204730-69205722 (+) // 53.35 // q13.2 /// chr5:70079797-70080788 (+) // 53.25 // q13.2 /// chr5:98866869-98867861 (+) // 52.45 // q21.1 /// chr5:21489962-21490952 (+) // 52.35 // p14.3 /// chr5:69797214-69798206 (-) // 53.35 // q13.2 /// chr5:69818495-69819487 (-) // 53.35 // q13.2 /// chr5:69522118-69523111 (-) // 53.35 // q13.2 /// chr5:70504437-70505429 (-) // 53.25 // q13.2 /// chr5:68…	-1.2736429084086	11.0877756874891	-6.4206157568003	2.14477797539745e-07	4.700675554395e-06	6.80473997926165
208308_s_at	GPI	chr19:34856166-34891236 (+) // 99.35 // q13.11	1.20880955484288	9.72782194254496	6.42000446693959	2.14873662469967e-07	4.70609033883322e-06	6.80291320765931
205902_at	KCNN3	chr1:154679916-154842754 (-) // 93.71 // q21.3	-3.55281780986764	7.0284226514462	-6.41755800976508	2.16465336064878e-07	4.73456750758219e-06	6.79560207378675
208708_x_at	EIF5	chr14:103800538-103807693 (+) // 95.42 // q32.32	1.06706520741577	9.6468687881767	6.41754581302981	2.16473300953767e-07	4.73456750758219e-06	6.79556562368109
202304_at	FNDC3A	chr13:49742640-49783728 (+) // 97.94 // q14.2	-1.42241711219895	11.1509500704136	-6.41680000095765	2.16960902761681e-07	4.74195266810015e-06	6.79333674161953
212885_at	MPHOSPH10	chr2:71357500-71377230 (+) // 98.46 // p13.3	1.04779866896278	10.3581099629296	6.41606807821111	2.17440498451612e-07	4.74915276521457e-06	6.79114934383996
201114_x_at	PSMA7	chr20:60711790-60718372 (-) // 92.5 // q13.33	1.32043934248742	10.4141580179309	6.4151183349851	2.18064412650214e-07	4.75622727572838e-06	6.78831093970105
204571_x_at	PIN4	chrX:71401620-71418300 (+) // 97.11 // q13.1	1.13365717871556	10.5776784931844	6.41511716055121	2.18065185284454e-07	4.75622727572838e-06	6.78830742976089
222150_s_at	GSAP	chr7:76940073-76984947 (-) // 83.75 // q11.23	-1.77220332488059	9.47899854981685	-6.41430979963139	2.18596982688166e-07	4.76454043728184e-06	6.78589451765713
217772_s_at	MTCH2	chr11:47640263-47664066 (-) // 97.92 // p11.2	1.0993195749158	10.19927764747	6.41340394584573	2.19195209699465e-07	4.77428905093339e-06	6.78318721085208
218585_s_at	DTL	chr1:212209130-212278186 (+) // 96.66 // q32.3	4.60500192781571	7.32130832890763	6.41262333453612	2.19712047766788e-07	4.7822527341173e-06	6.78085418415173
227545_at	BARD1	chr2:215591354-215593005 (-) // 95.38 // q35	1.90790860680116	9.4958048885832	6.41202778961779	2.20107178993615e-07	4.78755821379096e-06	6.77907425024969
202633_at	TOPBP1	chr3:133319486-133380684 (-) // 99.2 // q22.1	1.6829535621859	9.90964523288516	6.41089303080185	2.20862047398388e-07	4.80067567767795e-06	6.77568269774054
212651_at	RHOBTB1	chr10:62629199-62703926 (-) // 97.78 // q21.2	-1.46595534272302	11.2591526621044	-6.40943817948693	2.21833661136767e-07	4.81728075193511e-06	6.77133437270092
212486_s_at	FYN	chr6:111981536-112194362 (-) // 94.69 // q21	-2.1634719159208	8.84833429156833	-6.40929333696215	2.21930628456633e-07	4.81728075193511e-06	6.77090145567756
219251_s_at	WDR60	chr7:158716294-158738877 (+) // 99.66 // q36.3	-1.42402153296563	9.59712030526515	-6.4059548128387	2.24177520370295e-07	4.86271485543961e-06	6.76092274653604
204709_s_at	KIF23	chr15:69706687-69740763 (+) // 98.34 // q23	3.74784303751231	5.87098104620989	6.40427039456948	2.25319840413617e-07	4.88385149367522e-06	6.75588790282224
227928_at	PARPBP	chr12:102589890-102591298 (+) // 95.71 // q23.2	3.08038469284163	5.73609639517036	6.40406314089245	2.25460797469355e-07	4.88385149367522e-06	6.75526839844063
226881_at	GRPEL2	chr5:148733419-148734145 (+) // 74.9 // q32	1.15830253081658	11.370006423847	6.39960193278752	2.28516551459801e-07	4.9466560276986e-06	6.74193288953617
1560102_at	---	chr5:142597661-142600988 (+) // 72.26 // q31.3	-2.04417057598492	8.6394721759802	-6.39853629869269	2.29252614364425e-07	4.95919506285178e-06	6.73874735078622
218338_at	PHC1	chr12:9067265-9092889 (+) // 96.8 // p13.31 /// chr12:55804671-55808777 (-) // 96.6 // q13.2	-1.2454840387341	11.6349276294151	-6.39827639308718	2.29432499918936e-07	4.95969394561605e-06	6.7379703979479
1563340_at	---	chr19:7983536-7984042 (-) // 81.99 // p13.2	-2.54055783756697	6.25420296041654	-6.39536529187659	2.31457057792778e-07	5.0000416050235e-06	6.72926785041227
233839_at	EFCAB6	chr22:44112552-44178163 (-) // 93.52 // q13.2	-3.4950451776669	6.33251634706469	-6.39206299900366	2.33775444478695e-07	5.04592209414333e-06	6.71939541305135
1560834_a_at	RMST	chr12:97886238-97954478 (+) // 76.74 // q23.1	-3.54607112707758	7.11464953229111	-6.39188649945376	2.33900012332073e-07	5.04592209414333e-06	6.71886774184682
235609_at	BRIP1	chr17:59758629-59759206 (-) // 66.44 // q23.2	3.7331479622092	6.31674213296451	6.39157577627419	2.34119473314818e-07	5.04721367624706e-06	6.71793878619427
224564_s_at	RTN3	chr11:63448937-63527360 (+) // 96.54 // q13.1	0.90442441798514	13.8494588709605	6.38759858503181	2.36946893125783e-07	5.10468831198639e-06	6.70604798014668
204294_at	AMT	chr3:49454210-49460028 (-) // 97.45 // p21.31	-1.28468872833536	8.63865321035653	-6.38711900035148	2.37290147009594e-07	5.10860326026237e-06	6.70461409584493
213598_at	---	chr5:61683829-61684897 (+) // 99.91 // q12.1	-1.10235881840431	9.37524551223981	-6.38671727811881	2.37578057299504e-07	5.11132220418647e-06	6.703413000635
234985_at	LDLRAD3	chr11:36251772-36253697 (+) // 93.97 // p13	1.80372507948147	11.2166894267493	6.38118637475869	2.41577917384476e-07	5.19384311026611e-06	6.68687564194935
234276_at	---	chr10:11548733-11550874 (-) // 48.94 // p14	-1.84780899214215	7.60770403998294	-6.37922897563898	2.43009650414103e-07	5.22107554619323e-06	6.68102272006195
200047_s_at	YY1	chr14:100705101-100744804 (+) // 81.02 // q32.2	0.741570988253677	13.467559925715	6.37787240665742	2.44006913581507e-07	5.23620504653453e-06	6.67696627621382
222271_at	LOC105371267	chr16:53076991-53077596 (-) // 81.65 // q12.2	-3.6239288979038	11.4975741456798	-6.37782074862626	2.44044970549292e-07	5.23620504653453e-06	6.67681180563207
225217_s_at	BRPF3	chr6:36164549-36200567 (+) // 95.59 // p21.31	1.31519897819227	8.49055584304785	6.37678695738933	2.44807831229611e-07	5.24901184438486e-06	6.67372048448772
223785_at	FANCI	chr15:89787247-89807875 (+) // 78.56 // q26.1	3.517830735574	4.75568765450162	6.37617946728657	2.45257232128363e-07	5.25508483962847e-06	6.67190390026076
225468_at	PATL1	chr11:59404188-59405799 (-) // 95.76 // q12.1	2.11556993150003	7.24313666905601	6.37451885635752	2.46489936407158e-07	5.27792195586512e-06	6.66693807771401
205656_at	PCDH17	chr13:58205943-58299670 (+) // 98.33 // q21.1	-2.51181123863328	7.74916596517405	-6.37370985817727	2.47092727752746e-07	5.28724939641971e-06	6.66451884064925
202243_s_at	PSMB4	chr1:151372040-151374412 (+) // 99.35 // q21.3	1.29426679219239	13.2802232543781	6.37284609272391	2.47737963731648e-07	5.29747183297978e-06	6.66193579645192
1554679_a_at	LAPTM4B	chr8:98788237-98863702 (+) // 99.85 // q22.1	1.96506637592368	6.39896711356017	6.36922685013902	2.50460033906171e-07	5.35206015697066e-06	6.65111230463445
224838_at	FOXP1	chr3:71004734-71007834 (-) // 95.97 // p13	-0.875886912040672	13.8147501811768	-6.36719385040236	2.52002251092868e-07	5.38137960368876e-06	6.64503229559806
215411_s_at	TRAF3IP2	chr6:111880142-111888466 (-) // 99.65 // q21	-1.75930112803664	9.78427917555771	-6.36645609436747	2.52564266160428e-07	5.38974189041141e-06	6.64282587615335
204675_at	SRD5A1	chr5:6633562-6669673 (+) // 89.87 // p15.31	1.54753125802879	10.7337628826441	6.36438607962844	2.54147923692739e-07	5.41988013129236e-06	6.63663492701898
213699_s_at	YWHAQ	chr22:44041028-44041732 (+) // 93.32 // q13.2 /// chr2:9724106-9724815 (-) // 95.77 // p25.1	0.818423619469009	13.0925392397464	6.3589008729625	2.58392836315925e-07	5.50454253532644e-06	6.6202290466579
218408_at	TIMM10	chr11:57295935-57298214 (-) // 89.36 // q12.1	1.84248839054637	7.8805224288956	6.35880713076614	2.5846599838613e-07	5.50454253532644e-06	6.61994865932162
1560147_at	WDR86-AS1	chr7:151106321-151111240 (+) // 39.63 // q36.1	-3.48391678319407	5.78301531097224	-6.35413993898602	2.6213502438142e-07	5.57892481903553e-06	6.60598841214837
211732_x_at	HNMT	---	-1.65954359381864	8.67431697071381	-6.35369473395224	2.62487739570478e-07	5.5805769685809e-06	6.604656692767
207098_s_at	MFN1	chr3:179065522-179110813 (+) // 99.49 // q26.33	1.17939236596657	11.4729305956869	6.35359658315818	2.62565564069069e-07	5.5805769685809e-06	6.60436309815467
210821_x_at	CENPA	chr2:27009010-27016762 (+) // 78.91 // p23.3	2.98202561632973	4.86291966093925	6.35281538908133	2.6318580676454e-07	5.59000290445623e-06	6.60202632900914
1557813_at	---	chr5:80942429-80942874 (-) // 82.18 // q14.1	-2.16276920870688	8.2840778517332	-6.35005508938632	2.653892226386e-07	5.63301983568347e-06	6.59376930458057
210692_s_at	SLC43A3	chr11:57175154-57194573 (-) // 95.72 // q12.1	3.31319989082346	4.41875042388227	6.34859934196296	2.66558740222323e-07	5.65404877147632e-06	6.58941452895184
1563706_at	---	chr12:94185691-94187912 (-) // 29.85 // q22	-3.22829780160012	8.90195614170961	-6.34743438217544	2.67498378063063e-07	5.67017674572549e-06	6.58592956423378
211529_x_at	HLA-G	chr6:29795621-29798631 (+) // 99.89 // p22.1	2.09719814191579	8.69760955738295	6.34526103338474	2.69260281019704e-07	5.70064400067934e-06	6.57942786823676
244040_at	KCNN3	chr1:154675187-154675933 (-) // 94.38 // q21.3	-3.87025106171072	7.01968189080618	-6.34521685535206	2.69296216309838e-07	5.70064400067934e-06	6.57929570517719
1559097_at	LINC01550	chr14:98424266-98444447 (-) // 47.9 // q32.2	-2.68299158436367	7.32197810801513	-6.33579336370893	2.7707278555982e-07	5.85830277359894e-06	6.5511025908682
210762_s_at	DLC1	chr8:12943102-12990762 (-) // 99.89 // p22	-2.65317515064515	8.7448220216256	-6.33574361971717	2.77114429561248e-07	5.85830277359894e-06	6.55095375788452
211747_s_at	LSM5	chr7:32526649-32529983 (-) // 94.01 // p14.3	1.53122366687429	10.250980826185	6.33461894010628	2.78057655573635e-07	5.87431624259971e-06	6.54758871388384
1553810_a_at	KIAA1524	chr3:108269404-108308299 (-) // 98.91 // q13.13	3.18472202164289	5.68091393538434	6.33294454779368	2.79467890114787e-07	5.90016788569443e-06	6.54257883571316
208498_s_at	AMY1A /// AMY1B /// AMY1C /// AMY2A /// AMY2B /// AMYP1	chr1:104198952-104207142 (+) // 100.0 // p21.1 /// chr1:104293091-104301280 (+) // 100.0 // p21.1 /// chr1:104114238-104168368 (+) // 97.2 // p21.1 /// chr1:104160076-104262493 (+) // 96.88 // p21.1 /// chr1:104230070-104238261 (-) // 100.0 // p21.1	-2.43096894992953	11.6859616580655	-6.33193827134234	2.80318871295593e-07	5.91191174719588e-06	6.53956794553781
233296_x_at	---	chr3:114400024-114401937 (-) // 57.73 // q13.31	-1.37139675352738	10.1300014069865	-6.33184484099186	2.80398014949529e-07	5.91191174719588e-06	6.53928838960019
205733_at	BLM	chr15:91260601-91358597 (+) // 99.48 // q26.1	2.93821754659573	6.95474934533682	6.32915675780961	2.8268470568415e-07	5.95049254617615e-06	6.53124514334833
208070_s_at	REV3L	chr6:111620277-111804918 (-) // 97.57 // q21	-1.38796058360345	9.25715826138948	-6.32909000112383	2.82741732104339e-07	5.95049254617615e-06	6.53104539129225
225175_s_at	SLC44A2	chr19:10754489-10755233 (+) // 86.61 // p13.2	1.73589059267882	9.66036584701194	6.32903077865263	2.82792332160335e-07	5.95049254617615e-06	6.53086818327206
1559063_at	---	chr21:33813799-33814971 (+) // 65.07 // q22.11	-2.90440673141703	7.34057914988624	-6.32787122866763	2.83784895903071e-07	5.96740765813199e-06	6.52739850043319
1554988_at	SLC9C2	chr1:173469603-173572181 (-) // 98.71 // q25.1	-3.06097308245106	5.06303184473711	-6.3266493921923	2.84834567560713e-07	5.98411451163578e-06	6.52374238305015
205807_s_at	TUFT1	chr1:151512780-151556058 (+) // 86.18 // q21.3	0.905595291046762	11.6255055217864	6.32650620520332	2.84957833887418e-07	5.98411451163578e-06	6.52331391893005
205056_s_at	GPR162	chr12:6930962-6936583 (+) // 99.68 // p13.31	-3.0743498836577	5.03546867668268	-6.32385097279889	2.87253407762181e-07	6.02831869534621e-06	6.51536841707832
236237_at	---	---	-2.14953546381572	9.4943295021366	-6.32238258189004	2.88530878025322e-07	6.05111243264512e-06	6.51097429541171
1564474_at	ZBED3-AS1	chr5:76396059-76444348 (+) // 33.39 // q13.3	-2.57726774987872	8.10346297270966	-6.32172533034157	2.89104522989965e-07	6.05912501264456e-06	6.50900746022467
208644_at	PARP1	chr1:226548704-226595791 (-) // 99.62 // q42.12	1.45729974184307	9.26069166650207	6.3207342117492	2.89971734590892e-07	6.0727841426394e-06	6.50604149135833
212350_at	TBC1D1	chr4:37979055-38139240 (+) // 97.29 // p14	-1.45319261688715	9.78254857750854	-6.32054191820167	2.90140290884972e-07	6.0727841426394e-06	6.505466039516
226449_at	CEP120	chr5:122680585-122682020 (-) // 94.58 // q23.2	-0.885571309226107	10.9590756703429	-6.31257745240731	2.97208844211963e-07	6.2166183247669e-06	6.48163057608873
1569069_s_at	TDRD3	chr13:60971072-61109298 (+) // 98.57 // q21.2	-1.26413085876711	9.33606423682249	-6.30681683709057	3.02429150195843e-07	6.32162875353187e-06	6.46438913152664
223760_s_at	RAB7A	chr3:128532404-128533640 (-) // 96.0 // q21.3	1.09929413545054	10.6116879042611	6.30647406861497	3.02742659706175e-07	6.32400221655713e-06	6.46336319067957
239167_at	LOC105377320	chr4:87994803-87995470 (+) // 94.59 // q21.3	-2.70227828365483	9.22297067482693	-6.30534505286517	3.03777614677792e-07	6.34143289887778e-06	6.45998390077557
202691_at	SNRPD1	chr18:19192258-19210208 (+) // 70.97 // q11.2	1.9346275645298	8.93383817496728	6.30484117076828	3.04240664767555e-07	6.34690980470891e-06	6.45847570120373
1562235_s_at	---	chr1:164724606-164937994 (+) // 46.53 // q23.3	-1.94680845477888	9.26732718998471	-6.30429075878217	3.04747285322041e-07	6.353287834934e-06	6.45682821939714
202647_s_at	NRAS	chr1:115249584-115259515 (-) // 99.18 // p13.2	2.1789364245743	8.5088875276409	6.3028533814486	3.06074307037414e-07	6.37396917437738e-06	6.45252583788073
211378_x_at	PPIA	chr7:158540908-158622163 (+) // 71.88 // q36.3	0.808227309873757	14.0413573651152	6.30277980749058	3.06142388410777e-07	6.37396917437738e-06	6.45230561302549
1564002_a_at	AK9	chr6:109962797-110012369 (-) // 61.63 // q21	-2.48595511100652	9.23892965028506	-6.30171704282814	3.07127513820287e-07	6.39027286321079e-06	6.44912447592825
200037_s_at	CBX3	chr7:26241400-26252967 (+) // 95.42 // p15.2	0.957161926198417	12.9936410594857	6.30017554795951	3.08562063732929e-07	6.41589995241131e-06	6.44451029751531
230389_at	FNBP1	chr9:132681292-132682080 (-) // 96.68 // q34.11	-1.55363466254015	12.2799963659532	-6.29939075635976	3.09294994793322e-07	6.42691426106018e-06	6.44216113587035
212993_at	NACC2	chr9:138898384-138902358 (-) // 92.34 // q34.3	-1.37041768397369	12.1904403479758	-6.29795132043331	3.10643862975382e-07	6.45070440607973e-06	6.43785233066635
232121_at	TRDMT1	chr10:17184481-17185982 (-) // 46.49 // p13	-2.95615555114303	6.87103891561054	-6.29754682017849	3.11023976035966e-07	6.45435975466763e-06	6.43664148648093
202951_at	STK38	chr6:36461668-36508477 (-) // 82.06 // p21.31	1.0251398430299	11.4651814236196	6.29509278987783	3.13340099831947e-07	6.49408294489701e-06	6.42929538343222
222722_at	OGN	chr9:95146248-95166915 (-) // 98.61 // q22.31	-4.87207063703296	7.23210692483102	-6.2950629327194	3.13368385660701e-07	6.49408294489701e-06	6.4292060051118
229835_s_at	PRELID3B	chr20:57609320-57609974 (+) // 95.45 // q13.32	1.88263139448588	10.868510463039	6.29486687915071	3.13554185064748e-07	6.49408294489701e-06	6.42861911192229
219502_at	NEIL3	chr4:178231027-178284000 (+) // 99.69 // q34.3	4.23016464463566	5.59438133690792	6.2909200555221	3.1731822847399e-07	6.56773972101989e-06	6.41680385875451
238282_at	---	chr3:178564351-178564796 (+) // 48.33 // q26.32	-3.22725051282948	5.0855347942471	-6.29021711915105	3.17993362165887e-07	6.57740881089492e-06	6.41469948136199
240314_at	---	chr17:15949145-15949585 (-) // 39.69 // p12	-2.06639237240025	8.86750980677523	-6.28755748661504	3.20560896408912e-07	6.62618229400539e-06	6.40673718932991
1556504_at	---	chr11:101978616-101980566 (+) // 57.23 // q22.1	-3.41112083594894	6.45361609178996	-6.28658357569643	3.21506287423474e-07	6.64138330898418e-06	6.40382147320891
239738_at	DACH2	chrX:86087153-86087604 (+) // 98.9 // q21.2	-5.20400592610363	8.6300941606527	-6.28107837501859	3.26903226976361e-07	6.74846048064909e-06	6.38733923968946
231696_x_at	TMEM50B	chr21:34821088-34821496 (+) // 53.3 // q22.11	-1.46035148335266	11.3609053153722	-6.28011008993542	3.27861846716595e-07	6.7638348103451e-06	6.38444014129421
225886_at	DDX5	chr17:62494372-62495696 (-) // 95.27 // q23.3	-1.1939967138849	12.7499105059352	-6.27905951519021	3.28905131672192e-07	6.78093461164586e-06	6.38129462539039
209080_x_at	GLRX3	chr10:131934672-131977672 (+) // 93.92 // q26.3	1.58160455159892	8.3128316270868	6.27811068171815	3.29850249500239e-07	6.79598957048506e-06	6.37845369835523
1559723_s_at	C9orf3	chr9:97634646-97637638 (+) // 92.95 // q22.32	-1.74659043284111	9.88583957076816	-6.27650842237018	3.31452436838881e-07	6.82455388506931e-06	6.37365625940501
236098_at	SMIM6	chr17:73642645-73644054 (+) // 96.04 // q25.1	-3.26612359105529	5.76345942382757	-6.27432939030738	3.33643934090304e-07	6.8652069352895e-06	6.36713171854172
1556595_at	---	chr16:78930294-78931137 (+) // 25.81 // q23.1	-2.37091031295561	7.42462203993692	-6.27001104426816	3.38030118081689e-07	6.95093661537808e-06	6.3542010691317
1560322_at	RBMS3	chr3:29780987-29786276 (+) // 55.34 // p24.1	-4.03079803860002	4.74312719050625	-6.26870002058604	3.39373173342362e-07	6.97401948026351e-06	6.35027527334267
230807_at	CCDC151	chr19:11531272-11532381 (-) // 96.67 // p13.2	-3.54331526382188	7.59133262787166	-6.26702978910599	3.41091986212197e-07	7.00478906230322e-06	6.3452737609088
1555814_a_at	RHOA	chr3:49397593-49413026 (-) // 96.51 // p21.31	1.32303800190882	8.38401594832008	6.25951809398765	3.48931001657346e-07	7.16112385361143e-06	6.3227787798804
212322_at	SGPL1	chr10:72575725-72640946 (+) // 93.41 // q22.1	1.48212800600794	10.6881847926403	6.25916910245908	3.49299571205116e-07	7.16403906545589e-06	6.3217336214848
238827_at	SH3RF2	chr5:145437913-145438448 (+) // 90.14 // q32	-2.96830470719642	6.89234567758269	-6.25873658498907	3.49756895499839e-07	7.16876965461951e-06	6.32043831418013
201349_at	SLC9A3R1	chr17:72744783-72765494 (+) // 98.6 // q25.1	-1.92756453894224	10.3747163488929	-6.25540694517113	3.53297716286316e-07	7.23665386999418e-06	6.31046646522758
220351_at	ACKR4	chr3:132316136-132321054 (+) // 81.98 // q22.1 /// chr6:139143872-139145695 (+) // 78.43 // q24.1	-3.37395684457267	6.75670574229032	-6.25450007096777	3.54268336954155e-07	7.25183846246739e-06	6.30775042691514
222029_x_at	PFDN6	chr6:33257547-33258709 (+) // 85.31 // p21.32	1.22043694907605	10.5284354157581	6.25253201534415	3.56383962556625e-07	7.29042639056652e-06	6.301856113236
238044_at	TRIM8	chr10:104402305-104403103 (+) // 97.67 // q24.32	-1.24348146993046	10.710542105648	-6.25193463383844	3.57028646305945e-07	7.29536412838755e-06	6.30006693376124
213593_s_at	TRA2A	chr7:23570232-23571570 (-) // 99.25 // p15.3	-1.86564584379916	8.27372962031748	-6.25175567595621	3.57222002633542e-07	7.29536412838755e-06	6.29953094602094
1562686_at	---	chr2:168218770-168220673 (+) // 64.12 // q24.3	-3.85260821757928	6.58820220011136	-6.25166744923502	3.57317366561447e-07	7.29536412838755e-06	6.29926670221603
204777_s_at	MAL	chr2:95691478-95719735 (+) // 100.0 // q11.1	4.10508959187211	4.88862213384433	6.25119774106868	3.57825503276822e-07	7.30102539782759e-06	6.29785989644128
209302_at	POLR2H	chr3:184081193-184086331 (+) // 90.89 // q27.1	1.31387865758975	10.5858186343204	6.24882591629962	3.60402491434138e-07	7.34886472862414e-06	6.29075601790083
1560081_at	RAD51-AS1	chr15:40980022-40982486 (-) // 6.15 // q15.1	-1.5176332486928	8.56505531556841	-6.24778378054924	3.61540663303706e-07	7.36732282064627e-06	6.28763464623814
1554246_at	C1orf210	chr1:43747561-43751250 (-) // 52.74 // p34.2	2.44993939810073	7.74379618079638	6.24544981517574	3.6410283492694e-07	7.41475612195711e-06	6.28064389686133
213813_x_at	---	chr19:49470017-49470136 (-) // 49.79 // q13.33	1.3188765172864	13.1290770543014	6.24449667112112	3.65154415066427e-07	7.43138579851404e-06	6.27778896489873
214607_at	PAK3	chrX:110339599-110464176 (+) // 95.73 // q23	-3.64217035986666	7.55680272980561	-6.24416912320602	3.65516494873956e-07	7.43397084687056e-06	6.27680786071674
243278_at	FOXP2	chr7:114332549-114333058 (+) // 100.0 // q31.1	-3.597598203993	5.41524475418457	-6.24327729179951	3.66504177982051e-07	7.44926808024445e-06	6.2741365404065
235892_at	---	chr11:111161512-111161986 (-) // 86.5 // q23.1	-2.58399140352708	6.84689722634433	-6.24253722476193	3.67325821817792e-07	7.4611730512585e-06	6.27191978302977
231681_x_at	---	chr1:228645071-228645569 (+) // 89.75 // q42.13	1.88072316696763	7.66364105562792	6.24124684839412	3.68762865793495e-07	7.48555480974652e-06	6.268054615342
212640_at	HACD2	chr3:123210398-123211770 (-) // 93.2 // q21.1	1.07409218214914	11.9736660761334	6.24016053289697	3.69977034856344e-07	7.5053840310242e-06	6.2648006451894
213185_at	KIAA0556	chr16:27732884-27791690 (+) // 99.4 // p12.1	-2.46466246175802	8.14811742879086	-6.23807592433397	3.72318255785433e-07	7.54803663940392e-06	6.2585562609265
213142_x_at	GSAP	chr7:76940068-76956801 (-) // 96.66 // q11.23	-1.8592103319434	9.49899433278279	-6.23683147695524	3.73722984868008e-07	7.57121166099426e-06	6.2548284875518
218820_at	C14orf132	chr14:96556765-96560224 (+) // 82.11 // q32.2	-2.25784328271049	9.33691586012829	-6.23663947039359	3.7394019523408e-07	7.57121166099426e-06	6.25425332259398
200634_at	PFN1	chr17:4848951-4851816 (-) // 100.0 // p13.2	1.14683673106834	11.221943748949	6.23616531346369	3.74477136243416e-07	7.57723218863358e-06	6.25283295741437
241996_at	---	chr10:70103079-70103688 (+) // 96.68 // q21.3	-1.22027856102715	9.84870103436871	-6.23513499148267	3.75646558103044e-07	7.59603455662842e-06	6.24974654175566
226237_at	COL8A1	chr3:99516304-99518060 (+) // 89.01 // q12.1	4.1481328290735	5.10355895036839	6.23476910119231	3.76062728420778e-07	7.59959095785018e-06	6.24865047852726
231553_s_at	MICAL3	chr22:18270421-18270961 (+) // 99.82 // q11.21	-1.57623541609692	10.6368664002103	-6.23196254014958	3.7927041021763e-07	7.65951851439512e-06	6.24024298323707
235320_at	ARL6	chr3:97518929-97520086 (+) // 63.88 // q11.2	-1.58942037621224	10.8081838046661	-6.2312882854131	3.80045119055192e-07	7.67026607226515e-06	6.23822310932547
205930_at	GTF2E1	chr3:120469368-120501915 (+) // 89.73 // q13.33	1.24197896828525	9.12826619214358	6.22985006937737	3.8170292668687e-07	7.69881170880036e-06	6.23391457768818
215557_at	---	chr4:83708479-83710764 (-) // 32.34 // q21.22	-3.27958022571726	7.70828067481392	-6.22922282136453	3.82428219239872e-07	7.70432307329203e-06	6.23203548051177
216000_at	---	chr12:8495251-8498208 (-) // 4.17 // p13.31	-2.48699106139588	8.56464191149798	-6.22919243391826	3.82463391673575e-07	7.70432307329203e-06	6.23194444608302
201381_x_at	CACYBP	chr1:174969202-174979519 (+) // 99.91 // q25.1	1.16432949040897	10.3216513969058	6.22826098117754	3.83543095070844e-07	7.72115463062414e-06	6.22915399435071
202254_at	SIPA1L1	chr14:71996041-72207928 (+) // 99.21 // q24.2	-1.96165672368985	9.66771234560338	-6.22721687546423	3.84757023237599e-07	7.74066515070758e-06	6.22602602333776
204533_at	CXCL10	chr4:76942272-76944650 (-) // 99.66 // q21.1	4.62336411219577	7.0725420356475	6.2268110788551	3.8522986347502e-07	7.74525089781372e-06	6.22481031330686
204904_at	GJA4	chr1:35258621-35261346 (+) // 98.25 // p34.3	-3.37297588686429	6.30863744640867	-6.22094042045353	3.92136143891817e-07	7.87909637021768e-06	6.20722205772746
221523_s_at	RRAGD	chr6:90074223-90121987 (-) // 90.78 // q15	-2.04144998811594	10.1376623227772	-6.21933127770147	3.94050784200013e-07	7.91253974673625e-06	6.20240094206921
212179_at	PNISR	chr6:99846533-99851387 (-) // 92.34 // q16.2	-1.11337099778756	12.6366046758774	-6.21598984645097	3.98056652252203e-07	7.98574680443599e-06	6.19238949916313
233142_at	LINC01224	chr19:23060271-23598873 (-) // 9.65 // p12	4.32903051798222	5.95032936158318	6.21586960360333	3.98201565502927e-07	7.98574680443599e-06	6.19202922661156
228204_at	PSMB4	chr1:151372040-151373768 (-) // 89.76 // q21.3	1.3551281649263	13.0652908619291	6.21556005024045	3.98574874356368e-07	7.98816791913467e-06	6.19110173837178
219870_at	ATF7IP2	chr16:10532010-10577494 (+) // 88.4 // p13.13	-1.21484813325883	11.4365879837127	-6.21468657861569	3.99630143238511e-07	8.00424503487089e-06	6.18848461416996
209679_s_at	SMAGP	chr12:51639137-51639894 (-) // 98.06 // q13.13	3.71178077254699	4.54839567762261	6.21425677595338	4.00150431737117e-07	8.00959338868231e-06	6.18719681676371
202519_at	MLXIP	chr12:122617829-122628965 (+) // 97.26 // q24.31	-1.33580775068735	9.47181537527617	-6.21310504160745	4.01547997780063e-07	8.03248385692111e-06	6.18374590154241
209628_at	NXT2	chrX:108779009-108787918 (+) // 97.25 // q23	1.80039367044657	10.8601321159174	6.21020096307147	4.05093752776126e-07	8.09829015505548e-06	6.17504429701649
200822_x_at	TPI1	chr1:77165440-77166665 (+) // 97.48 // p31.1 /// chr12:6976692-6979992 (+) // 99.67 // p13.31	0.961516004299634	10.6563685151121	6.20968926676729	4.05721764380013e-07	8.10572111199133e-06	6.17351105459536
225173_at	ARHGAP18	chr6:129897289-130031347 (-) // 93.94 // q22.33	-2.18397404659001	9.39482525836962	-6.2091150031615	4.06427730831031e-07	8.11469912579683e-06	6.17179032655344
238595_at	---	chr17:30729703-30730562 (+) // 49.3 // q11.2	-2.81571969011615	10.1194871572655	-6.20551908339578	4.10876497927849e-07	8.19834708105119e-06	6.16101525650372
1552619_a_at	ANLN	chr7:36429429-36492725 (+) // 99.2 // p14.2	2.63225646862165	5.52926594212026	6.20190442871262	4.15397761948465e-07	8.28333519507072e-06	6.15018365506043
221555_x_at	CDC14B	chr9:99262396-99382112 (-) // 97.08 // q22.32	-1.18375581653719	11.5607442538612	-6.20046673238001	4.17209919972477e-07	8.31422868875208e-06	6.14587537450573
207616_s_at	TANK	chr2:161993465-162092153 (+) // 99.81 // q24.2	-1.32109936307609	8.48987441652369	-6.20015678092902	4.17601640917366e-07	8.31679439272835e-06	6.1449465487322
1559722_at	C9orf3	chr9:97634646-97637638 (+) // 92.95 // q22.32	-1.67093310803538	10.1421114167033	-6.19925832622465	4.18739209895309e-07	8.33004742133842e-06	6.14225415002295
203349_s_at	ETV5	chr3:185764109-185826877 (-) // 93.24 // q27.2	2.24342178253148	10.2025935422966	6.19921520566511	4.18793884776073e-07	8.33004742133842e-06	6.14212493006361
208729_x_at	HLA-B	chr6:29795626-29913064 (+) // 91.18 // p22.1 /// chr6:31322066-31324935 (-) // 96.27 // p21.33 /// chr6:31237126-31239848 (-) // 90.55 // p21.33	2.15061152040037	10.3285117227921	6.19894896600722	4.19131623291586e-07	8.33152527857931e-06	6.14132708488711
205893_at	NLGN1	chr3:173302476-174000913 (+) // 99.42 // q26.31	-4.04031463449396	6.75169879912497	-6.19833963915627	4.19905615598918e-07	8.33821320663496e-06	6.13950109623607
1554556_a_at	ATP11B	chr3:182615088-182632597 (+) // 96.77 // q26.33	1.37595208875241	8.67273889928232	6.19807698697241	4.20239690123378e-07	8.33821320663496e-06	6.13871399490927
217780_at	WDR83OS	chr19:12778886-12780449 (-) // 96.44 // p13.2	1.17729270457979	8.84128662315109	6.19806179397467	4.20259022683113e-07	8.33821320663496e-06	6.1386684653237
202515_at	DLG1	chr3:196769431-197025447 (-) // 97.12 // q29	1.0539003916073	11.7440705880249	6.19741261598602	4.21085914429759e-07	8.34938127257402e-06	6.13672303611024
227747_at	MPZL3	chr11:118097410-118098574 (-) // 96.37 // q23.3	-1.13673918842775	12.0279857113787	-6.19540310958285	4.23655903804262e-07	8.39507619906866e-06	6.13070095329159
208581_x_at	MT1X	chr16:56716381-56717961 (+) // 99.61 // q13	2.08030629000963	9.88514401939761	6.19446049528466	4.24866852547433e-07	8.41380029972768e-06	6.12787608865009
201689_s_at	TPD52	chr8:80947571-81083777 (-) // 97.78 // q21.13	1.47837315830641	10.1888072372987	6.19274748803908	4.2707641228899e-07	8.45226446498847e-06	6.1227424126572
205053_at	PRIM1	chr12:57125405-57146107 (-) // 98.5 // q13.3	2.22056278794512	7.28750100742582	6.19184202009121	4.28249010474137e-07	8.47017086007195e-06	6.12002879987318
222322_at	---	chr5:59434327-59434612 (-) // 66.43 // q12.1	-3.47205627950791	7.57737425702448	-6.19091108987018	4.29457955443022e-07	8.48383101769193e-06	6.11723885387369
218009_s_at	PRC1	chr15:91509274-91537725 (-) // 97.96 // q26.1	3.19754471709832	7.21167860682352	6.19089708156335	4.29476173380281e-07	8.48383101769193e-06	6.11719687156634
201310_s_at	NREP	chr5:111064992-111092932 (-) // 97.25 // q22.1	2.71660871987353	10.8305717232464	6.18901939911378	4.31925158223995e-07	8.52688205617482e-06	6.11156948461996
209656_s_at	TMEM47	chrX:34645201-34675155 (-) // 95.03 // p21.1	-2.18326703763786	10.2218990255838	-6.18852078999638	4.32577828141297e-07	8.53443942158243e-06	6.11007514321939
214512_s_at	SUB1	chr5:32585659-32601358 (+) // 90.96 // p13.3	1.31196139824923	10.0529696919367	6.18746491027087	4.33963227591668e-07	8.55643456098135e-06	6.10691062709611
1557066_at	LUC7L	chr16:256017-279450 (-) // 99.31 // p13.3	-1.48155823811185	11.7278741313138	-6.18658529375938	4.35120758632135e-07	8.57391221962611e-06	6.10427435476605
217432_s_at	IDS	chrX:148564643-148614449 (-) // 86.21 // q28	-1.97039174721019	6.4999010811164	-6.18625475301449	4.35556535035808e-07	8.57715502929171e-06	6.10328369524327
227897_at	---	chr3:152881453-152882137 (-) // 75.12 // q25.2	2.10290683000979	9.98791208000494	6.18595494063031	4.35952179185009e-07	8.57960399434044e-06	6.10238512859427
239791_at	HOXB-AS3	chr17:46677805-46679694 (+) // 76.76 // q21.32	-3.29133990007997	5.93722894723476	-6.18304566351572	4.39810176619094e-07	8.65014716775837e-06	6.09366561081647
219061_s_at	LAGE3	chrX:153706121-153707251 (-) // 98.16 // q28	2.96444429051201	6.19208907705771	6.18281380367993	4.40119118182619e-07	8.65084352494935e-06	6.0929706834902
229097_at	DIAPH3	chr13:60239716-60240450 (-) // 85.25 // q21.2	4.48227992758574	7.74343745667517	6.18113019625825	4.42368989590657e-07	8.6887541520757e-06	6.08792455113953
212934_at	UBXN2B	chr8:59362760-59364104 (+) // 44.62 // q12.1	0.955758684795622	9.53366448884378	6.1808976756011	4.42680622968342e-07	8.6887541520757e-06	6.0872276305731
214724_at	DIXDC1	chr11:111848125-111892703 (+) // 92.99 // q23.1	-1.84050887196715	9.48398056174768	-6.18075492100573	4.42872057583824e-07	8.6887541520757e-06	6.08679975981596
219519_s_at	SIGLEC1	chr20:3667618-3687775 (-) // 94.11 // p13	3.93553704245528	4.7845383724427	6.17857413913823	4.45806858319229e-07	8.74090992015124e-06	6.08026334680086
211911_x_at	HLA-B	chr6:31322409-31324935 (-) // 95.62 // p21.33 /// chr6:31237269-31239848 (-) // 92.19 // p21.33	2.07154125382792	10.4509094042341	6.17666034600128	4.48398450302327e-07	8.78627595369355e-06	6.07452706351694
1557477_at	STIM1	chr11:4000040-4001930 (+) // 70.7 // p15.4	-2.25012472059457	7.27494026181547	-6.17090770330576	4.56279962591898e-07	8.93517653060765e-06	6.05728383940459
220152_at	C10orf95	chr10:104209593-104211300 (-) // 91.42 // q24.32	-1.58929874783551	8.83040668336658	-6.17046335142412	4.56894514260446e-07	8.94167444802034e-06	6.05595188146188
242404_at	GNB5	chr15:52407301-52408028 (-) // 40.65 // q21.2	-2.95261990909754	7.44679299125616	-6.16879981641767	4.59202624712925e-07	8.97619442726326e-06	6.05096533780793
212022_s_at	MKI67	chr10:129894926-129924649 (-) // 98.21 // q26.2	3.68190407907988	6.07422665629868	6.16878298686971	4.5922603501271e-07	8.97619442726326e-06	6.05091488986434
227124_at	SMIM13	chr6:11136948-11138966 (+) // 98.82 // p24.2	1.2288352413183	10.5656704963622	6.16725977773798	4.61349827474618e-07	9.01213690161351e-06	6.04634891412797
240242_at	ATP13A4	chr3:193116758-193117192 (-) // 97.08 // q29	-3.59618482187885	9.02109312874598	-6.16631221513349	4.62675978122238e-07	9.03246326178636e-06	6.04350846604161
242881_x_at	LINC01296	chr14:19662801-19663445 (+) // 96.55 // q11.2 /// chr14:19911915-19912561 (-) // 96.85 // q11.2 /// chr22:16179605-16180250 (-) // 96.55 // q11.1	3.11863637013034	8.95543550599191	6.16373749754428	4.6629876679768e-07	9.09757236196387e-06	6.03579027604646
1570588_at	MPRIP-AS1	chr17:16979351-16981066 (+) // 83.97 // p11.2	-1.52901783143687	8.36356393830105	-6.16309526651175	4.67206857852907e-07	9.10966959707523e-06	6.03386504237282
201298_s_at	MOB1A	chr2:74383211-74405995 (-) // 99.4 // p13.1	1.72657637089529	10.0947223794472	6.16244756248711	4.68124486790613e-07	9.12193778141708e-06	6.0319233909123
241085_at	---	chr14:59917288-59917732 (-) // 25.71 // q23.1	-2.12471746608505	7.75379656777397	-6.16208429237908	4.68639938728782e-07	9.12635880679584e-06	6.0308343948489
215059_at	---	chr4:121952387-121954272 (-) // 96.67 // q27	-3.119541210174	6.76493805458558	-6.16114883283299	4.69969908777303e-07	9.14350052384247e-06	6.02803009672006
230903_s_at	TDRP	chr8:439802-440139 (-) // 88.86 // p23.3	-2.74284577969555	10.8257338079401	-6.16105860026886	4.70098395363557e-07	9.14350052384247e-06	6.02775959846944
212586_at	CAST	chr5:96108879-96116208 (+) // 83.11 // q15	-1.34837047077833	12.4318538641843	-6.15879133636753	4.73338472080274e-07	9.20086202705024e-06	6.02096274672696
230165_at	SGOL2	chr2:201438497-201448531 (+) // 95.44 // q33.1	1.74901296502197	8.28876613430725	6.15762109289011	4.7501959856196e-07	9.22786844233448e-06	6.01745451249841
241722_x_at	---	chr1:150544803-150545335 (-) // 46.36 // q21.3	-1.56339674839164	10.9918702402813	-6.15722942348044	4.75583594220336e-07	9.2331533154158e-06	6.01628033161199
238021_s_at	CRNDE	chr16:54952778-54962690 (-) // 97.39 // q12.2	-2.63508935681889	12.08960976912	-6.15521816004577	4.78490384154335e-07	9.28388766212576e-06	6.0102507259251
218510_x_at	FAM134B	chr5:16473159-16509031 (-) // 97.37 // p15.1	-2.24856246632453	8.68579113963081	-6.15233801308032	4.82684037006194e-07	9.35951278624028e-06	6.00161609219961
237133_at	---	chr2:174103417-174104049 (+) // 82.08 // q31.1	-2.38181076084137	7.32809087462559	-6.15150216409525	4.83907976847019e-07	9.37749612485529e-06	5.99911018993497
236674_at	LOC388780	chr20:2187943-2193796 (+) // 97.47 // p13	-3.30627218489233	7.48646564205828	-6.14904573019582	4.87523023825456e-07	9.44176555511566e-06	5.99174561663259
220084_at	C14orf105	chr14:57936594-57960570 (-) // 67.74 // q22.3	-3.44703262593008	6.84617831510923	-6.14791861025576	4.89190833249261e-07	9.46826762077181e-06	5.9883663741464
228200_at	ZNF252P	chr8:146198975-146199937 (-) // 81.99 // q24.3	1.57792930821921	10.9189368454219	6.14675986434035	4.90911414434391e-07	9.4957580384722e-06	5.98489227903405
201091_s_at	CBX3	chr7:26241348-26252976 (+) // 88.43 // p15.2	1.15414924185833	11.4760105210848	6.14580460511944	4.92334415425733e-07	9.51592472133924e-06	5.98202824181656
207049_at	SCN8A	chr12:51985019-52202098 (+) // 98.59 // q13.13	4.0614008760546	6.4649667393632	6.1456562595687	4.92555769583012e-07	9.51592472133924e-06	5.98158347334745
232726_at	---	chr4:141023020-141026668 (-) // 79.66 // q31.1	-2.86031049072778	7.65556072626585	-6.14421635596367	4.94709525864982e-07	9.55169930708543e-06	5.9772663364151
219109_at	SPAG16	chr2:214149142-214182689 (+) // 82.47 // q34	-1.48701806410303	12.0437720130484	-6.14329794241336	4.96088194130728e-07	9.57247420840659e-06	5.97451270986529
239559_at	---	chr12:19449643-19450257 (+) // 97.77 // p12.3	-1.72586504885337	9.01273918273061	-6.14145607754449	4.98864734011098e-07	9.62018053526524e-06	5.96899028780874
238544_at	---	chr15:99348905-99349717 (+) // 42.95 // q26.3	-2.58451789030117	8.37103119990073	-6.13850937318661	5.03339273393512e-07	9.70055323604095e-06	5.96015507234116
202908_at	WFS1	chr4:6271576-6304992 (+) // 99.89 // p16.1	-1.43746059865034	11.5486799077143	-6.13797078351031	5.04161462687262e-07	9.7104813757292e-06	5.95854017493239
1566502_at	---	---	-3.59696817382624	5.3871034583988	-6.13657754000161	5.06294595311994e-07	9.74563169284062e-06	5.95436266554904
1559496_at	PPA2	chr4:106325073-106327532 (-) // 57.08 // q24	-1.32316664045196	10.1649883154346	-6.13582642305726	5.07448355067877e-07	9.7594023562233e-06	5.9521104921161
236892_s_at	HOXB-AS3	chr17:46679252-46679697 (+) // 96.95 // q21.32	-3.25022278280135	6.58617829230342	-6.13571016512302	5.0762716992308e-07	9.7594023562233e-06	5.95176189929919
227448_at	ARGLU1	chr13:107194021-107195219 (-) // 97.95 // q33.3	-1.87213000877227	11.2604672274264	-6.13545118586582	5.08025730173289e-07	9.76113107075361e-06	5.95098536349106
243528_at	---	chr8:17064857-17065379 (+) // 91.74 // p22	-2.58529223892592	6.55273099248172	-6.13506635970256	5.08618545067926e-07	9.76658779982891e-06	5.94983147922198
238478_at	BNC2	chr9:16413198-16414303 (-) // 98.83 // p22.3	-2.86141012222179	9.03339078430848	-6.13388795510307	5.10438171843803e-07	9.79558108175493e-06	5.94629806224312
225359_at	DNAJC19	chr3:180701496-180707561 (-) // 85.47 // q26.33	1.332353515716	8.44053373762747	6.13058773041277	5.15569065601686e-07	9.88213077715847e-06	5.93640223841666
235649_at	ADAMTS8	chr11:130274814-130275540 (-) // 99.86 // q24.3	-2.39844784210579	6.2564648074488	-6.13058512980906	5.15573129144105e-07	9.88213077715847e-06	5.93639444032234
210742_at	CDC14A	chr1:100818057-100950286 (+) // 98.73 // p21.2	-2.27853544115591	9.09593674472756	-6.12750118397219	5.20414618350757e-07	9.96622904590371e-06	5.92714689462716
1561045_a_at	LOC101928973	---	-3.37223267561205	6.02577427696657	-6.12738938823535	5.20590981592137e-07	9.96622904590371e-06	5.926811658667
218672_at	SCNM1 /// TNFAIP8L2-SCNM1	chr1:151138553-151141607 (+) // 96.22 // q21.3	1.14614993024038	8.50951596054918	6.12619537500354	5.22478343889823e-07	9.99630980269785e-06	5.92323121555764
207458_at	RHPN1-AS1	chr8:144448801-144450718 (-) // 75.62 // q24.3	1.7616834428956	8.42499496087598	6.12463543834099	5.24954474174533e-07	1.00376119711268e-05	5.91855343977306
226208_at	ZSWIM6	chr5:60817088-60841999 (+) // 94.87 // q12.1	-1.27325873007052	11.785550086294	-6.12401743975314	5.25938696426774e-07	1.00503548115971e-05	5.91670023376492
210743_s_at	CDC14A	chr1:100818057-100950286 (+) // 98.73 // p21.2	-2.06935659216311	8.51206883867368	-6.12265445945714	5.28115929213549e-07	1.00858661698718e-05	5.91261300242413
213934_s_at	ZNF23	chr16:71481332-71487254 (-) // 85.54 // q22.2	-1.398184601559	9.31850056424265	-6.12164193120963	5.29739205395825e-07	1.01107616836743e-05	5.90957665904184
213684_s_at	PDLIM5	chr4:95373067-95508541 (+) // 92.34 // q22.3	-1.85593489818381	11.7614811452319	-6.12112666903121	5.3056719183204e-07	1.0120457182678e-05	5.90803149487943
203915_at	CXCL9	chr4:76922622-76928641 (-) // 91.83 // q21.1	4.3664819351432	5.69347697369615	6.11865624548561	5.34555060081306e-07	1.01903787402841e-05	5.90062312109088
241676_x_at	---	chr7:33691265-33691402 (+) // 25.89 // p14.3	-3.00304248949549	8.17229040741566	-6.116683037766	5.37761912331393e-07	1.02422790427736e-05	5.89470570874547
222316_at	---	chr4:76718283-76718729 (+) // 39.21 // q21.1	-1.51451975571242	11.8147361363214	-6.11658282125604	5.37925298490071e-07	1.02422790427736e-05	5.89440516907135
209642_at	BUB1	chr2:111395518-111435605 (-) // 99.4 // q13	4.00166117395789	5.92680760662157	6.11599341098708	5.38887242013296e-07	1.02544211287079e-05	5.89263757963041
227814_at	WDR53	chr3:196281058-196294181 (-) // 96.85 // q29	2.01396798067402	8.6272339897163	6.11571528593612	5.3934175402741e-07	1.02568985645646e-05	5.89180350431054
201896_s_at	PSRC1	chr1:109822189-109825747 (-) // 67.23 // p13.3	2.41055117215155	7.14167675871962	6.11364126971457	5.42743272666518e-07	1.03153838589852e-05	5.88558363494799
237211_x_at	MORN3	chr12:122089295-122092265 (-) // 95.13 // q24.31	-2.13473650620815	7.07863890029001	-6.11308130595985	5.43665336513101e-07	1.03267026622002e-05	5.88390431501954
216228_s_at	WDHD1	chr14:55407893-55458100 (-) // 97.79 // q22.2	2.95982780128333	8.23024524966156	6.11261971672685	5.44426594692621e-07	1.03349552723582e-05	5.88252001285077
237185_at	---	chr9:86500876-86501338 (-) // 98.93 // q21.32	-2.24477680657649	8.52166157012858	-6.11227718549942	5.44992192839795e-07	1.03357437815851e-05	5.88149276145551
230531_at	KCNC3	chr19:50815198-50815665 (-) // 88.67 // q13.33	-3.36511995145523	6.54996220910737	-6.11219877168552	5.45121755128183e-07	1.03357437815851e-05	5.88125759799237
228715_at	ZCCHC12	chrX:117959607-117960931 (+) // 72.78 // q24	-5.3141997101452	6.48316877646973	-6.11175980864449	5.458476203777e-07	1.03433054775705e-05	5.87994114278822
231103_at	KCNN3	chr1:154669943-154670429 (-) // 73.04 // q21.3	-2.74808643652451	5.83828629321457	-6.10984320712527	5.49028282180462e-07	1.03973463785864e-05	5.87419318111796
223032_x_at	PRELID1	chr5:176730824-176733668 (+) // 94.8 // q35.3	0.936948143221368	10.7764099252591	6.10935504957842	5.49841364757331e-07	1.04065128676334e-05	5.87272916446328
239723_at	---	chr2:190441560-190442036 (-) // 81.59 // q32.2	-3.25915204889934	8.69538129769861	-6.10830016086198	5.51602535279973e-07	1.04336015435194e-05	5.86956546517894
1569377_at	TMEM67	chr8:94767133-94771691 (+) // 47.94 // q22.1	-2.39917967338609	9.7561340173066	-6.107932922024	5.5221698060389e-07	1.04389804115832e-05	5.86846407933679
204557_s_at	DZIP1	chr13:96233370-96296944 (-) // 93.98 // q32.1	-1.96063079056193	10.4657407546787	-6.10750582739309	5.52932438075756e-07	1.0446261222571e-05	5.86718317617221
232138_at	MBNL2	chr13:98009735-98011539 (+) // 87.4 // q32.1	-1.74173576274005	10.6794682513648	-6.10699585280591	5.53787953169572e-07	1.04561777951886e-05	5.86565370162097
212805_at	PRUNE2	chr9:79226292-79320397 (-) // 93.31 // q21.2	-2.51246848249913	9.85232965763163	-6.10605183307888	5.55375115805807e-07	1.04798886709275e-05	5.8628224585015
225099_at	FBXO45	chr3:196295481-196314156 (+) // 88.67 // q29	2.27020933516938	9.47486507520921	6.10513284380218	5.56924582630555e-07	1.05028603758342e-05	5.86006626584429
208805_at	KIAA0391 /// PSMA6	chr14:35761631-35786678 (+) // 98.06 // q13.2 /// chrY:15398466-15399423 (+) // 95.39 // q11.221	0.976549634520833	12.5433203372556	6.10442033475857	5.58128899082572e-07	1.05192995008256e-05	5.85792932668756
1559101_at	---	chr6:112099760-112101921 (-) // 72.1 // q21	-3.21425472938115	7.09797981599419	-6.10250897781442	5.61372496962438e-07	1.057413138114e-05	5.85219677715071
202932_at	YES1	chr18:721746-812542 (-) // 92.32 // p11.32	0.981886247584953	10.7553841581244	6.10101629325244	5.63918759534452e-07	1.06157706482361e-05	5.84771985508005
204603_at	EXO1	chr1:242012135-242053047 (+) // 98.94 // q43	4.30619363465249	4.70820000568435	6.09976995029216	5.66053687328656e-07	1.06496216034837e-05	5.84398173334543
206179_s_at	TPPP	chr5:660890-693421 (-) // 99.98 // p15.33	-2.39770219346433	5.8937661181628	-6.09945698333642	5.66591058831595e-07	1.06533940705161e-05	5.84304305489813
204040_at	RNF144A	chr2:7057616-7184224 (+) // 93.61 // p25.2	1.42066557741322	10.1314058779274	6.09882962166742	5.67669796321162e-07	1.06673351030618e-05	5.84116140926885
200896_x_at	HDGF	chr1:156711901-156721536 (-) // 90.61 // q23.1	0.945136235710679	12.1377688392223	6.09597694482155	5.72600990789451e-07	1.07436870321332e-05	5.83260526813067
226630_at	MIS18BP1	chr14:45672397-45705081 (-) // 98.07 // q21.2	1.66806684153892	8.82959752539101	6.09595329576725	5.72642050261268e-07	1.07436870321332e-05	5.83253433589086
215165_x_at	UMPS	chr3:124449279-124463141 (+) // 98.9 // q21.2	1.4377699224864	9.61637755880015	6.09588994747339	5.72752050090956e-07	1.07436870321332e-05	5.83234433092378
210007_s_at	GPD2	chr2:157292221-157439772 (+) // 98.43 // q24.1	-1.24812406718756	11.9540820062922	-6.09538450389574	5.73630477374219e-07	1.07537862936793e-05	5.83082831554546
228671_at	TMEM201	chr1:9671843-9674933 (+) // 94.07 // p36.22	1.15288765715896	10.6426444148444	6.09429786238124	5.75523570751681e-07	1.07828841520099e-05	5.82756905026721
204108_at	NFYA	chr6:41040721-41067708 (+) // 96.76 // p21.1	1.2097348241415	10.1174613193671	6.09336027198042	5.7716203502957e-07	1.08071797038752e-05	5.82475682744044
235658_at	---	chr11:122833981-122834570 (+) // 97.51 // q24.1	-3.28056833999425	9.67433072093182	-6.0929509478162	5.77878807769052e-07	1.08141983281089e-05	5.82352908842658
228286_at	GEN1	chr2:17962835-17966516 (+) // 45.89 // p24.2	1.5446530074261	8.57704934147078	6.09084156305011	5.81586772924344e-07	1.08771515555916e-05	5.81720208046153
210002_at	GATA6	chr18:19751278-19781937 (+) // 95.22 // q11.2	-2.30179851832161	11.7751952037104	-6.09030712849	5.82530011197611e-07	1.08883535071724e-05	5.81559905215178
1554147_s_at	MAATS1	chr3:119469342-119484082 (+) // 79.3 // q13.33	-2.46850389745904	9.0319312895211	-6.08919609526468	5.84495822622008e-07	1.09186443510004e-05	5.81226650554144
218755_at	KIF20A	chr5:137515347-137523360 (+) // 99.29 // q31.2	4.30241602028068	5.77825713322336	6.08722744828129	5.87995427324644e-07	1.09698437950978e-05	5.80636148052304
223556_at	HELLS	chr10:96305573-96361855 (+) // 97.82 // q23.33	2.4588033214238	7.80084112062241	6.08696939231487	5.88455722511072e-07	1.09698437950978e-05	5.80558742664191
203020_at	RABGAP1L	chr1:174769034-174964444 (+) // 94.34 // q25.1	-1.26885874617203	12.6062531362054	-6.08691571119878	5.88551519120348e-07	1.09698437950978e-05	5.80542640683628
213156_at	ZBTB20	chr3:114033352-114035396 (-) // 77.85 // q13.31	-1.13772623883885	9.86990584787329	-6.08687506056427	5.8862407260738e-07	1.09698437950978e-05	5.80530447272049
230936_at	DNAJB13	chr11:73676042-73681321 (+) // 96.2 // q13.4	-2.84846156221506	8.49411362226891	-6.08576838008847	5.90602735881449e-07	1.10002368227248e-05	5.80198490225693
224652_at	CCNY	chr10:35625732-35860851 (+) // 98.06 // p11.21	1.24500987435344	12.0993852258605	6.08539150629696	5.91278081600477e-07	1.10033985977212e-05	5.80085443542448
235384_at	NUDT19	chr19:33204224-33204698 (+) // 42.23 // q13.11	0.92420772579842	11.4101369534703	6.0850933277276	5.91812957338062e-07	1.10033985977212e-05	5.79996001989007
204009_s_at	KRAS	chr12:25357722-25403865 (-) // 89.18 // p12.1	1.2072013140316	11.8555716183473	6.08509148784813	5.91816259239987e-07	1.10033985977212e-05	5.79995450098741
206550_s_at	NUP155	chr5:37291940-37370887 (-) // 99.95 // p13.2	1.45157644244276	8.0511359751975	6.08356070982776	5.94569857622461e-07	1.10481000688413e-05	5.79536275470585
225201_s_at	MRPL14	chr6:44081373-44095194 (-) // 97.3 // p21.1	1.52895862147228	8.24977496469172	6.08333737809939	5.94972665581691e-07	1.10490930837854e-05	5.79469284121266
226587_at	PWAR6	chr15:25278647-25281637 (+) // 71.28 // q11.2	-1.83763970787398	8.89315316131793	-6.08271988651158	5.96087818891392e-07	1.10633059625934e-05	5.79284058695298
228532_at	C1orf162	chr1:112016413-112021131 (+) // 91.1 // p13.2	-2.42782072914285	9.8294109221127	-6.08170199930239	5.9793064533331e-07	1.10909997591268e-05	5.78978727164322
212972_x_at	APBB2	chr4:40812044-40816814 (-) // 79.15 // p14	-0.905106756985631	11.3769315221568	-6.08097208076787	5.99255641280793e-07	1.11090614953965e-05	5.78759775126596
202892_at	CDC23	chr5:137523337-137548999 (-) // 99.36 // q31.2	0.957661050197981	10.9462582935309	6.08035210861168	6.00383370224362e-07	1.11234472564239e-05	5.78573802601474
1564776_at	---	chr3:18450185-18451127 (-) // 95.73 // p24.3	-2.73467245311139	8.19588026474245	-6.07984674307156	6.01304205830839e-07	1.11339852538678e-05	5.78422207944919
213195_at	LYRM9	chr17:26205342-26210191 (-) // 87.15 // q11.2	-1.31058006709678	11.5491123623238	-6.07762647492682	6.05366623870434e-07	1.12026476574174e-05	5.77756187266157
229273_at	SALL1	chr16:51169897-51170415 (-) // 86.43 // q12.1	-3.63784813183773	10.4123918041859	-6.07730653044285	6.05954292282784e-07	1.12042924197603e-05	5.77660211709146
213512_at	C14orf79	chr14:105452883-105461851 (+) // 98.06 // q32.33	-1.76187403323429	8.32367096949432	-6.07686456057724	6.06767036901523e-07	1.12042924197603e-05	5.77527631167935
221934_s_at	DALRD3	chr3:49052920-49055984 (-) // 98.45 // p21.31	-1.36610158713554	7.88697884009857	-6.07676390597411	6.06952285011867e-07	1.12042924197603e-05	5.77497437104613
211528_x_at	HLA-G	chr6:29795621-29977402 (+) // 98.74 // p22.1	1.92022032055644	9.30265877852498	6.07675768492274	6.06963736306477e-07	1.12042924197603e-05	5.77495570931775
203076_s_at	SMAD2	chr18:45368071-45423162 (-) // 97.38 // q21.1	1.02808856563665	9.47767354643443	6.07660269976881	6.07249092615133e-07	1.12042924197603e-05	5.77449078912324
218360_at	RAB22A	chr20:56884789-56935659 (+) // 98.44 // q13.32	1.27768402371919	8.754271197525	6.07642244108446	6.07581151580627e-07	1.12042924197603e-05	5.77395005347989
227865_at	IDNK	chr9:86238061-86259038 (+) // 96.88 // q21.32	-2.20816889099937	8.34429535053418	-6.07434510640543	6.11421041056244e-07	1.12685325433827e-05	5.76771846804658
213802_at	PRSS12	chr4:119201193-119202261 (-) // 97.45 // q26	-4.22229660545754	8.4111435299335	-6.0738894477333	6.12266564787571e-07	1.12723763842211e-05	5.76635157230399
236806_at	---	chr17:38715622-38716040 (+) // 85.48 // q21.2	-2.09031540259156	7.41982272959611	-6.07384857837263	6.12342459624732e-07	1.12723763842211e-05	5.76622897121968
232424_at	PRDM16	chr1:3328263-3355183 (+) // 98.09 // p36.32	-4.23341730610444	8.45975004840838	-6.07153015280885	6.16663299997463e-07	1.13453132784874e-05	5.75927403716744
229942_at	BNC2	chr9:16409501-16410473 (-) // 77.44 // p22.3	-2.39055961657174	9.65959909048279	-6.07047626859561	6.18637525498715e-07	1.13750176636176e-05	5.75611250514636
213050_at	COBL	chr7:51083909-51384496 (-) // 99.25 // p12.1	-1.50556107903673	8.6157895907396	-6.06921555757795	6.21007533032707e-07	1.14119606273634e-05	5.75233048771765
225676_s_at	DCAF13	chr8:104427597-104455678 (+) // 83.9 // q22.3	1.15615701091404	9.85708483629001	6.06643791659066	6.26261425705456e-07	1.15018256964929e-05	5.74399771007516
225078_at	EMP2	chr16:10622279-10623791 (-) // 81.39 // p13.13	1.19958383583798	11.0603726188911	6.06621698565224	6.26681226054507e-07	1.15028557488101e-05	5.74333492239358
224893_at	ATL3	chr11:63391554-63393525 (-) // 74.68 // q12.3	1.0486878205531	11.5471351528398	6.06189512758755	6.34950422452493e-07	1.16421430580599e-05	5.73036926014612
214437_s_at	SHMT2	chr12:57623452-57628463 (+) // 95.88 // q13.3	1.94020456256187	8.07535588521002	6.06159889298017	6.35521215547474e-07	1.16421430580599e-05	5.72948053724443
202293_at	STAG1	chr3:136055077-136471209 (-) // 96.06 // q22.3	1.38320638525997	9.61883511407731	6.06155728353657	6.3560143102564e-07	1.16421430580599e-05	5.72935570610056
202922_at	GCLC	chr6:53362141-53409527 (-) // 98.23 // p12.1	-2.14071293791448	12.004859128702	-6.06148430526206	6.35742144478262e-07	1.16421430580599e-05	5.72913676626401
203186_s_at	S100A4	chr1:153516097-153518282 (-) // 100.0 // q21.3	1.93491986818541	11.1226708894472	6.06052544194301	6.37593889088979e-07	1.16692964909306e-05	5.72626010108899
206693_at	IL7	chr8:79645276-79717541 (-) // 99.18 // q21.12	-2.68916670031713	6.75717678836274	-6.05948027917255	6.39618461482089e-07	1.16995797934254e-05	5.72312451105067
224450_s_at	RIOK1	chr6:7390061-7418268 (+) // 95.75 // p24.3	0.991168081399691	10.3213951384621	6.0561684739244	6.46076438028477e-07	1.18108748145021e-05	5.71318863801274
237483_at	---	chr12:19404356-19404673 (+) // 9.85 // p12.3	-1.77609935635929	8.87672273616362	-6.05287621774845	6.5256116405372e-07	1.19225299678584e-05	5.70331121379018
201275_at	FDPS	chr1:155278754-155290456 (+) // 100.0 // q22	1.0181667053568	11.2724264051963	6.05227779323315	6.53746872805327e-07	1.19372971127836e-05	5.70151579975207
212344_at	SULF1	chr8:70414108-70573147 (+) // 98.84 // q13.2	3.25813547290764	6.71007655621348	6.05157171310504	6.55148669925241e-07	1.19559906722768e-05	5.69939738522871
244699_at	AHI1	chr6:135623042-135623693 (-) // 54.55 // q23.3	-2.03658579068343	7.84747980061175	-6.04863245110246	6.61016547599006e-07	1.20561184165895e-05	5.69057877753867
244779_at	ZDHHC2	chr8:17081277-17082368 (+) // 99.63 // p22	-2.38470745603098	8.38520986296274	-6.04683502593481	6.64630849816313e-07	1.21150520209168e-05	5.68518592328612
208620_at	PCBP1	chr2:70314698-70316094 (+) // 98.42 // p13.3	0.993101815494919	10.1129741805394	6.04440324842326	6.69552312769631e-07	1.21977312463435e-05	5.6778897166129
219978_s_at	NUSAP1	chr15:41625077-41650408 (+) // 98.15 // q15.1	3.62946381579878	6.73167619017639	6.04403280782531	6.7030521881605e-07	1.22044173001016e-05	5.67677825252486
207231_at	DZIP3	chr3:108321697-108410234 (+) // 97.74 // q13.13	-1.63978879408528	7.59628908604766	-6.04376181628824	6.70856536642234e-07	1.22074274038247e-05	5.67596517229779
234929_s_at	SPATA7	chr14:88859762-88904799 (+) // 99.61 // q31.3	-1.75270009412171	9.27636278335489	-6.04333354833472	6.71728753041793e-07	1.22162700078779e-05	5.67468019890646
222036_s_at	MCM4	chr8:48889730-48890717 (+) // 56.27 // q11.21	1.42971640327783	10.9147243874102	6.04250111615511	6.73427353285186e-07	1.22401226867801e-05	5.67218256369449
208642_s_at	XRCC5	chr2:216974014-217071004 (+) // 96.3 // q35	0.85900326743163	12.4627781415965	6.04223151069847	6.73978414132855e-07	1.22431024269763e-05	5.671373635051
235298_at	WDR27	chr6:169857306-169983003 (-) // 96.12 // q27	-2.08134073313657	8.27782021536911	-6.04123290309524	6.76023466524506e-07	1.22732021540207e-05	5.66837738540127
223261_at	POLK	chr5:74842833-74894906 (+) // 95.48 // q13.3	-1.46028338175467	10.5670546559423	-6.03717705053177	6.84393676030781e-07	1.24180346518356e-05	5.6562079177951
1553229_at	ZNF572	chr8:125985551-125991628 (+) // 94.98 // q24.13	1.81375024337995	7.0664171544595	6.03684402372436	6.85085558877257e-07	1.24234609432638e-05	5.6552086680867
212361_s_at	ATP2A2	chr12:110785459-110788898 (+) // 93.69 // q24.11	-1.21258319232153	11.8810829199497	-6.03621217841397	6.86400184717224e-07	1.24401674738492e-05	5.65331280581556
228881_at	PARL	chr3:183562080-183602618 (+) // 99.62 // q27.1	1.86079541115772	8.2438184549569	6.03450829522826	6.89957939730959e-07	1.24974855681164e-05	5.64820024270771
202962_at	KIF13B	chr8:28924795-29120588 (-) // 99.13 // p12	-1.69781204176834	7.57649420851178	-6.03344162648828	6.92194586558653e-07	1.25308219773921e-05	5.64499963983338
202732_at	PKIG	chr20:43243193-43247677 (+) // 98.16 // q13.12	-1.70065406585019	10.4135809374851	-6.02998831941827	6.99485694545267e-07	1.26555689792269e-05	5.6346376575711
200613_at	AP2M1	chr3:183894736-183901878 (+) // 99.51 // q27.1	1.39134473614293	8.21738794513606	6.02806373662758	7.03582539399041e-07	1.27224136026496e-05	5.628862675648
230607_at	---	chr15:66058796-66059638 (-) // 64.66 // q22.31	-1.79565685638322	9.73637714038353	-6.02746601288364	7.04859803407628e-07	1.27382263671827e-05	5.62706910906578
1554907_a_at	HYDIN	chr16:71100383-71264595 (-) // 96.56 // q22.2	-3.15169870079703	7.39537987005976	-6.02637456071862	7.07198112616115e-07	1.27731853281538e-05	5.62379401577531
229337_at	USP2	chr11:119225924-119226401 (-) // 76.94 // q23.3	-2.49817183778579	7.90262769925544	-6.02533179319265	7.0943939159942e-07	1.28063528531525e-05	5.62066499138876
221875_x_at	HLA-F	chr6:29691525-29694303 (+) // 93.67 // p22.1	1.89401524710016	10.2427408372793	6.02479019092105	7.10606299006645e-07	1.28200997218392e-05	5.61903980281238
201853_s_at	CDC25B	chr20:3776956-3786759 (+) // 94.16 // p13	1.80585153163192	9.22137763640415	6.02434505488476	7.11566807300649e-07	1.28301093772465e-05	5.61770407743832
228073_at	NANP	chr20:25594208-25595810 (-) // 81.52 // p11.21	1.80299206311203	8.15599367273802	6.02402200001588	7.12264706326508e-07	1.28353752719556e-05	5.61673468060517
212708_at	MSL1	chr17:38276998-38286563 (+) // 82.96 // q21.1	-1.60468028510011	10.9019907167507	-6.02261846970207	7.1530475184346e-07	1.28771700695617e-05	5.61252306154733
243855_at	---	chr15:25214572-25215168 (+) // 59.0 // q11.2	-1.67327609586339	11.5203422607135	-6.02257535817941	7.15398337197874e-07	1.28771700695617e-05	5.61239369490673
221436_s_at	CDCA3	chr12:6958206-6960116 (-) // 100.0 // p13.31	3.00881873974847	5.08616729581615	6.02190809607606	7.16848379880203e-07	1.28959310933398e-05	5.61039140846073
224641_at	FYTTD1	chr3:197476766-197511317 (+) // 99.16 // q29	1.43080433331022	8.15381566076972	6.01970563135058	7.21655573294791e-07	1.29750307908022e-05	5.60378231398665
243610_at	C9orf135	chr9:72471499-72521146 (+) // 97.62 // q21.12	-3.42081549446256	9.37111579631581	-6.01915672537303	7.22858666142913e-07	1.29892773724067e-05	5.6021351605492
215397_x_at	---	chr15:71595109-71598612 (+) // 86.08 // q23	-1.67738897433753	6.90445865528019	-6.01775150783556	7.25947803180286e-07	1.30373794567744e-05	5.59791837182176
228157_at	ZNF207	chr17:30707867-30708904 (+) // 85.36 // q11.2	-1.36328013518947	11.0772543028583	-6.01695389279506	7.2770711706969e-07	1.30615580501964e-05	5.59552486832682
227099_s_at	C11orf96	chr11:43964591-43965428 (+) // 90.14 // p11.2	-3.00722114395871	12.6140529188969	-6.01666486955516	7.2834567632302e-07	1.3062580819267e-05	5.5946575576364
202697_at	NUDT21	chr16:56466543-56485114 (-) // 100.0 // q12.2	1.55447266045054	8.73918764141018	6.01655427685337	7.2859016521808e-07	1.3062580819267e-05	5.59432568698785
201030_x_at	LDHB	chr12:21788275-21810762 (-) // 99.92 // p12.1	1.39538145796964	11.7983591837456	6.01520786802323	7.31573303325553e-07	1.31086330260475e-05	5.59028531890247
1562948_at	---	---	-1.15551520311754	8.85802086088049	-6.01471340784886	7.3267191632397e-07	1.31208844992423e-05	5.58880151223276
214452_at	BCAT1	chr12:24970555-25102096 (-) // 99.83 // p12.1	4.20117826130303	5.42159825818964	6.01427387307998	7.33649883424188e-07	1.31309627691983e-05	5.58748252601618
238494_at	TRAF3IP1	chr2:239308290-239309541 (+) // 81.3 // q37.3	-1.19603930161596	11.8020363266402	-6.00766831766371	7.48506031725685e-07	1.33892826693193e-05	5.56765977361346
225227_at	SKIL	chr3:170112080-170114623 (+) // 98.41 // q26.2	1.26414713318681	12.3526427979411	6.00652630527425	7.51104896811678e-07	1.34281760692855e-05	5.56423261933149
201894_s_at	SSR1	chr12:91539703-91576454 (-) // 71.26 // q21.33	1.15952697797053	12.0596555666429	6.00586493076936	7.52614117445341e-07	1.34475559764556e-05	5.56224784025221
244272_s_at	TC2N	chr14:92278753-92302704 (+) // 68.29 // q32.12	-1.74800641551629	9.62399150886826	-6.00561839484421	7.53177477179142e-07	1.34500230904955e-05	5.56150798649711
205583_s_at	ALG13	chrX:110970077-111003872 (+) // 98.89 // q23	-1.27116759346075	11.7441755058839	-6.00384908381557	7.57232966819268e-07	1.35148136617529e-05	5.55619826257987
235721_at	DTX3	chr12:58003197-58003585 (+) // 90.66 // q13.3	-1.61806726015011	8.89492799221163	-6.00353886577951	7.57946280851307e-07	1.35199148777233e-05	5.55526728988671
218836_at	RPP21 /// TRIM39 /// TRIM39-RPP21	chr6:30312936-30314632 (+) // 96.3 // p22.1	1.28761433350377	9.15428206312716	6.00294659170368	7.59310026185848e-07	1.35366059121497e-05	5.55348985562437
200066_at	IK	chr5:140027383-140042064 (+) // 92.23 // q31.3	-1.10831237421656	11.8784056568021	-6.0004776150602	7.65021560736942e-07	1.36299025163129e-05	5.54608032115509
222555_s_at	MRPL44	chr2:224822170-224832425 (+) // 78.59 // q36.1	1.3913221284258	7.36737633418572	6.00031241187691	7.65405263674563e-07	1.36299025163129e-05	5.54558453428855
212621_at	NEMP1	chr12:57449425-57472516 (-) // 98.27 // q13.3	1.14398890579811	11.3817555990461	5.99961104867369	7.6703640955469e-07	1.36512625146745e-05	5.54347968766673
225399_at	TSEN15	chr1:184020796-184043342 (+) // 88.68 // q25.3	1.36961406928804	11.0369418389542	5.99835087395939	7.69975939461446e-07	1.36887404339257e-05	5.5396977862657
227026_at	MPHOSPH8	chr13:20245374-20247582 (+) // 86.33 // q12.11	-1.0273604538431	12.2321058096671	-5.99833720733616	7.70007880603105e-07	1.36887404339257e-05	5.53965677133968
239138_at	NAA50	chr3:113435304-113435767 (-) // 96.86 // q13.2	1.74122661617705	7.76386011850708	5.99781200362346	7.71236375588547e-07	1.37028773114401e-05	5.53808057964957
231259_s_at	CCND2	chr12:4410863-4411609 (-) // 89.69 // p13.32	-3.53106752400793	8.82906901013665	-5.99723402429459	7.72590589977864e-07	1.37192307684671e-05	5.53634599840709
212072_s_at	CSNK2A1	chr20:461750-524465 (-) // 97.83 // p13	1.44619043596852	11.0764889312959	5.99608109830068	7.75299043091687e-07	1.37596001890111e-05	5.53288592368504
225228_at	DRAM2	chr1:111659666-111682955 (-) // 98.0 // p13.3	-1.20943962869893	12.3737298210053	-5.99572504699489	7.76137402271367e-07	1.37667534964858e-05	5.53181736565612
204526_s_at	TBC1D8	chr2:101623694-101676003 (-) // 89.78 // q11.2	-1.79292228125493	9.35649805001893	-5.99385360569729	7.80558878654812e-07	1.38374187759737e-05	5.52620088961338
223618_at	FMN2	chr1:240492443-240638488 (+) // 97.25 // q43	-3.41490410319129	7.04667962440751	-5.99192670062362	7.85137800472845e-07	1.39107944413189e-05	5.52041790954778
203023_at	NOP16	chr5:175810949-175815602 (-) // 96.48 // q35.2	1.34858708434132	8.51790035357191	5.99051319221338	7.88513859060019e-07	1.39627879656395e-05	5.51617569169763
212023_s_at	MKI67	chr10:129894926-129924649 (-) // 98.21 // q26.2	3.42155639012314	6.52063614234756	5.98996671010296	7.89822990801993e-07	1.39781432048706e-05	5.51453558395412
218252_at	CKAP2	chr13:53035888-53050795 (+) // 99.87 // q14.3	2.88615912087411	8.21593344535805	5.98926433036255	7.91508787763377e-07	1.40001436922844e-05	5.5124275889184
222523_at	SENP2	chr3:185304030-185348999 (+) // 54.42 // q27.2	1.26544545150957	11.1877728853548	5.98872829555915	7.92797764830444e-07	1.40151045894509e-05	5.51081882706596
208290_s_at	EIF5	chr14:103801987-103807688 (+) // 89.92 // q32.32	1.24403981111881	8.8008745656947	5.98833562051909	7.93743347753478e-07	1.4023981629079e-05	5.50964031797332
1563244_at	---	chr12:104235227-104238438 (+) // 95.72 // q23.3	-3.56892831384109	5.8550567757774	-5.98719759213629	7.96490178146717e-07	1.40646557085807e-05	5.50622481898175
240385_at	---	chr18:19773571-19774031 (+) // 100.0 // q11.2	-4.04836909198716	8.20342603477293	-5.98688736174719	7.97240626145302e-07	1.40700513629862e-05	5.50529373951325
223530_at	TDRKH	chr1:151745963-151762998 (-) // 99.02 // q21.3	2.70307908274037	6.55052726365853	5.98397002154194	8.04332469207557e-07	1.41872942951245e-05	5.49653800755701
228740_at	C14orf37	chr14:58460234-58461251 (-) // 63.5 // q23.1	-3.05768738774964	11.1976009160041	-5.98352256810608	8.05425779915321e-07	1.41986598191761e-05	5.49519506852381
223052_x_at	---	chr1:1477052-1510241 (+) // 85.63 // p36.33	1.2315240822574	8.66510081101103	5.98148312404762	8.10427884705517e-07	1.42770562361922e-05	5.48907406699285
228882_at	TUB	chr11:8125603-8129605 (+) // 91.01 // p15.4	-2.49109345680104	9.91847904704122	-5.98134177452562	8.10775722513161e-07	1.42770562361922e-05	5.48864983151109
217916_s_at	FAM49B	chr8:130853717-131028918 (-) // 91.25 // q24.21	1.45247565622141	11.0966195372674	5.97979790276578	8.14584700748243e-07	1.43353230483427e-05	5.48401615869696
203380_x_at	SRSF5	chr14:70233898-70238722 (+) // 99.79 // q24.2	-1.04023808991307	13.4788417863301	-5.97963357743003	8.14991173114532e-07	1.43353230483427e-05	5.4835229619757
236641_at	KIF14	chr1:200520629-200521245 (-) // 97.46 // q32.1	3.77485986169812	7.95334680877519	5.97913405037485	8.16228044533105e-07	1.43490984638154e-05	5.48202370785224
218100_s_at	IFT57	chr3:107881113-107941256 (-) // 100.0 // q13.12	-0.990087565831162	11.6391120652657	-5.97875458750483	8.17168885202711e-07	1.43531093606579e-05	5.48088480600992
243023_at	---	chr4:83266024-83266378 (-) // 99.72 // q21.22	-1.99122128906535	9.50752663186708	-5.97867599781544	8.17363876511255e-07	1.43531093606579e-05	5.48064893042946
226120_at	TTC8	chr14:89291009-89344332 (+) // 91.85 // q31.3	-1.5460450472781	9.18801879869124	-5.97752289235164	8.20230254446223e-07	1.43954506254807e-05	5.47718804267323
1553789_a_at	C21orf58	chr21:47720096-47738136 (-) // 54.56 // q22.3	-3.13873408063191	8.93040493965843	-5.97717977648941	8.21085113399783e-07	1.43985739432272e-05	5.47615822442941
228799_at	NCK1-AS1	chr3:136560818-136580887 (-) // 98.14 // q22.3	2.01662120435218	7.18559857116103	5.97707963841285	8.21334771706042e-07	1.43985739432272e-05	5.47585767257309
240061_at	---	chr7:76951921-76952553 (-) // 96.12 // q11.23	-1.48304799895234	9.14103309487708	-5.97675688579211	8.22139957725153e-07	1.43985739432272e-05	5.47488897031427
228885_at	MAMDC2	chr9:72833485-72841888 (+) // 98.67 // q21.12	-2.62906868726346	9.38888335710609	-5.97672108431118	8.222293221232e-07	1.43985739432272e-05	5.47478151649995
209292_at	ID4	chr6:19837617-19842428 (+) // 96.66 // p22.3	-2.40301809504071	13.1733585711272	-5.97641508497155	8.22993527485019e-07	1.44039807970344e-05	5.47386309587367
202929_s_at	DDT /// DDTL	chr22:24313561-24322019 (-) // 98.95 // q11.23	1.20070118437439	10.0300989741648	5.97582902383062	8.24459151186813e-07	1.44216510594215e-05	5.47210409994875
228026_at	SIKE1	chr1:115312106-115313113 (-) // 35.71 // p13.2	1.10495946477318	9.76509181316364	5.97428954222322	8.28321575863845e-07	1.44812040675898e-05	5.4674835014761
219000_s_at	DSCC1	chr8:120846216-120868149 (-) // 98.92 // q24.12	3.33354759609532	7.84662853495568	5.97377702338108	8.29611463839283e-07	1.449574152231e-05	5.46594522178473
234920_at	ZNF7	chr8:146068470-146070098 (-) // 48.77 // q24.3	1.5842924058009	7.43518010883932	5.97133980516079	8.35772988621947e-07	1.45877149278709e-05	5.45863008642016
240865_at	---	chr7:33717352-33717825 (+) // 92.19 // p14.3	-2.42814570122063	8.63838335921297	-5.9712928056065	8.35892258109051e-07	1.45877149278709e-05	5.45848901996137
202567_at	SNRPD3	chr22:24951971-24968104 (+) // 98.08 // q11.23	1.30045799649213	11.2518100127423	5.97114832837475	8.36259000955857e-07	1.45877149278709e-05	5.45805537970201
215947_s_at	FAM136A	chr2:70523107-70523920 (-) // 50.31 // p13.3	1.09648060165076	10.7924585960749	5.96987458577301	8.39499277379267e-07	1.46361654610787e-05	5.45423230283164
222336_at	SMIM14	chr4:39573908-39574133 (-) // 45.89 // p14	-2.60232261714939	7.888589323549	-5.96841673679012	8.43223361046578e-07	1.46929928465339e-05	5.44985661696872
242650_at	---	chr10:46142890-46143461 (-) // 37.76 // q11.22	-1.54804881722194	8.91565862095339	-5.96740031361284	8.45829619757266e-07	1.47302905035481e-05	5.44680584203946
229757_at	NAF1	chr4:164045660-164046184 (-) // 26.28 // q32.2	-1.19512708558685	9.21894084594305	-5.9667527903043	8.47494176675225e-07	1.47511562088776e-05	5.44486230707792
204825_at	MELK	chr9:36572872-36677678 (+) // 99.96 // p13.2	3.91454078341742	6.43398310057272	5.96594359027652	8.49578967647217e-07	1.47793093678828e-05	5.44243349447391
233123_at	SLC40A1	chr2:190442358-190444245 (-) // 81.74 // q32.2	-3.06626476175029	11.7131900633493	-5.96245127650685	8.58635594206844e-07	1.49286472250608e-05	5.43195123805007
240922_at	---	chr17:63682252-63682659 (-) // 99.03 // q24.1	-2.73886604206097	6.7693822397604	-5.96080920891172	8.62927380330839e-07	1.49950227089797e-05	5.42702249072095
218401_s_at	ZNF281	chr1:200375834-200378847 (-) // 94.92 // q32.1	1.06440326773908	8.65028319420665	5.96009555056186	8.64799333154066e-07	1.50192991270349e-05	5.42488040087366
204193_at	CHKB	chr22:51017400-51021353 (-) // 100.0 // q13.33	-1.63533813895005	9.56319162112223	-5.95909103765865	8.67441111668627e-07	1.50490177588668e-05	5.4218652839561
226032_at	CASP2	chr7:143003523-143004785 (+) // 24.0 // q34	0.876174506204325	12.3294531960598	5.9590830333119	8.67462194852783e-07	1.50490177588668e-05	5.42184125829766
244677_at	PER1	chr17:8056768-8057393 (-) // 78.64 // p13.1	-2.47582488066516	9.21155595733316	-5.95884221993368	8.68096729695768e-07	1.50517692836395e-05	5.42111843822923
214027_x_at	DES /// SUPT20H	chr2:220291123-220291454 (+) // 90.19 // q35	-3.23540836957289	7.05615059769933	-5.95627442570759	8.74891793779622e-07	1.51601189739222e-05	5.41341096701046
218226_s_at	NDUFB4	chr3:120315201-120321173 (+) // 97.2 // q13.33	1.06376562647606	10.9870824949976	5.9561191468103	8.75304409232339e-07	1.51601189739222e-05	5.41294488090823
223658_at	KCNK6	chr19:38810503-38819553 (+) // 55.38 // q13.2	-2.84676806055369	6.72379201156959	-5.95571054842503	8.76391091604706e-07	1.51679675800836e-05	5.41171842828613
210135_s_at	SHOX2	chr3:157813844-157820892 (-) // 88.94 // q25.32	4.01974483135715	5.48901052108011	5.95558818856651	8.76716775323871e-07	1.51679675800836e-05	5.41135115149435
241673_x_at	---	chr7:33691265-33691402 (-) // 25.89 // p14.3	-3.54468249884482	6.969645837919	-5.95345575481885	8.82412179198303e-07	1.52581561395984e-05	5.40495038902822
1556373_a_at	FAM185A	chr7:76731373-76733526 (+) // 49.01 // q11.23 /// chr7:102407595-102409751 (-) // 49.52 // q22.1	-2.2549012056627	7.25188374001895	-5.95197325472097	8.86393562033944e-07	1.53186244769866e-05	5.40050045572375
217617_at	---	chr1:164619469-164620199 (+) // 59.95 // q23.3	-1.51487416072733	12.3239539993158	-5.95148430506715	8.87710625739056e-07	1.53254850325479e-05	5.39903279957155
228549_at	TMEM63A	chr1:226028250-226029044 (-) // 39.22 // q42.12	-1.35849212211603	9.44759978998024	-5.95146609708609	8.87759709720726e-07	1.53254850325479e-05	5.39897814552419
210460_s_at	PSMD4	chr1:151227244-151239708 (+) // 99.84 // q21.3	0.890538496233344	11.4073332471658	5.95092731640097	8.89213354882317e-07	1.53422048889843e-05	5.39736091120973
236302_at	PPM1E	chr17:57062093-57062532 (+) // 96.06 // q22	-3.14699643812158	8.10483993814355	-5.94984195693872	8.9214893685445e-07	1.53844614378183e-05	5.39410302682327
243594_x_at	SPIRE2	chr16:89937334-89937727 (+) // 53.62 // q24.3	-2.43675256915372	7.69185440865394	-5.94794905003201	8.97291976418381e-07	1.54647171913938e-05	5.38842112925668
202983_at	HLTF	chr3:148747850-148804341 (-) // 95.97 // q24	1.47225927412022	11.4063976411561	5.94536496825986	9.04360978552602e-07	1.55668504998085e-05	5.38066449237463
201291_s_at	TOP2A	chr17:38544776-38574150 (-) // 97.5 // q21.2	4.27785298317454	8.5248855757994	5.94529314142471	9.0455826346987e-07	1.55668504998085e-05	5.3804488889117
1558041_a_at	KIAA0895L	chr16:67209501-67224079 (-) // 87.95 // q22.1	-1.47878435268849	8.03771711648228	-5.94524351596718	9.0469459364599e-07	1.55668504998085e-05	5.3802999275594
203302_at	DCK	chr4:71859391-71896613 (+) // 90.33 // q13.3	1.05080097840063	11.1653387114397	5.94487394717103	9.05710514821289e-07	1.55758568470571e-05	5.37919058759755
206158_s_at	CNBP	chr3:128888431-128902699 (-) // 99.47 // q21.3	0.688550369415918	13.0722767995308	5.9437278288643	9.08868402828017e-07	1.56216696238255e-05	5.37575025983307
205501_at	PDE10A	chr6:165740777-166075585 (-) // 96.32 // q27	-3.14962306401738	7.07223151213192	-5.94293691802794	9.11054028022241e-07	1.5644642409707e-05	5.37337615891496
200928_s_at	RAB14	chr9:123940415-123964086 (-) // 93.45 // q33.2	-1.47186358813362	9.293874734598	-5.9428862184717	9.1119431223298e-07	1.5644642409707e-05	5.3732239723339
1552733_at	KLHDC1	chr14:50159862-50219862 (+) // 93.93 // q21.3	-2.73298376238195	8.24873152375835	-5.94268579551728	9.11749088883842e-07	1.56456737303529e-05	5.37262235571245
213306_at	MPDZ	chr9:13105705-13126725 (-) // 97.75 // p23	-1.66494702655107	9.50814026256446	-5.941745550295	9.14356240832727e-07	1.56819037269934e-05	5.36979998377513
216682_s_at	SUPT20H	chr13:37612185-37613317 (-) // 21.53 // q13.3	-1.46890516047514	9.36938199646921	-5.9402404737955	9.18545152149474e-07	1.57452081202598e-05	5.36528211861576
1555971_s_at	FBXO28	chr1:224346601-224347740 (+) // 77.8 // q42.11	1.12716166615241	9.00134710440109	5.93891154998147	9.2225979262952e-07	1.58003186358078e-05	5.361293003371
213561_at	MCM9	chr6:119215507-119228986 (-) // 100.0 // q22.31	1.56911830759396	9.37320653250425	5.93820660583819	9.24236381044801e-07	1.58256089804672e-05	5.35917692138863
203588_s_at	TFDP2	chr3:141670003-141747450 (-) // 98.12 // q23	1.69544300639208	10.6526551750511	5.93790750185771	9.25076319888498e-07	1.58314197471827e-05	5.35827907796908
1558604_a_at	SSBP2	chr5:80710582-80711708 (-) // 48.54 // q14.1	-2.05312943681083	7.93734272302771	-5.93728874228919	9.26816340759418e-07	1.58526195742874e-05	5.3564216973443
221488_s_at	CUTA	chr6:33384326-33385488 (-) // 98.4 // p21.32	0.911819882880524	12.1549699973408	5.9355483863771	9.31728033504716e-07	1.59280166419568e-05	5.35119751277464
212320_at	TUBB	chr6:30691904-30693193 (+) // 89.4 // p21.33	1.528129492676	12.296867745286	5.93504002335213	9.33167672977838e-07	1.59440090900038e-05	5.34967150843333
232457_at	LIMCH1	chr4:41670635-41673901 (+) // 70.01 // p13	-1.83226357697193	7.21462747670018	-5.93411969736275	9.35779632281524e-07	1.59800035910019e-05	5.34690886799698
244053_at	---	chr13:95706317-95706725 (-) // 80.96 // q32.1	-2.05957637143834	10.6781826700233	-5.93131077598289	9.43796998787432e-07	1.61082158033736e-05	5.33847698670202
203936_s_at	MMP9	chr20:44637546-44645199 (+) // 97.17 // q13.12	2.46961551051606	5.63942945156	5.93096032555541	9.44802093116916e-07	1.61166725981206e-05	5.33742499249067
201278_at	DAB2	chr5:39371775-39425331 (-) // 99.31 // p13.1	-1.85358628878811	11.203364231073	-5.92886171047732	9.50843434405819e-07	1.62109835345113e-05	5.3311252767027
222701_s_at	CHCHD7	chr8:57124353-57131178 (+) // 80.36 // q12.1	1.77162159786157	9.00000237761525	5.92788167548518	9.53677941726262e-07	1.6250548806592e-05	5.32818335233838
213158_at	ZBTB20	chr3:114033352-114035396 (-) // 77.85 // q13.31	-1.18777489785703	12.334526871912	-5.92653657208042	9.57582118683184e-07	1.63082886836157e-05	5.32414553289643
223009_at	LAMTOR1	chr11:71808338-71814295 (-) // 98.11 // q13.4	1.09393720766891	8.71351823111202	5.92493879643873	9.62240509822492e-07	1.63788042861389e-05	5.31934920745832
224699_s_at	ESYT2	chr7:158523687-158590769 (-) // 93.21 // q36.3	1.58330240327476	10.5937996977592	5.92388334874905	9.65330174005227e-07	1.64173186480341e-05	5.31618087313116
235830_at	NT5DC1	chr6:116568347-116569120 (+) // 99.74 // q22.1	-1.47755717765979	8.04640521387121	-5.92372570305893	9.6579251109692e-07	1.64173186480341e-05	5.31570763792818
219004_s_at	MIS18A	chr21:33641262-33651348 (-) // 96.79 // q22.11	1.54847295057001	8.50479141542058	5.92363435320795	9.66060519951668e-07	1.64173186480341e-05	5.3154334155343
213049_at	RALGAPA1	chr9:108288050-108289987 (+) // 91.75 // q31.2 /// chr14:36007563-36064997 (-) // 93.94 // q13.2	-0.924539349497861	11.7833965868864	-5.92339664944118	9.66758262141715e-07	1.64203527381814e-05	5.31471985419153
240776_at	PGR	chr11:100990963-100991403 (-) // 40.0 // q22.1	-4.98665900448319	7.46927738044217	-5.923218504711	9.67281509335799e-07	1.64204213710435e-05	5.31418508244827
230102_at	ETV5	chr3:185764102-185764492 (+) // 96.05 // q27.2	1.89596492534455	12.6425990337617	5.92282793762492	9.68429678014458e-07	1.64310928094878e-05	5.31301264031904
229602_at	---	chr5:80175481-80176471 (+) // 75.84 // q14.1	-2.16019620025618	7.81943174305705	-5.92219030864415	9.70307083659546e-07	1.64541189425291e-05	5.31109854145568
201531_at	ZFP36	chr19:39897486-39900045 (+) // 98.28 // q13.2	-2.74059571197348	9.98402094732899	-5.92024868946958	9.76046403368012e-07	1.65425742512951e-05	5.30526997547412
202872_at	ATP6V1C1	chr8:104033287-104083297 (+) // 82.2 // q22.3	1.58718812646497	8.99602636143865	5.9198777840084	9.77146645626477e-07	1.65507203819293e-05	5.30415654760702
229671_s_at	MIS18A	chr21:33641261-33651041 (+) // 94.64 // q22.11	1.92759816319732	8.74888829353794	5.91973393315472	9.77573694853727e-07	1.65507203819293e-05	5.30372471884473
216775_at	USP53	chr4:120188535-120194470 (+) // 76.38 // q26	-3.4689332203202	6.55218568937191	-5.91808519566317	9.82481676752616e-07	1.66249146650499e-05	5.2987753303582
224684_at	SNX12	chrX:70278254-70280613 (-) // 91.32 // q13.1	0.917704271118161	8.8771391750923	5.91727855812536	9.84891878120051e-07	1.66567863836496e-05	5.29635385703438
201543_s_at	SAR1A	chr10:71912183-71930253 (-) // 97.9 // q22.1	1.2559451576665	9.43230966634924	5.9162799573761	9.87883871995954e-07	1.66984582232731e-05	5.29335611650496
217743_s_at	COX7A2 /// TMEM30A	chr6:75963330-75994501 (-) // 97.37 // q14.1	1.2364311165212	10.733460492186	5.91521832374397	9.91074719090062e-07	1.67433765604549e-05	5.29016914760445
228013_at	PPP2R2A	chr8:26228873-26230193 (+) // 96.94 // p21.2	-1.57705311810664	10.5114075305319	-5.91504385664926	9.91600085301082e-07	1.67433765604549e-05	5.28964540574773
200877_at	CCT4	chr2:62095563-62115642 (-) // 99.89 // p15	1.14803385985425	11.4606722106014	5.91447425836708	9.93317239909776e-07	1.67634210402276e-05	5.2879354975991
227085_at	H2AFV	chr7:44871149-44873771 (-) // 25.1 // p13	1.71403536939128	8.94704183706394	5.91285259716402	9.98222368339531e-07	1.68323447226565e-05	5.28306733273696
203022_at	RNASEH2A	chr19:12917438-12924340 (+) // 98.73 // p13.2	2.30654385198897	6.65919678982521	5.9127611411831	9.98499722611702e-07	1.68323447226565e-05	5.28279278487414
230178_s_at	ELP2	---	-1.95059359641823	8.8494951296515	-5.91259689794563	9.98998009372867e-07	1.68323447226565e-05	5.28229973191316
238992_at	POLI	chr18:51824116-51824602 (+) // 43.6 // q21.2	-1.19790528082887	12.5389784351234	-5.91127648086273	1.00301300540547e-06	1.68909953721797e-05	5.27833587567486
230772_at	HNF4A	chr20:43061012-43061485 (+) // 99.58 // q13.12	-3.14336951082725	6.95451823088039	-5.91042231246879	1.00561889148422e-06	1.69258664513463e-05	5.27577167947069
231149_s_at	ULK4	chr3:41925365-41938498 (-) // 63.66 // p22.1	-1.9652693366504	8.03735627823651	-5.91015076021803	1.00644876077582e-06	1.69308236746256e-05	5.27495648416273
240382_at	LOC101928076	chr6:7540683-7541195 (-) // 99.42 // p24.3	1.64957505727686	9.52216221019454	5.90877165369885	1.01067394870663e-06	1.69928624677277e-05	5.27081642245993
205569_at	LAMP3	chr3:182840003-182880506 (-) // 83.42 // q27.1	4.10046357765997	9.1369892451776	5.90822071764588	1.01236682620564e-06	1.70122812144418e-05	5.26916251559632
203151_at	MAP1A	chr15:43812837-43823817 (+) // 97.18 // q15.3	-2.77048263285296	7.56838562189189	-5.90620037940356	1.01859914283099e-06	1.71079216628639e-05	5.26309745622205
206134_at	ADAMDEC1	chr8:24241970-24263526 (+) // 97.62 // p21.2	4.79892005093926	5.23109313263133	5.90469457868659	1.02326922526205e-06	1.71772359438097e-05	5.25857702389519
222325_at	---	chr12:97944268-97944969 (+) // 55.53 // q23.1	-4.11659826408103	8.36357912904776	-5.90322785724877	1.02783874408958e-06	1.7244789453887e-05	5.2541738955422
227451_s_at	MCUR1	chr6:13786964-13789373 (-) // 77.09 // p23	1.48992585133837	8.66186837649717	5.90022253579307	1.03726571984231e-06	1.73937251621065e-05	5.24515182046633
228962_at	PDE4D	chr5:58264869-58265398 (-) // 22.89 // q11.2	-2.92825101329941	6.61377634391482	-5.8995289224882	1.0394537012749e-06	1.74156784934452e-05	5.24306956328968
218328_at	COQ4	chr9:131084814-131096351 (+) // 99.03 // q34.11	-1.24422094027459	9.92549073284751	-5.89945845507835	1.03967624725304e-06	1.74156784934452e-05	5.2428580169312
213932_x_at	HLA-A	chr6:29911101-29913541 (+) // 97.08 // p22.1	1.37513656905552	13.0741639463262	5.8989453531225	1.04129813608389e-06	1.74336129443034e-05	5.24131766081403
208739_x_at	SUMO2	chr5:173988764-173989159 (+) // 96.46 // q35.2 /// chr7:55799824-55800217 (+) // 96.46 // p11.2 /// chr17:73164340-73178943 (-) // 100.0 // q25.1 /// chr17:46952173-46952559 (-) // 95.95 // q21.32 /// chr6:29603743-29604134 (-) // 98.23 // p22.1 /// chrX:114953168-114953562 (-) // 98.73 // q23	0.961756379236737	11.2217241623363	5.89848233801094	1.0427638799956e-06	1.74489155919263e-05	5.23992766656827
224831_at	CPEB4	chr5:173316668-173387394 (+) // 95.53 // q35.2	-1.39141656392264	11.7012798638335	-5.89480064666124	1.05449267880673e-06	1.76358463563943e-05	5.22887500831773
239680_at	WDR76	chr15:44160094-44160612 (+) // 93.08 // q15.3	3.06996408944199	7.85573774454883	5.89375394823861	1.05785123503892e-06	1.7682665517622e-05	5.22573274464081
205768_s_at	SLC27A2	chr15:50474421-50528570 (+) // 99.11 // q21.2	-2.48941618885878	7.55584360633759	-5.89326207390289	1.05943322077797e-06	1.76997543794633e-05	5.22425610082182
218853_s_at	MOSPD1	chrX:134021661-134049297 (-) // 97.46 // q26.3	-1.76550668718746	10.7499241028679	-5.89190221667022	1.06381920003664e-06	1.7758990235297e-05	5.22017370101835
244401_at	LCA5	chr6:80197028-80197579 (-) // 99.82 // q14.1	-2.04472863234129	7.73576056172551	-5.89181476134345	1.06410189388123e-06	1.7758990235297e-05	5.2199111528623
211750_x_at	TUBA1C	chr12:49658864-49667113 (+) // 98.04 // q13.12	1.34851616840904	11.4607362400489	5.8883164610878	1.07547189604509e-06	1.79392796330813e-05	5.20940893664032
237018_at	---	chr15:86250511-86251032 (+) // 97.75 // q25.3	-1.76546733997492	8.71247186463445	-5.88781748441373	1.07710353914294e-06	1.79570250547889e-05	5.20791095881398
201818_at	LPCAT1	chr5:1461543-1481092 (-) // 99.07 // p15.33	1.3230779662398	11.6057658652334	5.88638569412981	1.08179925150432e-06	1.80258077597869e-05	5.20361257549937
1559780_at	---	chr1:85867864-85869940 (-) // 72.32 // p22.3	-1.76034329148393	7.75287441305357	-5.88320053174486	1.09231907068337e-06	1.81854301931536e-05	5.1940503568693
243996_at	NPR2	chr9:35786642-35790424 (+) // 68.93 // p13.3	-1.23800161469308	9.04747535229741	-5.88313732889538	1.09252884863694e-06	1.81854301931536e-05	5.19386061434496
213105_s_at	TSR3	chr16:1399240-1401912 (-) // 92.63 // p13.3	-1.13471409993763	10.4157028306485	-5.88033917794379	1.10185683471558e-06	1.83310490556102e-05	5.18546021499848
1555758_a_at	CDKN3	chr14:54866610-54878352 (+) // 96.81 // q22.2	4.33023744434707	6.10465443329048	5.87864665549091	1.10753777325178e-06	1.84158725640698e-05	5.18037903701047
226839_at	NR2C2AP	chr19:19312221-19314168 (-) // 87.18 // p13.11	0.986334585541069	10.5911580433258	5.87644665712378	1.11496595472029e-06	1.8529644395157e-05	5.17377433402818
212560_at	SORL1	chr11:121501632-121504471 (+) // 98.38 // q24.1	-1.55633746963547	12.6990595463095	-5.87604542578939	1.11632606592822e-06	1.85425042862636e-05	5.17256977969042
207508_at	ATP5G3	chr2:176042872-176046362 (-) // 98.31 // q31.1	1.20362235272956	12.4176857011424	5.87508752286078	1.11957993453116e-06	1.85867900312244e-05	5.16969401485703
224428_s_at	CDCA7	chr2:174219547-174233630 (+) // 99.4 // q31.1	3.34490767663991	6.84176917898254	5.87196795392732	1.13024272891888e-06	1.8753964609018e-05	5.16032859274237
225249_at	SPPL2B	chr19:2328679-2355246 (+) // 92.58 // p13.3	-1.89557608225318	8.000669977995	-5.87177572826078	1.13090308214387e-06	1.87550817387949e-05	5.15975150101629
239963_at	---	chr15:30841524-30841988 (+) // 48.39 // q13.2 /// chr15:32883002-32883466 (+) // 39.57 // q13.3 /// chr15:23252565-23253029 (+) // 47.74 // q11.2 /// chr15:30372474-30372937 (+) // 42.8 // q13.2 /// chr15:30708653-30709117 (-) // 44.09 // q13.2 /// chr15:32750028-32750492 (-) // 44.09 // q13.3 /// chr15:28959779-28960243 (-) // 47.53 // q13.1	-2.49526706400582	7.10180058261261	-5.87128859811598	1.13257825345828e-06	1.87656643110506e-05	5.15828905913307
223700_at	MND1	chr4:154265861-154336058 (+) // 100.0 // q31.3	4.30268647419914	5.7239746497076	5.87124511135495	1.13272791911072e-06	1.87656643110506e-05	5.15815850495343
238751_at	---	chr4:186563515-186564270 (-) // 81.17 // q35.1	-3.1860087527476	6.67346455569393	-5.8686342770819	1.14174987791566e-06	1.89052259889847e-05	5.15032035545237
234672_s_at	NDC1	chr1:54231132-54304108 (-) // 100.0 // p32.3	1.52131104815331	11.049539765862	5.86795892582977	1.14409531256162e-06	1.89281999146065e-05	5.14829283816209
208791_at	CLU	chr8:27455651-27468828 (-) // 99.88 // p21.1	-2.60859786313763	13.21146422284	-5.86774491468533	1.14483956125862e-06	1.89281999146065e-05	5.14765034071333
212250_at	MTDH	chr8:98656508-98742485 (+) // 86.72 // q22.1	0.792436259445804	12.4046506701411	5.86771809792403	1.14493285387473e-06	1.89281999146065e-05	5.14756983227779
203168_at	ATF6B	chr6:32083045-32096030 (-) // 99.01 // p21.33	0.936428896564427	10.9545332840022	5.86643155786666	1.14941755038002e-06	1.89924135048687e-05	5.14370742021478
205264_at	CD3EAP	chr19:45909466-45955388 (+) // 70.51 // q13.32	1.08751589897146	9.70121842130217	5.86397427545466	1.15803227374675e-06	1.91247669396944e-05	5.13633022982719
213863_s_at	OAZ3	chr1:151733927-151735841 (+) // 100.0 // q21.3	1.68748676956253	6.92947714566074	5.86231946630626	1.16387012377273e-06	1.92029348707901e-05	5.13136219680236
222729_at	FBXW7	chr4:153242648-153273810 (-) // 96.47 // q31.3	-1.84229502156913	10.0069771430763	-5.86228844805116	1.16397983138255e-06	1.92029348707901e-05	5.13126907439979
214745_at	PLCH1	chr3:155197670-155301350 (-) // 99.75 // q25.31	-3.25620989861318	9.13022488057938	-5.86163286740153	1.16630096227481e-06	1.92311961589693e-05	5.12930090247404
211621_at	AR	chrX:66764940-66944058 (+) // 93.3 // q12	-1.8227103715166	9.59377139837847	-5.86103477169145	1.1684226097676e-06	1.92561404150652e-05	5.12750531003347
219512_at	DSN1	chr20:35380582-35402200 (-) // 65.97 // q11.23	1.73525776783086	8.98479790204128	5.86031200826426	1.17099165772512e-06	1.9288428212091e-05	5.12533544147047
230021_at	TICRR	chr15:90170353-90171366 (+) // 78.16 // q26.1	2.9098238999058	5.20311801578877	5.85822018973372	1.17845892942642e-06	1.94013233222489e-05	5.11905541283026
209969_s_at	STAT1	chr2:191840367-191878894 (-) // 98.98 // q32.2	1.8776336380453	8.56236745798837	5.85782557555132	1.17987294496534e-06	1.94144962317763e-05	5.11787070677501
209198_s_at	SYT11	chr1:155829369-155852752 (+) // 88.92 // q22	3.19786329808663	7.39653359616949	5.85745815535452	1.18119104520512e-06	1.94260780008617e-05	5.11676764196173
231938_at	SGOL1	chr3:20209935-20227703 (-) // 72.22 // p24.3	3.69791447709665	4.46677002084082	5.85428096254922	1.19265078250647e-06	1.96043522076662e-05	5.10722910093675
228678_at	DENND6B	chr22:50750391-50753314 (-) // 98.06 // q13.33	-1.42144216872337	8.1344137766464	-5.85358289111924	1.19518353060823e-06	1.96357788774108e-05	5.10513335505857
218583_s_at	DCUN1D1	chr3:182660159-182698302 (-) // 94.62 // q26.33	1.04182686593352	10.3341322136109	5.85237929282039	1.19956309991159e-06	1.96974987527539e-05	5.10151991807578
220539_at	CFAP46	chr10:134621896-134659600 (-) // 87.7 // q26.3	-2.77023604784062	5.84304773021472	-5.85141085202492	1.20309866761297e-06	1.97453027825262e-05	5.09861246865304
208963_x_at	FADS1	chr11:61567096-61584415 (-) // 90.31 // q12.2	1.8564662247183	7.54376093650763	5.85082363507713	1.20524755318562e-06	1.97703107453571e-05	5.09684952760996
230086_at	FNBP1	chr9:132686003-132687158 (-) // 94.46 // q34.11	-1.43092536371298	9.85858185832672	-5.84928328687923	1.21090266072873e-06	1.98437835430498e-05	5.09222509713485
1569181_x_at	---	chr17:44402844-44404809 (+) // 29.55 // q21.31	-1.55943773011773	9.54416240681222	-5.84926185215205	1.21098154170891e-06	1.98437835430498e-05	5.09216074582264
235716_at	---	chr7:23564326-23565011 (-) // 42.22 // p15.3	-1.23728918166264	11.3949531635611	-5.84722595350521	1.21849728008218e-06	1.99566001967266e-05	5.08604857177335
236229_at	---	chr19:58382662-58383177 (+) // 94.55 // q13.43	-1.63714326713928	8.56182841545372	-5.84639167897924	1.22159057891784e-06	1.99969066505464e-05	5.08354391235014
1569180_at	---	chr17:44402844-44404809 (+) // 29.55 // q21.31	-1.60980844573239	9.6450264268026	-5.84612436855527	1.2225833683238e-06	2.000280476286e-05	5.08274139276973
227884_at	TAF15	chr17:34151248-34157147 (+) // 72.38 // q12	-1.41540231114138	10.1413232409542	-5.84303758655296	1.23410639989135e-06	2.01704813176977e-05	5.07347425093076
213310_at	AGO2	chr8:141532461-141536259 (-) // 96.21 // q24.3	1.72805050564749	9.85460054188522	5.84303731385228	1.23410742268213e-06	2.01704813176977e-05	5.07347343222818
225001_at	RAB3D	chr19:11432739-11436008 (-) // 78.83 // p13.2	1.77132851852385	11.0707364272037	5.8428154194591	1.23493994103913e-06	2.01736624872436e-05	5.07280726040379
208792_s_at	CLU	chr8:27455651-27468828 (-) // 99.88 // p21.1	-2.38907007515075	13.9991379625893	-5.84189844406662	1.23838628326886e-06	2.02195170855245e-05	5.07005431479841
205662_at	B9D1	chr17:19246488-19266026 (-) // 95.14 // p11.2	-2.56224151302377	6.90953599938643	-5.84169248321728	1.23916168688335e-06	2.02217376209355e-05	5.06943597864917
231192_at	LPAR3	chr1:85277287-85277754 (-) // 98.73 // p22.3	-2.24153846293835	11.5259232304456	-5.8415168016357	1.2398234792368e-06	2.0222102812967e-05	5.06890854698484
225704_at	FBRSL1	chr12:133136632-133161771 (+) // 92.03 // q24.33	-1.19826856084857	10.4933465335289	-5.84122621432467	1.24091889880628e-06	2.02292186259226e-05	5.06803614505726
228969_at	AGR2	chr7:16831434-16831954 (-) // 79.72 // p21.1	-4.96333355237501	7.90728573815136	-5.84106182308965	1.2415390296881e-06	2.02292186259226e-05	5.0675426092907
222282_at	---	chr5:78912291-78912959 (+) // 67.09 // q14.1	-1.39032353933694	9.82321077136652	-5.84074186063821	1.24274691031441e-06	2.02384725981481e-05	5.06658201723356
234044_at	---	chr5:142198144-142200003 (+) // 73.43 // q31.3	-3.30697952122801	8.27978272903681	-5.84047442362876	1.24375740708189e-06	2.02445042492907e-05	5.0657791171837
243198_at	TEX9	chr15:56704504-56721011 (+) // 97.4 // q21.3	-2.89214827453368	8.40013766161451	-5.83897335921088	1.24944439837784e-06	2.03266093328691e-05	5.06127261790589
1556427_s_at	LRRN4CL	chr11:62453877-62457371 (-) // 63.77 // q12.3	-3.33523361208506	5.31441055276203	-5.83799444146992	1.25316719347963e-06	2.03642923644419e-05	5.05833370878361
231434_at	LOC100505841	chr5:121495918-121518352 (+) // 98.47 // q23.2	-3.03373449578228	6.27160068759596	-5.83790313870441	1.25351498132683e-06	2.03642923644419e-05	5.05805959941698
220724_at	CWH43	chr4:48988264-49064093 (+) // 99.16 // p11	-4.00958082084175	6.44813021009777	-5.8378565602208	1.25369244398813e-06	2.03642923644419e-05	5.05791976139009
1556630_at	CASC2	chr10:119806518-119859646 (+) // 76.12 // q26.11	-3.3345142353063	8.24170537701439	-5.83759469052745	1.25469062857518e-06	2.03700440550917e-05	5.05713357562438
231875_at	KIF21A	chr12:39730915-39836918 (-) // 98.45 // q12	-1.90177760332669	9.4391028078634	-5.8372396526998	1.25604521959862e-06	2.03815731734356e-05	5.05606768030887
239476_at	---	chr5:67585135-67585587 (+) // 94.36 // q13.1	-1.50282690175321	9.46392912473999	-5.83536908975331	1.26320629350652e-06	2.0487262686378e-05	5.05045187294556
204127_at	RFC3	chr13:34392274-34411632 (+) // 81.81 // q13.2	1.44727492840176	9.83217938631802	5.83397670366826	1.26856330881037e-06	2.0563599797251e-05	5.04627164996683
202834_at	AGT	chr1:230838284-230849867 (-) // 99.9 // q42.2	-2.70506005754385	8.8631150340396	-5.83287620426074	1.27281343019456e-06	2.06219249709699e-05	5.04296773024785
224586_x_at	SUB1	chr5:32585659-32604185 (+) // 96.95 // p13.3	1.00196448372914	11.0343485323517	5.83243048230574	1.27453886208153e-06	2.06387672391378e-05	5.0416295838569
1558152_at	LOC100131262	chr11:880741-881669 (-) // 27.75 // p15.5	2.00878920736253	9.11675339006097	5.83227065606782	1.27515813524554e-06	2.06387672391378e-05	5.04114975358164
237916_at	---	chr16:3425238-3425677 (+) // 99.54 // p13.3	-2.77802506121113	7.98552914253654	-5.83205049022405	1.2760116978922e-06	2.0642018392603e-05	5.04048877179327
1569940_at	SLC6A16	chr19:49827113-49828455 (-) // 35.91 // q13.33	-1.74158409314985	9.86806166521822	-5.83150541479359	1.27812736883556e-06	2.06656728869087e-05	5.03885234675982
212657_s_at	IL1RN	chr2:113885169-113891593 (+) // 73.62 // q13	2.66069411578017	9.02353108284644	5.83127877185779	1.27900810120755e-06	2.06693460443485e-05	5.03817191958268
216277_at	BUB1	chr2:111418444-111435640 (-) // 100.0 // q13	4.10712181891069	4.31163524141854	5.83043946943364	1.28227492127224e-06	2.07115560062083e-05	5.03565216712324
207507_s_at	ATP5G3	chr2:176042872-176046362 (-) // 98.31 // q31.1	1.16908852571101	12.3560805030564	5.82780605598176	1.29257933181343e-06	2.08673373904703e-05	5.02774614158481
205394_at	CHEK1	chr11:125496642-125525571 (+) // 99.23 // q24.2	3.83955071044836	5.25303662049726	5.82724569602879	1.29478267398331e-06	2.08922432894878e-05	5.02606383165983
227228_s_at	CCDC88C	chr14:91737668-91780055 (-) // 98.8 // q32.11	-1.2528792595762	9.92807792768506	-5.82611377946513	1.29924486787292e-06	2.09535533867154e-05	5.02266559840532
206319_s_at	EPPIN	chr20:44170483-44176017 (-) // 97.44 // q13.12	-3.21184098043113	6.16961151820197	-5.82355174387114	1.30940180238051e-06	2.10987332243461e-05	5.01497387648045
207981_s_at	ESRRG	chr1:216676593-217262947 (-) // 93.18 // q41	-2.36494108142366	9.40389013557402	-5.82350668447934	1.30958114587338e-06	2.10987332243461e-05	5.0148385996342
226257_x_at	MRPS22	chr3:139069617-139075894 (+) // 64.95 // q23	1.11560228503116	10.1788366681782	5.82192042591399	1.31591041238132e-06	2.11899097260548e-05	5.01007635238474
228066_at	C17orf96	chr17:36827955-36829184 (-) // 95.76 // q12	2.791191071444	6.51695028723865	5.82162929608507	1.31707536185747e-06	2.11978755186281e-05	5.00920232619982
241853_at	---	---	-2.55440333353145	7.82394152170233	-5.82143651606112	1.31784733534178e-06	2.11995116111491e-05	5.00862356459868
218733_at	MSL2	chr3:135868286-135870708 (-) // 96.77 // q22.3	1.2332188811439	11.2113458826028	5.82099547330785	1.31961516401507e-06	2.12171576904629e-05	5.00729947220284
237719_x_at	RGS7BP	chr5:63907782-63908145 (+) // 68.6 // q12.3	-3.00191096607702	7.81991967354042	-5.81890552276507	1.3280246559445e-06	2.13415181752544e-05	5.00102505662465
200757_s_at	CALU	chr7:128379435-128411527 (+) // 99.67 // q32.1	1.41489141903349	10.3224688931543	5.81769597582578	1.33291610690051e-06	2.14092457068744e-05	4.99739377826607
201475_x_at	MARS	chr12:57881866-57910433 (+) // 99.82 // q13.3	1.26510158362653	9.47870951419996	5.81682667173867	1.33644274719094e-06	2.14549940724166e-05	4.99478397224247
225240_s_at	MSI2	chr17:55693354-55760253 (+) // 94.4 // q22	-1.1792440586303	13.2667439371282	-5.81597331186188	1.33991379600105e-06	2.1499804014373e-05	4.9922220351499
242022_at	---	chr1:164680945-164681456 (+) // 99.61 // q23.3	-1.46854927406477	10.7802531962257	-5.8152567094784	1.34283555778384e-06	2.15357593055131e-05	4.99007066945009
1563468_at	---	chr2:173961340-173967631 (+) // 72.15 // q31.1	-3.40938971649267	6.82395522003946	-5.81500368015273	1.3438687436991e-06	2.15414054172467e-05	4.98931103143309
210512_s_at	VEGFA	chr6:43738275-43754176 (+) // 91.54 // p21.1	1.69081154854447	11.7577856766978	5.81192951345094	1.35648517720116e-06	2.17326242219675e-05	4.98008186083673
244015_at	---	chr1:21194599-21195033 (-) // 27.63 // p36.12	-1.77078805498985	7.75560153511519	-5.81109099758141	1.3599470102848e-06	2.17770552644391e-05	4.97756449789106
213331_s_at	NEK1	chr4:170314429-170533733 (-) // 98.58 // q33	-1.23630080131399	11.3447945550723	-5.81084854211619	1.36094964204299e-06	2.17820816696617e-05	4.97683660693941
209714_s_at	CDKN3	chr14:54866610-54886826 (+) // 98.51 // q22.2	3.97219179300466	6.98072822343604	5.81052923969882	1.36227119062108e-06	2.17922046912405e-05	4.97587800911227
229147_at	RASSF6	chr4:74437267-74438149 (-) // 22.99 // q13.3	-3.24862406882763	7.58890622093534	-5.80954954007772	1.36633406055841e-06	2.18444248365338e-05	4.97293679312816
224439_x_at	RNF7	chr3:141457157-141464542 (+) // 95.99 // q23	1.10369193825504	9.22301754004361	5.8094092147041	1.36691699081453e-06	2.18444248365338e-05	4.97251551398345
236421_at	ANKRD45	chr1:173578696-173579132 (-) // 100.0 // q25.1	-3.36320734889996	8.46207102729305	-5.80915287061653	1.36798252155381e-06	2.18504117306368e-05	4.97174592830487
241962_at	NT5DC1	chr6:116570211-116570660 (+) // 78.21 // q22.1	-3.17208031987379	6.91600017213754	-5.80604412805491	1.38097087366882e-06	2.20467364213277e-05	4.96241300450319
242324_x_at	CCBE1	chr18:57101148-57101599 (-) // 38.22 // q21.32	-2.40100851421824	6.81272090168722	-5.80565106941825	1.38262184843452e-06	2.20619569014078e-05	4.96123298404941
226690_at	ADCYAP1R1	chr7:31148387-31151087 (+) // 83.72 // p14.3	-2.96282768691739	8.50281285623429	-5.80522162218182	1.38442792745604e-06	2.20796357204865e-05	4.95994372016773
240417_at	---	chr2:159468176-159468529 (+) // 95.15 // q24.1	-1.62244621513608	9.98992891515049	-5.80503644355195	1.38520744189791e-06	2.2080932740657e-05	4.95938778681673
201754_at	COX6C	chr8:100890380-100904282 (-) // 89.57 // q22.2	1.03624910562359	12.6098434278137	5.80374237924558	1.39066712582763e-06	2.2156795224899e-05	4.95550281946764
235949_at	TTC26	chr7:138876030-138876784 (+) // 93.77 // q34	-1.56100660087541	9.27249864901007	-5.80304477911371	1.39361925171828e-06	2.21926497758522e-05	4.95340852574301
213982_s_at	RABGAP1L	chr1:174668711-174927324 (+) // 91.45 // q25.1	-1.59824666288366	10.6231029806683	-5.80269765168369	1.39509057448979e-06	2.22048990985476e-05	4.95236640098286
244534_at	---	chr7:102956336-102956811 (+) // 96.54 // q22.1	-1.49117456818422	9.48427723166926	-5.80104965634188	1.40209696909751e-06	2.23051905154315e-05	4.94741889576555
223819_x_at	COMMD5	chr8:146075842-146078370 (-) // 96.53 // q24.3	1.56325864813027	8.05803184413234	5.80023981008695	1.40555290708314e-06	2.23489272194125e-05	4.94498763116176
215828_at	---	chr16:72916070-72918384 (-) // 96.1 // q22.3	-1.33894311093727	8.30012207670233	-5.79944290841694	1.40896193418394e-06	2.23918744374378e-05	4.94259523023815
209421_at	MSH2	chr2:47630262-47710162 (+) // 98.57 // p21	1.45701128780663	7.86868582410985	5.79875593840855	1.41190733618568e-06	2.24274140704211e-05	4.9405328601473
226717_at	LRTOMT	chr11:71791391-71807043 (+) // 79.45 // q13.4	-1.64268980536276	7.92411254657675	-5.79810025165296	1.41472436276461e-06	2.24608798678683e-05	4.93856440797203
227687_at	HYLS1	chr11:125757580-125770540 (+) // 96.86 // q24.2	1.93017314870132	7.45081370926359	5.79748503051987	1.41737265598494e-06	2.24916345299446e-05	4.93671744007126
232023_at	TMEM67	chr8:94777656-94829796 (+) // 90.51 // q22.1	-1.67508517813366	7.51485279732184	-5.79558372176237	1.42558849437148e-06	2.26073697442767e-05	4.93100949175198
1569566_at	TBC1D1	chr4:37892744-37954428 (+) // 68.11 // p14	-2.64024337213255	7.99171179892277	-5.79546670399217	1.42609570100019e-06	2.26073697442767e-05	4.93065819137677
232737_s_at	ENPP3	chr6:132059170-132068558 (+) // 95.25 // q23.2	-4.2889161555944	8.22354645440765	-5.7948371366589	1.42882762726863e-06	2.26393299298586e-05	4.92876816111082
202307_s_at	TAP1	chr6:32812986-32821623 (-) // 99.96 // p21.32	1.81849724517907	9.25553932733241	5.79137586813852	1.44394125638988e-06	2.28673441034483e-05	4.91837708296535
223993_s_at	CNIH4	chr1:224544572-224563693 (+) // 96.72 // q42.11	1.21328363601978	9.69720276557613	5.79074593352991	1.44670903887588e-06	2.28997097414858e-05	4.91648596121645
225571_at	LIFR	chr5:38475064-38477110 (-) // 96.03 // p13.1	-1.70245446443116	10.4503438445153	-5.79043784335207	1.44806464797801e-06	2.29097011290408e-05	4.91556104676295
[truncated: 29,627 more rows]
