# Supplementary material for: Exploring the Role of Fallopian Ciliated Cells in the Pathogenesis of High-Grade Serous Ovarian Cancer
Source: Int J Mol Sci. 2018 Aug 24;19(9):2512. doi: 10.3390/ijms19092512 (PMC6163198; doi:10.3390/ijms19092512)
Supplement: Supplementary file 1 [file ijms-19-02512-s001.zip › GSE69428_degs_all.txt]

	geneSymbol	Position	logFC	AveExpr	t	P.Value	adj.P.Val	B
231565_at	C4orf22	chr4:81791182-81884910 (+) // 99.79 // q21.21	-6.70529729123438	6.33265153892242	-15.5944844910636	1.92784793631449e-13	5.07640918590331e-09	20.0536442679084
210168_at	C6	chr5:41142583-41213612 (-) // 99.97 // p13.1	-6.13960441468503	9.33981986339903	-14.4117137894223	9.54047541987709e-13	1.25609899378102e-08	18.6757865579504
208079_s_at	AURKA	chr20:54944465-54967259 (-) // 86.08 // q13.2	3.9536763454053	9.79894279759854	13.5567701306287	3.24485446454808e-12	2.84811692534934e-08	17.5996071588611
207802_at	CRISP3	chr6:49695245-49705112 (-) // 53.85 // p12.3	-9.81473358893352	10.018686478743	-13.3510687636167	4.39637231169501e-12	2.89413189278883e-08	17.3299189505497
210383_at	SCN1A	chr2:166845672-166930149 (-) // 98.81 // q24.3	-7.84668573899448	8.605040357503	-12.5463453538891	1.49589397701794e-11	7.77510798878088e-08	16.2324329681021
210262_at	CRISP2	chr6:49660071-49681247 (-) // 98.2 // p12.3	-7.10500365872715	9.61776816948101	-12.4381791931205	1.77163329533212e-11	7.77510798878088e-08	16.0795839519519
207959_s_at	DNAH9	chr17:11786223-11873063 (+) // 98.13 // p12	-5.82022257307788	7.99806784612399	-12.0073005091138	3.51515406113573e-11	1.32230052482609e-07	15.4576568904674
229490_s_at	---	chr1:156495224-156495546 (+) // 79.41 // q22	3.36051582272749	11.1527849808108	11.0030919568612	1.86795788581306e-10	6.14838338115367e-07	13.9234256755379
1569344_a_at	LOC105375172	chr7:17472702-17474308 (-) // 63.0 // p21.1	-4.78275780577269	9.22929152898025	-10.8438922578771	2.45856060932375e-10	7.19320199607921e-07	13.6688020184293
230288_at	FGF14	chr13:102374221-102374761 (-) // 96.93 // q33.1	-4.58642603821769	9.15559231390396	-10.4336170784706	5.05672772355984e-10	1.33153754416778e-06	12.9976047639739
239916_at	CFAP52	chr17:9545058-9546764 (+) // 95.23 // p13.1	-5.047983241606	10.593409078896	-10.3352535107218	6.02840119090123e-10	1.44308963780737e-06	12.8334163255475
204026_s_at	ZWINT	chr10:58117206-58121013 (-) // 83.72 // q21.1	3.26626208915894	10.3619486320738	10.2240950302682	7.36298740781381e-10	1.61568487018794e-06	12.6463252820963
222102_at	GSTA3	chr6:52761443-52770653 (-) // 93.34 // p12.2	-4.85325220945901	7.92723968067464	-9.99476409938129	1.11748332623858e-09	2.26350545742418e-06	12.2551020326364
209173_at	AGR2	chr7:16832265-16844697 (-) // 98.33 // p21.1	-5.2532121484149	9.590264222358	-9.86685839869346	1.41410694336466e-09	2.49989005453263e-06	12.0338060241119
1562371_s_at	VWA3B	chr2:98809367-98929409 (+) // 99.31 // q11.2	-5.41014500796958	9.2116722435929	-9.86306410724596	1.42406011005581e-09	2.49989005453263e-06	12.0272071808804
235650_at	CDHR3	chr7:105672990-105674219 (+) // 41.49 // q22.3	-4.42091740816427	9.17400862440992	-9.74935885162766	1.7585868972902e-09	2.85569328271269e-06	11.8285386738495
203373_at	SOCS2	chr12:93966458-93969978 (+) // 94.2 // q22	-2.58644889996848	8.7458575014372	-9.72402149694059	1.84364217705134e-09	2.85569328271269e-06	11.784025849265
224822_at	DLC1	chr8:12940869-13372348 (-) // 96.2 // p22	-3.04512622757923	8.65725657451539	-9.67440239845406	2.02277057529436e-09	2.90289308505934e-06	11.6965973552285
223307_at	CDCA3	chr12:6957992-6960426 (-) // 97.47 // p13.31	3.10935312224247	9.13674597764312	9.65577182936913	2.09459853471546e-09	2.90289308505934e-06	11.6636822748708
219355_at	CXorf57	chrX:105855886-105922667 (+) // 99.93 // q22.3	-4.62955282006093	7.39959495108715	-9.62761162776554	2.2082164279072e-09	2.90733774898262e-06	11.6138394317998
220636_at	DNAI2	chr17:72277650-72311022 (+) // 92.07 // q25.1	-5.77059628025034	8.61727481741181	-9.53278227253081	2.6400235618593e-09	3.04855100211958e-06	11.4451814022555
237020_at	CATSPERD	chr19:5776171-5778510 (+) // 85.32 // p13.3	-5.48413556377241	7.20411887904227	-9.53103795535515	2.6487386605781e-09	3.04855100211958e-06	11.4420672961359
222068_s_at	DNAAF1	chr16:84209647-84211523 (+) // 96.34 // q24.1	-4.30532444617486	9.82159652725869	-9.51213400411734	2.74512023458524e-09	3.04855100211958e-06	11.4082910043375
209795_at	CD69	chr12:9905085-9913489 (-) // 99.64 // p13.31	-3.64367924837502	9.68635745049869	-9.48957611909646	2.86489817275501e-09	3.04855100211958e-06	11.3679205945141
1556194_a_at	HSPA4L	chr4:128758921-128761884 (+) // 66.99 // q28.1	-3.60469387229784	7.84043324290595	-9.47694189756416	2.93433357245671e-09	3.04855100211958e-06	11.3452787543253
203358_s_at	EZH2	chr7:148504476-148581298 (-) // 97.55 // q36.1	2.93933317093608	10.1323062286763	9.46350141616351	3.01011415977172e-09	3.04855100211958e-06	11.321167414461
230600_at	LRRC46	chr17:45911365-45914690 (+) // 97.95 // q21.32	-3.86335635421716	9.82906641206635	-9.43416416493043	3.18264120301974e-09	3.10390030214503e-06	11.2684501372925
223924_at	TTC25	chr17:40086908-40117666 (+) // 90.47 // q21.2	-3.86880883320525	10.7822576641014	-9.38070648190046	3.52381633358824e-09	3.31389756057305e-06	11.17207835426
232166_at	CEP126	chr11:101818759-101869323 (+) // 92.14 // q22.1	-2.93488160941237	9.38144855736541	-9.27867391354799	4.28408319574646e-09	3.88994754173778e-06	10.9870168613096
38158_at	ESPL1	chr12:53662116-53687425 (+) // 94.06 // q13.13	3.25957969258156	9.08204057596881	9.20168425823549	4.96885530325491e-09	4.36132992817694e-06	10.8463995190775
229538_s_at	IQGAP3	chr1:156495224-156495546 (-) // 79.41 // q22	3.11540391034666	9.33025294822016	9.14454314802318	5.54962591725715e-09	4.71395966623275e-06	10.7414887474197
210032_s_at	SPAG6	chr10:22634415-22706539 (+) // 98.58 // p12.2	-4.75562342395763	6.33911193595794	-9.11663863545509	5.85832514239078e-09	4.82066930154481e-06	10.6900867988406
209172_s_at	CENPF	chr1:214776633-214837912 (+) // 99.73 // q41	2.85283863445704	9.46226557501104	9.0636733932879	6.49405457032842e-09	5.05203230462354e-06	10.5922148999535
202575_at	CRABP2	chr1:156669409-156675375 (-) // 95.87 // q23.1	2.44283246409059	9.89299185416109	9.050766443282	6.65951701239501e-09	5.05203230462354e-06	10.5683038601576
1556003_a_at	LOC101928817	chr14:89816615-89831650 (+) // 99.12 // q32.11	-3.57420726914331	8.70158867692598	-9.04650749787281	6.71506648419505e-09	5.05203230462354e-06	10.5604086184463
208096_s_at	COL21A1	chr6:55921388-56112385 (-) // 99.38 // p12.1	-4.21231140357389	8.84151120253301	-9.03120699984458	6.91861397543545e-09	5.06058175558795e-06	10.5320230495752
202954_at	UBE2C	chr20:44441302-44445590 (+) // 96.55 // q13.12	2.71848434577652	9.3557628234404	8.97569570783175	7.71223796232976e-09	5.20631276894391e-06	10.428755821163
231084_at	CFAP43	chr10:105889646-105891189 (-) // 97.36 // q25.1	-4.36888833839641	11.0462928939818	-8.97302451329651	7.75272105755425e-09	5.20631276894391e-06	10.4237754424634
236885_at	MEX3A	chr1:156043483-156043906 (-) // 91.44 // q22	4.74157494696453	7.93766209702439	8.96230159697478	7.91745470571489e-09	5.20631276894391e-06	10.4037724817844
1556158_at	SAXO2	chr15:82555138-82577268 (+) // 78.06 // q25.2	-6.55186368849162	8.93514842948042	-8.95819838666928	7.98144462281206e-09	5.20631276894391e-06	10.3961138077606
210033_s_at	SPAG6	chr10:22634415-22706536 (+) // 99.96 // p12.2	-5.45309404557161	7.08422643251833	-8.95028039325515	8.10644172591145e-09	5.20631276894391e-06	10.3813279560962
220269_at	ZBBX	chr3:166958421-167045772 (-) // 98.62 // q26.1	-4.69202239510334	9.59642455130581	-8.91580004232498	8.67480931626492e-09	5.43869235514019e-06	10.3168349047226
243802_at	DNAH12	chr3:57327727-57330943 (-) // 99.6 // p14.3	-5.2442805544661	10.291646772093	-8.893029033074	9.07260539663639e-09	5.55581035591231e-06	10.274149312539
230601_s_at	LRRC46	chr17:45911365-45914690 (+) // 97.95 // q21.32	-3.48282522124231	9.19305250003601	-8.84961366950288	9.88412867403577e-09	5.91520173283432e-06	10.1925571260902
218585_s_at	DTL	chr1:212209130-212278186 (+) // 96.66 // q32.3	2.60711167070318	8.18106622919716	8.8296500377243	1.02821174875522e-08	6.01663817071607e-06	10.1549472076828
236320_at	CCDC17	chr1:46085715-46086426 (-) // 94.04 // p34.1	-3.82671876215899	9.89604933861892	-8.79393430285853	1.10359631528725e-08	6.31736916829216e-06	10.0875175950266
206017_at	KIAA0319	chr6:24544331-24646383 (-) // 93.96 // p22.3	-4.18507559869385	7.00788539071387	-8.72000495819493	1.27833208430282e-08	7.16192349869402e-06	9.94735476758204
1568906_at	LOC728196	chr11:111381326-111384612 (+) // 94.07 // q23.1	-3.82836918038388	7.64611729454194	-8.69564488015848	1.34197656641868e-08	7.3618597806118e-06	9.90099656707734
220125_at	DNAI1	chr9:34458832-34520979 (+) // 98.81 // p13.3	-4.06762287529867	7.85452405682085	-8.68201480643423	1.37900645184363e-08	7.41061181427481e-06	9.87502034577501
209774_x_at	CXCL2	chr4:74962800-74964892 (-) // 95.02 // q13.3	-5.88615714434314	10.9610938650984	-8.66660513722668	1.42214479122019e-08	7.48958332848199e-06	9.84562001492663
220614_s_at	ADGB	chr6:147057653-147136595 (+) // 98.64 // q24.3	-6.5336111084391	8.01665845281808	-8.6477025744971	1.47697121533443e-08	7.62580510631104e-06	9.80950833719841
201291_s_at	TOP2A	chr17:38544776-38574150 (-) // 97.5 // q21.2	3.76206093819663	9.50593887412133	8.62459173968531	1.54698205029159e-08	7.83367910543809e-06	9.76528641929704
220723_s_at	CWH43	chr4:48988264-49064093 (+) // 99.16 // p11	-4.6249579323428	8.66126990578416	-8.59178530309005	1.65229956312776e-08	8.15788466320919e-06	9.70237856178301
209829_at	FAM65B	chr6:24804512-24911195 (-) // 91.06 // p22.3	-4.03698726033788	9.79929756731461	-8.58560123052295	1.67296738498138e-08	8.15788466320919e-06	9.69050273532774
238116_at	DYNLRB2	chr16:80574853-80584541 (+) // 81.44 // q23.2	-4.63466960141116	9.6899578177425	-8.5618842171103	1.7547393822214e-08	8.40105407502796e-06	9.6449050988137
229542_at	C20orf85	chr20:56725981-56736329 (+) // 99.67 // q13.32	-4.97943787462916	10.1417329463907	-8.52853110585157	1.87677686600715e-08	8.82487293494646e-06	9.58064243405543
213175_s_at	SNRPB	chr20:2442287-2451465 (-) // 94.06 // p13	2.10020144693447	11.3601178494917	8.51744802660001	1.91924201966601e-08	8.86622471260443e-06	9.55925228713709
228100_at	PIFO	chr1:111889181-111894390 (+) // 98.31 // p13.2	-3.03207372932232	10.3113410752949	-8.47895604564728	2.07458976202722e-08	9.41863751960359e-06	9.48482397699123
243900_at	WDR38	chr9:127619106-127620169 (+) // 98.01 // q33.3	-5.40753689197952	7.80209710283495	-8.46230311584918	2.14576731477583e-08	9.57666863265713e-06	9.45255662749021
210445_at	FABP6	chr5:159656515-159665689 (+) // 99.78 // q33.3	-7.02727296392617	8.27696115535644	-8.42155183841635	2.33077627615072e-08	1.01843482697572e-05	9.37342422999358
204748_at	PTGS2	chr1:186640968-186649556 (-) // 97.42 // q31.1	-4.79022826398246	8.3764713814452	-8.41557197214555	2.35927861330393e-08	1.01843482697572e-05	9.3617918390628
210762_s_at	DLC1	chr8:12943102-12990762 (-) // 99.89 // p22	-2.93950930675322	9.54793191396737	-8.40676735664187	2.40190108274267e-08	1.02011063404484e-05	9.34465504568441
1563462_at	LINC01091	chr4:124571421-124587225 (+) // 38.23 // q28.1	-4.67610502967423	5.5537484147054	-8.3791534641101	2.54080599018237e-08	1.0619762433886e-05	9.29083530205785
225171_at	ARHGAP18	chr6:129897289-130031347 (-) // 93.94 // q22.33	-3.22776631095105	11.0865641901166	-8.21294946747569	3.57155840719373e-08	1.46592398809389e-05	8.96454005298841
206798_x_at	DLEC1	chr3:38080695-38164229 (+) // 99.38 // p22.2	-4.07391649732842	8.71527317268967	-8.20659786084211	3.61860319102623e-08	1.46592398809389e-05	8.95199001017918
1553635_s_at	TCTEX1D1	chr1:67218141-67244729 (+) // 99.78 // p31.3	-6.24869073327158	8.10951185533778	-8.17143124410367	3.89089117831724e-08	1.52925999490257e-05	8.88239760961178
222303_at	---	chr21:40182385-40183124 (+) // 85.21 // q22.2	-3.02215890569033	10.2814877503213	-8.16973376866607	3.90455707875842e-08	1.52925999490257e-05	8.87903382274562
222892_s_at	TMEM40	chr3:12775414-12800749 (-) // 76.82 // p25.2	-3.49946950749063	6.8262003802645	-8.16423400122625	3.9491751349451e-08	1.52925999490257e-05	8.8681323510279
236717_at	FAM179A	chr2:29274650-29275101 (+) // 100.0 // p23.2	-3.38982565949295	10.1864860477856	-8.14967136182311	4.06987478717425e-08	1.5531585926938e-05	8.83924527113842
228241_at	AGR3	chr7:16899036-16921612 (-) // 96.23 // p21.1	-5.77495560488755	9.36795018904785	-8.14128583446506	4.14109626330761e-08	1.55776209722023e-05	8.82259724264282
231582_at	CDHR3	chr7:105676390-105676875 (+) // 89.94 // q22.3	-4.23123222263175	9.74911177035265	-8.10075516473171	4.5039023971218e-08	1.65499636828453e-05	8.74198490223152
224370_s_at	CAPS2	chr12:75671008-75784702 (-) // 88.43 // q21.1	-3.59727414483618	8.99257772400602	-8.09252054561719	4.5815344445827e-08	1.65499636828453e-05	8.72557738823546
224355_s_at	MS4A8	chr11:60467046-60483282 (+) // 96.42 // q12.2	-5.54251446840354	8.89202005076438	-8.09182719929593	4.58813363530194e-08	1.65499636828453e-05	8.72419543796858
240065_at	FAM81B	chr5:94784010-94786145 (+) // 96.78 // q15	-4.54027444414783	10.5622811853439	-8.0471198109745	5.03502814909807e-08	1.78985305148066e-05	8.63493734466185
200783_s_at	STMN1	chr1:26226611-26231232 (-) // 98.12 // p36.11	2.40213345576846	9.96998273514964	8.04115659290238	5.09794086514695e-08	1.78985305148066e-05	8.623009610877
205768_s_at	SLC27A2	chr15:50474421-50528570 (+) // 99.11 // q21.2	-3.73905750450231	8.94134173941533	-8.01820842483342	5.34770479671337e-08	1.8302278587531e-05	8.57705954615207
202345_s_at	FABP5	chr13:52540832-52541476 (+) // 94.86 // q14.3 /// chr15:85958411-85959072 (+) // 96.07 // q25.3 /// chr7:152139582-152140241 (+) // 95.62 // q36.1 /// chr8:82192784-82197008 (+) // 99.7 // q21.13 /// chr11:59548579-59549224 (-) // 97.28 // q12.1 /// chr13:73674510-73675169 (-) // 97.43 // q22.1 /// chr22:17075760-17076424 (-) // 96.07 // q11.1	2.65129284716165	10.3198528803317	8.01782800243145	5.35194991356482e-08	1.8302278587531e-05	8.57629715879278
218151_x_at	SLC52A2	chr8:145582323-145584930 (+) // 98.38 // q24.3	2.83367435021214	9.63787676883941	7.98054114524891	5.78535515944561e-08	1.95307656485284e-05	8.5014690979641
223962_at	TTC29	chr4:147628184-147866989 (-) // 98.64 // q31.22	-5.47827144545493	7.87454196116825	-7.96447179864407	5.98314184900736e-08	1.99427963503876e-05	8.46915782489594
220539_at	CFAP46	chr10:134621896-134659600 (-) // 87.7 // q26.3	-3.95849816722405	7.61127842597341	-7.95844892266947	6.05905714132565e-08	1.99433865806734e-05	8.4570376189688
235658_at	---	chr11:122833981-122834570 (+) // 97.51 // q24.1	-2.68828905432269	8.15206586316318	-7.90914532551087	6.71906850429592e-08	2.16510053707574e-05	8.35762068869461
218039_at	NUSAP1	chr15:41625087-41673243 (+) // 97.13 // q15.1	3.03912986853263	9.80601159752817	7.90630023003912	6.75934470591801e-08	2.16510053707574e-05	8.35187288167496
206102_at	GINS1	chr20:25388362-25427957 (+) // 43.04 // p11.21	2.52200340741927	9.61956367143783	7.90173284730148	6.82452318765329e-08	2.16510053707574e-05	8.34264313769527
224345_x_at	FAM162A	chr3:122103041-122128840 (+) // 96.68 // q21.1	1.93635404235775	10.850080433717	7.89159131044181	6.97157271751286e-08	2.18542205711367e-05	8.32213822569179
239515_at	---	---	-2.82750838537395	8.99574722850545	-7.88546627252546	7.06196155029465e-08	2.18771260638069e-05	8.30974685939227
205769_at	SLC27A2	chr15:50474421-50528570 (+) // 99.11 // q21.2	-4.50105619392517	8.57749559738782	-7.87473778533939	7.22320539490625e-08	2.21164470300781e-05	8.28802913920672
204364_s_at	REEP1	chr2:86441121-86564777 (-) // 97.03 // p11.2	-2.89636568050206	9.66797628549341	-7.85858763532803	7.47312041563945e-08	2.23731974147593e-05	8.25530448490761
235946_at	RIBC1	chrX:53457462-53458061 (+) // 98.97 // p11.22	-2.34588399756367	8.78700036940263	-7.85834188132648	7.47699138879999e-08	2.23731974147593e-05	8.25480622407373
1552326_a_at	CFAP53	chr18:47753562-47792865 (-) // 98.75 // q21.1	-3.29288754562574	10.1201414793945	-7.8470895270274	7.65646261171505e-08	2.26528060103012e-05	8.23198283599725
205532_s_at	CDH6	chr5:31193795-31325237 (+) // 98.98 // p13.3	3.18016240615019	8.7710990092057	7.83322917054127	7.88364645243453e-08	2.30657975983896e-05	8.20384406231949
236710_at	C1orf87	chr1:60456063-60456493 (-) // 99.77 // p32.1	-4.46234267597037	7.26829346779263	-7.78130784220109	8.79826813850786e-08	2.52001435067967e-05	8.09818504001948
202016_at	MEST	chr7:130131936-130146133 (+) // 98.14 // q32.2	2.41287658243425	10.566526121874	7.78033102517848	8.81648619833775e-08	2.52001435067967e-05	8.09619344891798
232196_at	LCA5L	chr21:40777650-40816127 (-) // 94.85 // q22.2	-2.68790194993458	9.12086210589924	-7.77586645928726	8.9002481624339e-08	2.52001435067967e-05	8.0870890546762
232603_at	DCDC1 /// DCDC5	chr11:30885153-30928252 (-) // 69.23 // p14.1	-4.1456054202544	8.10782489267023	-7.76867288931014	9.03693842873969e-08	2.53149641176142e-05	8.07241338149629
228827_at	RUNX1T1	chr8:92968527-92970554 (-) // 89.93 // q21.3	-3.07123298898483	9.48437320795549	-7.75184455595961	9.36521540601964e-08	2.59584054811904e-05	8.03805214166132
235638_at	RASSF6	chr4:74440790-74441606 (-) // 94.99 // q13.3	-2.71965442990119	7.67104587064405	-7.73510852716319	9.7038830185096e-08	2.63384150186917e-05	8.00383827030279
238127_at	GAS6-AS1	chr13:114548289-114548723 (+) // 73.04 // q34	-2.60256044545453	8.0475142433995	-7.72915169323267	9.82744617512963e-08	2.63384150186917e-05	7.99165068110061
218322_s_at	ACSL5	chr10:114135956-114188137 (+) // 99.38 // q25.2	-2.15900898295366	9.9295447477896	-7.72706291201368	9.87115662482038e-08	2.63384150186917e-05	7.98737583824872
1555007_s_at	WDR66	chr12:122356497-122409652 (+) // 92.91 // q24.31	-2.3038398997793	8.52732338864904	-7.72557515737483	9.90241184433572e-08	2.63384150186917e-05	7.98433065092782
229012_at	C9orf24	chr9:34379016-34381598 (-) // 95.57 // p13.3	-4.24322690980799	10.0888793203245	-7.70940193692802	1.02488324488905e-07	2.69872256044184e-05	7.95120586263516
204646_at	DPYD	chr1:97543301-98386579 (-) // 98.53 // p21.3	-3.56624681562222	9.21637626081679	-7.68672197764335	1.07557664334975e-07	2.80416674977085e-05	7.90469004896209
1560147_at	WDR86-AS1	chr7:151106321-151111240 (+) // 39.63 // q36.1	-3.85947755414885	7.02136313591752	-7.67274906912741	1.10808685327384e-07	2.86060225690262e-05	7.87599468176768
210052_s_at	TPX2	chr20:30327130-30389295 (+) // 98.58 // q11.21	3.2713165497861	7.92982051354871	7.65661350668844	1.14689056017447e-07	2.93203128451593e-05	7.84282252349134
236430_at	TMED6	chr16:69377148-69385672 (-) // 99.67 // q22.1	-5.61160222066739	8.289240773009	-7.63077337937652	1.21197064127716e-07	3.00400704844024e-05	7.78962016959785
201584_s_at	DDX39A	chr19:14519626-14530171 (-) // 98.48 // p13.12	1.82722104144463	11.2401806816821	7.63006086239831	1.21381808178329e-07	3.00400704844024e-05	7.78815178529185
244144_at	SYNE1	chr6:152631820-152632197 (-) // 67.85 // q25.2	-4.20565362906781	6.63476231754789	-7.62781923827004	1.21964917485291e-07	3.00400704844024e-05	7.78353167121939
240275_at	ARMC3	chr10:23321818-23326511 (+) // 98.68 // p12.2	-3.88067695121958	10.2344107237221	-7.62421305192359	1.2290904486122e-07	3.00400704844024e-05	7.77609757976906
223381_at	NUF2	chr1:163291753-163325547 (+) // 96.9 // q23.3	3.67877166082023	8.35314833429403	7.62307500685923	1.23208552799463e-07	3.00400704844024e-05	7.77375112573548
203881_s_at	DMD	chrX:31137344-33146545 (-) // 99.25 // p21.2	-2.98565815208561	9.76060890471616	-7.60906266801135	1.269584582908e-07	3.06703681074618e-05	7.7448446096543
1562921_at	EP300-AS1	chr22:40923493-41593505 (-) // 19.19 // q13.1	-3.50425206780472	9.29436311727244	-7.60441976308038	1.28226714615184e-07	3.06951440840638e-05	7.73526029648191
235572_at	SPC24	---	3.84747369822526	7.75237593334099	7.58972202890608	1.32328202996375e-07	3.10070469648036e-05	7.70489917092037
229738_at	DNAH10	chr12:124417983-124420629 (+) // 99.59 // q24.31	-3.66743347732193	9.56585069536314	-7.58373605721812	1.3403709400075e-07	3.10070469648036e-05	7.69252492729577
241600_at	WIPF3	chr7:29954721-29955268 (-) // 95.61 // p14.3	-2.60506632148194	9.03673907168779	-7.58286813404925	1.34286749584936e-07	3.10070469648036e-05	7.69073031726227
204817_at	ESPL1	chr12:53662116-53687419 (+) // 99.91 // q13.13	2.45275865918692	9.10104107951166	7.5820875945917	1.34511678181032e-07	3.10070469648036e-05	7.68911629740688
221538_s_at	PLXNA1	chr3:126754825-126756227 (+) // 98.1 // q21.3	1.81010854215883	11.1318227847952	7.5789582009073	1.35417378131263e-07	3.10070469648036e-05	7.68264436494377
231380_at	C8orf34	chr8:69730787-69731256 (+) // 96.7 // q13.2	-3.6471657719354	8.6291282137816	-7.5724766748948	1.37313256395201e-07	3.11701092017107e-05	7.66923531856298
204822_at	TTK	chr6:80714385-80752233 (+) // 75.74 // q14.1	3.81955014496201	7.72131250666532	7.56069694943422	1.40829124298418e-07	3.16949786412474e-05	7.644849653766
204719_at	ABCA8	chr17:66863432-66951492 (-) // 99.45 // q24.2	-3.48882900447757	9.48040187772499	-7.53668393496608	1.48286024712739e-07	3.30904034130156e-05	7.5950768907102
204781_s_at	FAS	chr10:90750413-90775530 (+) // 95.84 // q23.31	-2.52334029493575	9.32691592339776	-7.48414567798442	1.66051565638919e-07	3.67434439193614e-05	7.48588662385433
204086_at	PRAME	chr22:22890123-22901682 (-) // 98.79 // q11.22	3.38029858479614	8.15066924979186	7.45717105844696	1.76009628616624e-07	3.86223795061078e-05	7.42966976254575
205844_at	VNN1	chr6:133002729-133035188 (-) // 88.23 // q23.2	-3.80342274369636	8.84760571930779	-7.45144826374701	1.78200112849284e-07	3.87561364144331e-05	7.41772953829963
241310_at	NEK5	chr13:52609035-52609403 (-) // 97.09 // q14.3	-3.63574779427164	11.5670484559643	-7.44792444130066	1.79562837709283e-07	3.87561364144331e-05	7.4103749633402
209392_at	ENPP2	chr8:120569325-120651070 (-) // 99.72 // q24.12	-2.9390225719342	10.0670899431835	-7.43983168597126	1.82733174172118e-07	3.90917597006209e-05	7.39347776161969
206325_at	SERPINA6	chr14:94770585-94789673 (-) // 99.66 // q32.13	-3.64593560088071	7.43107722501598	-7.43608854834576	1.84218965304112e-07	3.90917597006209e-05	7.38565910444731
228729_at	CCNB1	chr5:68473326-68474072 (+) // 80.49 // q13.2	2.0393008921749	9.69428183487499	7.43270790555504	1.85571546505302e-07	3.90917597006209e-05	7.3785958845266
242904_x_at	---	chr8:29940609-29940977 (+) // 67.02 // p12	-3.30835948251737	9.08145252156723	-7.42155068758482	1.90108428817383e-07	3.97296440287248e-05	7.35527324450017
244241_x_at	---	chr2:96206595-96207011 (+) // 42.34 // q11.1	2.7590594358735	8.98870663165303	7.40958210352246	1.95102220453438e-07	4.04522178659837e-05	7.3302345602535
221711_s_at	BABAM1	chr19:17378251-17390144 (+) // 98.21 // p13.11	1.82969843131146	9.69429888876699	7.40170576380682	1.98461979216129e-07	4.08273502868681e-05	7.31374570544394
213523_at	CCNE1	chr19:30302930-30315219 (+) // 95.04 // q12	3.08977495348341	9.10996556183117	7.38672959600981	2.05015354536229e-07	4.18485605864185e-05	7.28236890465292
225612_s_at	B3GNT5	chr3:182988592-182991172 (+) // 98.81 // q27.1	-2.14432063885547	10.7222383996748	-7.36522005978923	2.14819272538465e-07	4.35124698806373e-05	7.23724736982727
1552439_s_at	MEGF11	chr15:66187633-66546075 (-) // 97.3 // q22.31	-5.83927592727635	8.17165041785556	-7.3539324464409	2.20155693033146e-07	4.42529748774718e-05	7.21354216759107
220302_at	MAK	chr6:10762955-10831103 (-) // 91.29 // p24.2	-3.04893090140534	8.64401741619146	-7.32406324646365	2.3494436811411e-07	4.67913861511509e-05	7.15072521645389
239150_at	SNTN	chr3:63638343-63650327 (+) // 74.58 // p14.2	-6.00643778090142	8.81128206854366	-7.32134862088901	2.36338081349805e-07	4.67913861511509e-05	7.14500981898518
224578_at	RCC2	chr1:17733255-17766181 (-) // 96.84 // p36.13	1.66718489999987	12.0500063111074	7.30125059755686	2.46924582012563e-07	4.852252308623e-05	7.10266234946384
202705_at	CCNB2	chr15:59397319-59417243 (+) // 98.76 // q22.2	2.9920986324312	8.68184741089327	7.27831831877859	2.59601452135417e-07	5.01387900796486e-05	7.05427221970809
229918_at	CCDC40	chr17:78022168-78074412 (+) // 99.37 // q25.3	-2.54077366892808	9.0262622391862	-7.27781528478266	2.59886906017442e-07	5.01387900796486e-05	7.05320990729431
220110_s_at	NXF3	chrX:102330751-102348022 (-) // 98.49 // q22.1	-5.21548340236219	9.17019289515742	-7.2753581317442	2.61285896502306e-07	5.01387900796486e-05	7.04802034532723
209821_at	IL33	chr9:6241681-6257982 (+) // 99.81 // p24.1	-3.78453990930607	7.30446226430876	-7.27277327535159	2.62765951351645e-07	5.01387900796486e-05	7.04256013820726
1552711_a_at	CYB5D1	chr17:7760912-7763792 (+) // 74.37 // p13.1	-2.08590425763174	10.1982161236227	-7.26931658916205	2.64758681553405e-07	5.01415359464226e-05	7.03525679806286
204674_at	LRMP	chr12:25205632-25261169 (+) // 95.66 // p12.1	-2.97655612981228	7.0196133366634	-7.26317004806924	2.68340525054864e-07	5.01415359464226e-05	7.0222660680849
239216_at	TEKT1	chr17:6703300-6718531 (-) // 99.04 // p13.1	-5.26719920784044	7.66202690702799	-7.2629103429877	2.68492957938842e-07	5.01415359464226e-05	7.02171706175159
237151_s_at	CFAP221	chr2:120413623-120414237 (+) // 57.67 // q14.2	-4.35921373508424	7.77386137017436	-7.2534966100265	2.74078812458207e-07	5.08242485186585e-05	7.00181028981767
218687_s_at	MUC13	chr3:124624296-124642424 (-) // 99.16 // q21.2	-2.66914888589154	8.23811032173141	-7.24211076450723	2.80994775977988e-07	5.17423387486181e-05	6.9777162629784
226982_at	ELL2	chr5:95220803-95222242 (-) // 97.56 // q15	-2.46287836029564	8.80205139495386	-7.23703320492068	2.84136553813726e-07	5.18274385341861e-05	6.96696547376129
202901_x_at	CTSS	chr1:150704857-150738234 (-) // 80.88 // q21.3	-2.28175370798429	8.98068330787694	-7.23501812568258	2.85393383998822e-07	5.18274385341861e-05	6.96269789764626
235945_at	SRD5A2	chr2:31747549-31749032 (-) // 90.03 // p23.1	-4.66419454652779	7.83394432317544	-7.22725158878583	2.90291154550642e-07	5.23557991892295e-05	6.94624434613546
210390_s_at	CCL15 /// CCL15-CCL14	chr17:34324663-34328531 (-) // 95.01 // q12	-4.68488035334481	5.55590151912117	-7.21599651133485	2.97542645161803e-07	5.32396584276608e-05	6.92238498997497
220390_at	AGBL2	chr11:47681144-47712217 (-) // 98.81 // p11.2	-3.85735867124554	11.2077617590137	-7.21340959166877	2.99235509923052e-07	5.32396584276608e-05	6.91689849179071
221841_s_at	KLF4	chr9:110247134-110250706 (-) // 99.01 // q31.2	-3.47430181329913	12.4750563779453	-7.19848491279685	3.09197256404742e-07	5.43012210955707e-05	6.88522670259196
232381_s_at	DNAH5	chr5:13690439-13754362 (-) // 93.11 // p15.2	-3.95964246114684	10.7628293234266	-7.19802486959151	3.09509678270645e-07	5.43012210955707e-05	6.88424993714199
1557867_s_at	CFAP157	chr9:130469267-130476300 (+) // 84.5 // q34.11	-3.72018629207315	10.5730097022325	-7.19242876186513	3.13336146765284e-07	5.43012210955707e-05	6.87236584922097
206815_at	SPAG8	chr9:35808043-35812259 (-) // 86.55 // p13.3	-3.65572721033078	9.61348853422174	-7.1922622172689	3.13450767375313e-07	5.43012210955707e-05	6.87201210108845
220942_x_at	FAM162A	chr3:122103054-122128961 (+) // 99.75 // q21.1	1.85298472697625	11.101121033284	7.17119623714767	3.2830195542097e-07	5.64466245797627e-05	6.82723522946365
220389_at	CCDC81	chr11:86106223-86134150 (+) // 96.16 // q14.2	-3.35145639870944	8.61136097478136	-7.1686817457145	3.30122291709078e-07	5.64466245797627e-05	6.82188633123238
219578_s_at	CPEB1	chr15:83213044-83240509 (-) // 99.58 // q25.2	-3.63847291872443	7.25101561467187	-7.16482971451184	3.32931056336909e-07	5.65596166158934e-05	6.81369043942054
202284_s_at	CDKN1A	chr6:36646505-36655108 (+) // 92.93 // p21.2	-2.33172314177491	9.99185705800213	-7.15093552019374	3.4326782080539e-07	5.79066657876483e-05	6.7841105418533
212224_at	ALDH1A1	chr9:75515586-75567971 (-) // 97.58 // q21.13	-3.2972141679405	8.22512621415511	-7.14830916138637	3.45258488859972e-07	5.79066657876483e-05	6.7785161070896
220591_s_at	EFHC2	chrX:44007962-44202911 (-) // 98.87 // p11.3	-2.50732577271363	10.4059113274101	-7.135825243712	3.54884177676939e-07	5.91443681429693e-05	6.75191061961995
237168_at	NEK5	chr13:52607747-52608153 (-) // 97.6 // q14.3	-3.35614041157246	10.5396863160635	-7.12825910556968	3.6085176763379e-07	5.97606839329117e-05	6.73577507163317
205529_s_at	RUNX1T1	chr8:92971151-93075191 (-) // 96.18 // q21.3	-3.11513070734041	7.91878754065994	-7.09552957564142	3.87877645934786e-07	6.38349635797175e-05	6.66588285859001
207546_at	ATP4B	chr13:114303183-114312513 (-) // 99.1 // q34	-4.01829896396263	6.59451856095586	-7.08788515014176	3.94484090866855e-07	6.4200717323494e-05	6.64953680413351
205922_at	VNN2	chr6:133065009-133079033 (-) // 94.43 // q23.2	-3.69834964104975	7.5982133230616	-7.0873208671417	3.949763104362e-07	6.4200717323494e-05	6.6483298728525
233249_at	LOC100507073	chr2:66922007-66923951 (+) // 99.9 // p14	-2.99182384002192	9.80013977611979	-7.0781371036716	4.03076491529286e-07	6.51153998463139e-05	6.62868063691895
206693_at	IL7	chr8:79645276-79717541 (-) // 99.18 // q21.12	-3.9841409027892	6.95357366538555	-7.05900997441381	4.20498988439546e-07	6.75157278267691e-05	6.587718840552
1555804_a_at	MAP3K19	chr2:135738285-135741049 (-) // 79.4 // q21.3	-4.70475817271832	7.42401075953259	-7.0465382515156	4.3227397886427e-07	6.89856873421452e-05	6.56098226542472
240857_at	DNAH9	chr17:11514984-11516151 (+) // 92.8 // p12	-4.73365292382664	8.26449367754855	-7.03344901013268	4.44996520847826e-07	7.03626741374498e-05	6.5328983909607
204092_s_at	AURKA	chr20:54944444-54967249 (-) // 99.2 // q13.2	3.79629457401398	8.40950121093514	7.03218364495074	4.46246642144695e-07	7.03626741374498e-05	6.53018218881917
214058_at	MYCL	chr1:40360618-40367794 (-) // 93.15 // p34.2	2.77845806340611	9.41539567063329	7.01115457621803	4.67558465300818e-07	7.31194234204269e-05	6.48500887198801
236909_at	CCDC173	chr2:170502250-170505763 (-) // 96.8 // q31.1	-3.81049212101851	9.71660393348806	-7.00949534766175	4.69283858349238e-07	7.31194234204269e-05	6.4814419882298
226695_at	PRRX1	chr1:170707940-170708541 (+) // 92.46 // q24.2	-2.68891379737003	10.1021469484677	-7.00064345533144	4.78599809843123e-07	7.41322952517007e-05	6.46240635881529
239733_at	DYDC2	chr10:82126445-82126912 (+) // 99.79 // q23.1	-3.67987166410944	8.58212345778169	-6.99614763849908	4.83403799443809e-07	7.44064958670109e-05	6.45273409864354
201757_at	NDUFS5	chr1:39492005-39500286 (+) // 94.44 // p34.3	1.77328629614811	12.2798112794288	6.99371715510014	4.86021467762642e-07	7.44064958670109e-05	6.44750400321158
229973_at	ERICH3	chr1:75033806-75034466 (-) // 85.28 // p31.1	-6.19272463761581	9.19849481282278	-6.9857036545062	4.94755662948386e-07	7.53058157037972e-05	6.43025411582201
220084_at	C14orf105	chr14:57936594-57960570 (-) // 67.74 // q22.3	-5.60464923930227	7.229547414298	-6.98208056313404	4.9875732534601e-07	7.54786085690295e-05	6.42245209759074
235561_at	TXNL1	chr18:54264396-54264879 (-) // 85.34 // q21.31	-2.12805247568233	8.78570440641907	-6.97765289063584	5.0369277991576e-07	7.57899330328103e-05	6.41291499829341
240288_at	KCNRG /// TRIM13	chr13:50594347-50594611 (+) // 100.0 // q14.2	-4.19693652827115	8.15531254265356	-6.97246844344534	5.09535561230184e-07	7.62334681722341e-05	6.4017443533786
237328_at	C14orf105	chr14:57936019-57936479 (-) // 73.5 // q22.3	-4.97148000220536	8.01633168159505	-6.93785278842963	5.50371760657293e-07	8.16937809220166e-05	6.32706408801762
214803_at	CDH6	chr5:31326799-31329251 (+) // 90.41 // p13.3	2.75076265652034	10.281821857328	6.93633562327916	5.52236556437754e-07	8.16937809220166e-05	6.32378713006583
229331_at	SPATA18	chr4:52962998-52963458 (+) // 70.08 // q12	-5.20866823105313	10.8752884207225	-6.92842536263833	5.62064869360667e-07	8.26831963128776e-05	6.30669641771481
237400_at	---	chr14:50793060-50793482 (-) // 94.76 // q21.3	-2.81318718748717	9.8385933283801	-6.92589770681538	5.65243119041539e-07	8.26887878366767e-05	6.30123339967837
223193_x_at	FAM162A	chr3:122103029-122128844 (+) // 97.94 // q21.1	1.92091037071169	10.8769930059959	6.91090804514507	5.84473678679789e-07	8.50296182706973e-05	6.26881809870406
203854_at	CFI	chr4:110661851-110723141 (-) // 98.98 // q25	-2.35893958911489	13.4139848479309	-6.88331316910311	6.21650202509813e-07	8.99411710576285e-05	6.20906271507505
219306_at	KIF15	chr3:44803284-44894743 (+) // 99.54 // p21.31	3.12050443624122	7.68173850266427	6.87272062781726	6.36557460788307e-07	9.15947052321186e-05	6.18609719381194
221207_s_at	NBEA	chr13:36167142-36246867 (+) // 97.98 // q13.3	-3.00237197542859	9.33301630817559	-6.86739202461632	6.44194736838363e-07	9.21898685349335e-05	6.1745384969498
230207_s_at	DOCK5	chr8:25272438-25273227 (-) // 96.47 // p21.2	-1.78714881724666	8.03408488667661	-6.86379007848306	6.49410448468842e-07	9.24339239409814e-05	6.16672301808034
220528_at	VNN3	chr6:133043927-133055876 (-) // 98.65 // q23.2	-4.50064861570624	6.6851212600468	-6.85880027476066	6.56707472886759e-07	9.29700063228717e-05	6.15589322989809
1556477_a_at	LOC105370361	chr13:110775554-110777581 (+) // 92.02 // q34	-3.93600656255805	7.40930030228419	-6.85612195500824	6.60658845947074e-07	9.30292445533601e-05	6.15007883844974
243296_at	NAMPT	chr7:105909839-105910622 (-) // 15.52 // q22.3	-3.26011935376903	10.9076726727838	-6.85302104889153	6.65264144188206e-07	9.31202048587531e-05	6.14334582007804
39966_at	CSPG5	chr3:47603728-47620276 (-) // 90.85 // p21.31	2.64901556015883	8.76610563619781	6.84870394759209	6.71730562497921e-07	9.31202048587531e-05	6.13396987205218
1569675_at	BTG4 /// POU2AF1	chr11:111255461-111305769 (-) // 50.66 // q23.1	-4.64610386872231	7.11430647626752	-6.84742535861338	6.73658058712704e-07	9.31202048587531e-05	6.13119252192838
230096_at	SAPCD1-AS1	chr6:31731911-31732398 (-) // 99.19 // p21.33	-2.82372815418021	9.66464155323598	-6.84604337320287	6.75747807291024e-07	9.31202048587531e-05	6.12819032208903
225841_at	HENMT1	chr1:109190918-109203691 (-) // 98.26 // p13.3	1.59332324353784	8.99297057284126	6.84391003917337	6.78986758806038e-07	9.31202048587531e-05	6.12355539226438
224623_at	LOC728554 /// THOC3	chr5:177302261-177311267 (+) // 95.51 // q35.3 /// chr5:175386535-175395545 (-) // 95.61 // q35.2	1.5644645306124	9.9664885060987	6.82536930347599	7.07815715228875e-07	9.65710021420037e-05	6.08324712507961
225516_at	SLC7A2	chr8:17425131-17428025 (+) // 84.49 // p22	-4.55293874914977	10.8720594136824	-6.81301573529424	7.27718436680225e-07	9.82781261763892e-05	6.05636390415463
218308_at	TACC3	chr4:1723263-1746895 (+) // 99.61 // p16.3	3.66340053979192	7.69304994702892	6.8129703563474	7.27792594728691e-07	9.82781261763892e-05	6.0562651143353
206949_s_at	RUSC1	chr1:155294303-155300903 (+) // 98.74 // q22	1.70445411722237	10.1796777732413	6.80038192523401	7.48666769121934e-07	0.000100581088594484	6.02884929614962
204162_at	NDC80	chr18:2571604-2616626 (+) // 96.23 // p11.32	2.83444930927433	9.55267229992089	6.79393853848993	7.59587765845746e-07	0.000101380966113308	6.01480815897712
206023_at	NMU	chr4:56461397-56502465 (-) // 96.57 // q12	4.15289193287311	8.37577085554151	6.79234090818321	7.62320799424084e-07	0.000101380966113308	6.01132580087909
204146_at	RAD51AP1	chr12:4648032-4669212 (+) // 98.75 // p13.32	3.00605802212252	8.92117135398087	6.78293365001597	7.78619363912493e-07	0.00010302816628414	5.99081374061663
230093_at	RSPH1	chr21:43892595-43896128 (-) // 64.75 // q22.3	-3.68789834146072	12.6009456811019	-6.78057720090128	7.82757711492705e-07	0.00010305788029513	5.98567373622143
1568698_at	TMEM232	chr5:109753391-110074608 (-) // 79.93 // q22.1	-3.44184859560712	7.93331634110833	-6.77250605032013	7.97103796666668e-07	0.000103456872342045	5.96806282569816
231549_at	C1orf158	chr1:12806181-12823845 (+) // 75.45 // p36.21	-3.26184540421273	6.71620055947791	-6.7705895190603	8.00549770359105e-07	0.000103456872342045	5.96387973641741
220156_at	EFCAB1	chr8:49635970-49647827 (-) // 99.84 // q11.21	-3.90556522993466	7.88827551505175	-6.77034664224702	8.00987558357456e-07	0.000103456872342045	5.96334958927907
206043_s_at	ATP2C2	chr16:84438032-84497606 (+) // 88.83 // q24.1	-2.36780261671775	8.44428188744918	-6.76871264910394	8.03939235483331e-07	0.000103456872342045	5.95978273049761
1564160_at	DTHD1	chr4:36335117-36346803 (+) // 66.15 // p14	-5.31787592744345	6.35715137426689	-6.76779071621725	8.0560955166112e-07	0.000103456872342045	5.95777007489653
232972_at	PRR29	chr17:62075710-62081647 (+) // 99.26 // q23.3	-2.25383020272421	9.62021861693848	-6.76572676806543	8.09361829806366e-07	0.000103456872342045	5.95326388797947
223794_at	ARMC4	chr10:28101098-28233758 (-) // 99.49 // p12.1	-4.03601784944201	8.12003513389126	-6.75527611607034	8.28638123922488e-07	0.000105409174295299	5.93043827800911
229021_at	MCTP2	chr15:95024039-95027180 (+) // 50.05 // q26.2	-2.55275606127549	10.6559118604206	-6.74747206656157	8.43339233035784e-07	0.000106763503289895	5.91338355903745
219148_at	PBK	chr8:27667412-27695300 (-) // 98.77 // p21.1	3.10006563570451	7.70250908863733	6.73958541328371	8.58467710705586e-07	0.000107716645334246	5.89613995795186
233071_at	RSPH4A	chr6:116943930-116954141 (+) // 82.08 // q22.1	-4.11899687037218	7.99834945391932	-6.73734360989294	8.62818595955888e-07	0.000107716645334246	5.8912368828064
232745_x_at	SPEF2	chr5:35779269-35814712 (+) // 99.17 // p13.2	-4.18585911795943	10.5286183019827	-6.73402652708384	8.69297886671679e-07	0.000107716645334246	5.88398080704267
236952_at	---	chr14:57939755-57940270 (-) // 22.88 // q22.3	-3.97572467149302	6.88585747951898	-6.73321382987153	8.70892929052352e-07	0.000107716645334246	5.88220281602844
201641_at	BST2	chr19:17513755-17516384 (-) // 95.32 // p13.11	2.52785645219764	11.0825559229821	6.73299557766646	8.71321793110835e-07	0.000107716645334246	5.88172531618686
204170_s_at	CKS2	chr9:91926112-91931617 (+) // 97.29 // q22.2	2.50387341195749	10.0090781965025	6.73028515813475	8.76665821297344e-07	0.000107870861712157	5.87579482995472
202806_at	DBN1	chr5:176883927-176900616 (-) // 98.32 // q35.3	1.95742033438031	9.6738355586034	6.725417893457	8.86346907210257e-07	0.000108416835816768	5.86514261072433
235956_at	CEP126	chr11:101869610-101870222 (+) // 89.38 // q22.1	-3.02260171789672	10.3905467232955	-6.72361790369859	8.89954818173013e-07	0.000108416835816768	5.86120244693463
205255_x_at	TCF7	chr5:133451315-133483919 (+) // 89.07 // q31.1	-2.17597717484784	11.4963295914297	-6.72187886305737	8.93454859951339e-07	0.000108416835816768	5.8573952859214
227361_at	HS3ST3B1	chr17:14204399-14252721 (+) // 98.67 // p12	-3.084128887155	8.09166446032861	-6.71738709003035	9.02560558633298e-07	0.000108528113423654	5.84755987534017
228167_at	KLHL6	chr3:183205332-183212072 (-) // 93.73 // q27.1	-2.94115292055965	8.91227989888641	-6.717360399389	9.02614949103004e-07	0.000108528113423654	5.84750142406494
201693_s_at	EGR1	chr5:137801167-137804992 (+) // 90.3 // q31.2	-3.48557179881141	10.9044413722871	-6.71237032553686	9.12843032085496e-07	0.000108771684579697	5.83657170877333
228885_at	MAMDC2	chr9:72833485-72841888 (+) // 98.67 // q21.12	-2.22164334018624	8.25615325372442	-6.71234159695299	9.12902259308562e-07	0.000108771684579697	5.83650877511348
224610_at	SNHG1	chr11:62619459-62623345 (-) // 85.75 // q12.3	1.56089893322864	12.489591050268	6.7083786754792	9.2111013039166e-07	0.000109255279069699	5.82782642274855
243087_at	WDR63	chr1:85592199-85598821 (+) // 96.41 // p22.3	-3.56283931444239	7.65299335645421	-6.70132959395762	9.35897368154815e-07	0.000110291827637496	5.81237739908856
228731_at	GUCY1A2	chr11:106545662-106549381 (-) // 95.8 // q22.3	-3.37902598503537	9.36602350083382	-6.699176320842	9.4046274551678e-07	0.000110291827637496	5.8076568776114
200644_at	MARCKSL1	chr1:32799464-32801647 (-) // 100.0 // p35.1	2.20604779727404	11.3100062540441	6.69646292957349	9.46248206216613e-07	0.000110291827637496	5.80170754931779
233516_s_at	SPAG17	chr1:118496491-118516106 (-) // 95.95 // p12	-2.85439967893173	10.0326969852559	-6.69629703377268	9.46603108236146e-07	0.000110291827637496	5.80134377742487
1562815_at	EFCAB6	chr22:44079543-44208217 (-) // 99.76 // q13.2	-2.59575066161361	8.04967055327356	-6.69110695180816	9.57775452243302e-07	0.000111101952460223	5.78996124103484
227404_s_at	EGR1	chr5:137803735-137804994 (-) // 98.97 // q31.2	-2.7896702817983	12.8836184048699	-6.68725187938882	9.66161405453437e-07	0.000111583167229824	5.78150422153936
212886_at	CCDC69	chr5:150560612-150603633 (-) // 76.06 // q33.1	-3.09726238409683	7.90054875971029	-6.68117870019389	9.79525351230541e-07	0.000112632583181671	5.76817722112552
231077_at	CFAP126	chr1:161334523-161335367 (-) // 98.32 // q23.3	-3.14031641472637	9.73209912051954	-6.67374210119934	9.9614783010231e-07	0.000113503545813281	5.75185161121792
225173_at	ARHGAP18	chr6:129897289-130031347 (-) // 93.94 // q22.33	-2.70889306427919	11.0448136532589	-6.67171487128846	1.00072908992109e-06	0.000113503545813281	5.74739993968201
234464_s_at	EME1	chr17:48457119-48458818 (+) // 87.69 // q21.33	1.76293465053991	9.81687857398671	6.67166891446979	1.00083319587923e-06	0.000113503545813281	5.7472990149882
215085_x_at	DLEC1	chr3:38135119-38164223 (+) // 97.54 // p22.2	-2.86275277854467	9.05075886760598	-6.66885451418263	1.00722985096146e-06	0.000113503545813281	5.74111783902998
1559640_at	ANKFN1	chr17:54188318-54307022 (+) // 93.8 // q22	-3.0018896061505	8.60125797816563	-6.66823119833724	1.00865219961673e-06	0.000113503545813281	5.73974872767381
207828_s_at	CENPF	chr1:214776537-214837430 (+) // 97.04 // q41	2.11624766532108	9.71085836559665	6.66449202596392	1.01722795417487e-06	0.000113981474422692	5.73153455873885
209408_at	KIF2C	chr1:45205550-45233360 (+) // 99.85 // p34.1	3.74243048216521	8.95550890779577	6.63097972324017	1.09750416861593e-06	0.00012245542274574	5.65783203274108
230132_at	PCAT19	---	-3.25320768620847	8.84975301428461	-6.62910933260757	1.10217133009145e-06	0.000122457280438684	5.65371414748317
204558_at	RAD54L	chr1:46713986-46744143 (+) // 96.7 // p34.1	3.6424192342331	7.9146991781159	6.6229848057723	1.11759656587693e-06	0.000123014612276699	5.64022703609055
239722_at	C5orf49	chr5:7830748-7831144 (-) // 83.46 // p15.31	-3.64925241078621	8.50211326034971	-6.62295361589171	1.11767568415452e-06	0.000123014612276699	5.64015833865836
231051_at	MRLN	chr10:61496752-61513178 (-) // 100.0 // q21.2	-2.35954915958855	6.95175648156956	-6.62156553229187	1.12120260315995e-06	0.000123014612276699	5.63710087756322
226296_s_at	MRPS15	chr1:36921374-36924730 (-) // 65.98 // p34.3	1.7614632288348	11.8543203425838	6.6102727574404	1.1503229458868e-06	0.000125685907929839	5.61221738503469
231220_at	CELF4	chr18:34823519-34824205 (-) // 90.59 // q12.2	3.95410662742266	5.46594213024697	6.60569307179893	1.16235220006609e-06	0.000126475446827025	5.60212130005087
214945_at	FAM153A /// FAM153B /// FAM153C /// LOC100507387 /// LOC105377751	chr5:175511874-175554127 (+) // 73.69 // q35.2 /// chr5:177138067-177180298 (-) // 72.81 // q35.3	-3.13996391390035	12.0758706977993	-6.6013308456614	1.17393008817709e-06	0.000127209576468638	5.59250203824272
204023_at	RFC4	chr3:186507686-186524250 (-) // 92.95 // q27.3	1.78905981746103	10.4615361539118	6.59142421951294	1.20066427386322e-06	0.000129324791542916	5.57064735312704
213007_at	FANCI	chr15:89836171-89860954 (+) // 97.61 // q26.1	1.97981977798746	9.4444943375481	6.59046980287212	1.20327259334705e-06	0.000129324791542916	5.56854116299246
208821_at	SNRPB	chr20:2442297-2451465 (-) // 98.09 // p13	1.61261473304555	10.9132280788907	6.57835020501236	1.23690343850971e-06	0.00013239894854812	5.5417854235347
204714_s_at	F5	chr1:169483408-169555721 (-) // 99.84 // q24.2	-3.86562874038943	8.1315096968234	-6.57495191593498	1.24650511817127e-06	0.000132886529440024	5.53427975161473
222039_at	KIF18B	chr17:43001815-43002597 (-) // 88.36 // q21.31	2.43333433833362	8.87195036887081	6.56991012892941	1.2608912514427e-06	0.000133878179165279	5.52314135628837
239870_at	SPATS1	chr6:44320555-44344903 (+) // 96.63 // p21.1	-2.02115133201342	8.24533125388207	-6.56526726905643	1.2742894683132e-06	0.000134757390681218	5.51288132929919
201976_s_at	MYO10	chr5:16665412-16936139 (-) // 99.08 // p15.1	1.99537514277436	10.7376211834125	6.55274581309212	1.31115504444256e-06	0.000138020043402386	5.48519671160647
1557417_s_at	RSPH10B /// RSPH10B2	chr7:6803556-6838396 (+) // 96.23 // p22.1 /// chr7:5965776-6000497 (-) // 96.23 // p22.1	-3.62385025277618	7.78834820567513	-6.55125223155696	1.3156247491265e-06	0.000138020043402386	5.48189307246666
226549_at	SBK1	chr16:28332390-28335169 (+) // 88.95 // p11.2	2.86863413236069	8.48289326287914	6.54356071705772	1.33889073446039e-06	0.00013990345563417	5.46487567003273
1560397_s_at	KLHL6	chr3:183208797-183211228 (-) // 69.67 // q27.1	-3.15253871274421	8.10286312413302	-6.5404722442996	1.34835118393378e-06	0.000140335112155511	5.45804028137563
239921_at	COL28A1	---	-2.97398817857122	7.84597168100322	-6.5290571121125	1.38391545574074e-06	0.000143469534569155	5.43276559621602
215266_at	DNAH3	chr16:20944432-20975752 (-) // 99.22 // p12.3	-3.31570401950003	7.78515665651946	-6.51430816904624	1.43129310112404e-06	0.000147424980561997	5.4000843007951
226872_at	RFX2	chr19:5993175-6110541 (-) // 98.58 // p13.3	-2.56322629246556	9.20678933923613	-6.51370448004218	1.43326731823907e-06	0.000147424980561997	5.39874602111962
226548_at	SBK1	chr16:28332390-28335169 (+) // 88.95 // p11.2	2.0399105154089	9.05387175903651	6.50165730620031	1.47325290843343e-06	0.000150948231847739	5.37202953595241
209008_x_at	KRT8	chr8:62490762-62492299 (+) // 97.14 // q12.3 /// chr12:53291142-53298781 (-) // 95.97 // q13.13	1.61144406308539	11.2149741009391	6.49828167699442	1.48466043324008e-06	0.00015152743615534	5.36454018321817
230087_at	PRIMA1	chr14:94184643-94185172 (-) // 82.94 // q32.12	1.8916046431543	10.7470911474651	6.49270117718699	1.50371772224262e-06	0.000152879903714643	5.35215575626703
228943_at	MAP6	chr11:75297962-75298772 (-) // 95.74 // q13.5	-3.77963491519298	7.99804308373234	-6.48917069516724	1.5159033845472e-06	0.000153526030468834	5.3443187188717
213599_at	OIP5	chr15:41601317-41624801 (-) // 96.49 // q15.1	2.57912382605633	6.7951901738111	6.48719697409556	1.52275979872334e-06	0.000153629544137866	5.3399367109603
208140_s_at	DRC3	chr17:17876216-17920172 (+) // 85.18 // p11.2	-2.6780272771561	10.4632779867129	-6.48432947749933	1.53277766007428e-06	0.000154050005133878	5.33356946915567
211776_s_at	EPB41L3	chr18:5393093-5544280 (-) // 96.55 // p11.31	-2.41466069979752	7.22700660331003	-6.47943731122761	1.55002488033057e-06	0.000154646376302187	5.32270402677529
237227_at	NEK10	chr3:27152397-27157485 (-) // 99.36 // p24.1	-2.81325749500968	7.52614140689537	-6.47931535428764	1.5504573653265e-06	0.000154646376302187	5.32243312250306
210512_s_at	VEGFA	chr6:43738275-43754176 (+) // 91.54 // p21.1	1.94812326862637	12.3706032029196	6.47559714473508	1.5637023734889e-06	0.000155064637190619	5.31417290445816
204802_at	RRAD	chr16:66955587-66959419 (-) // 99.79 // q22.1	-4.35702374999275	9.01524515733309	-6.47335706109344	1.57173784601251e-06	0.000155064637190619	5.30919557024134
207396_s_at	ALG3	chr3:183960212-183966759 (-) // 97.74 // q27.1	1.98551547720226	9.45475474969799	6.47319598824261	1.57231726150293e-06	0.000155064637190619	5.3088376509641
218512_at	WDR12	chr2:203745334-203776386 (-) // 99.88 // q33.2	1.44693057173386	10.5518198181073	6.47073272656855	1.58120545637466e-06	0.00015535933610917	5.30336363246993
239500_at	EFCAB1	chr8:49627473-49628166 (-) // 17.34 // q11.21	-3.38820557127074	8.07622007244766	-6.46542733579208	1.60052398300754e-06	0.000156307959748913	5.29157100426569
219978_s_at	NUSAP1	chr15:41625077-41650408 (+) // 98.15 // q15.1	2.9515377934734	7.40763712526022	6.46421395215658	1.60497611732898e-06	0.000156307959748913	5.28887343179756
228273_at	PRR11	chr17:57283553-57285219 (+) // 48.28 // q22	2.13035039041236	8.95629895757225	6.46321026033865	1.60866842974159e-06	0.000156307959748913	5.28664189959256
202376_at	SERPINA3	chr14:95080767-95090391 (+) // 98.11 // q32.13	-4.55047690879249	9.42861802326766	-6.46107005681706	1.61657072240629e-06	0.000156498309788244	5.28188310194317
202715_at	CAD	chr2:27440393-27466653 (+) // 99.81 // p23.3	2.13410523101623	8.54291428682009	6.45330916466443	1.64556109468907e-06	0.000158721299433526	5.2646216334804
224916_at	TMEM173	chr5:138855112-138862343 (-) // 77.08 // q31.2	-1.91965223502902	9.46765457384589	-6.44444575249733	1.67932147842734e-06	0.00016138647142317	5.24489855289112
228946_at	INTU	chr4:128554119-128638145 (+) // 96.24 // q28.1	-2.53530831671266	10.7226465246539	-6.44007003618598	1.69624891388818e-06	0.000162420459638195	5.2351579003365
217995_at	SQRDL	chr15:45927255-45983478 (+) // 98.88 // q21.1	-2.19471796689378	10.1951517375161	-6.42953947635146	1.73770572156745e-06	0.000165787199493891	5.21170611922002
226710_at	C8orf82	chr8:145751598-145752416 (-) // 90.28 // q24.3	2.30565632284	9.21619149371617	6.41546706994306	1.79473001160091e-06	0.000170609496987275	5.18034453193479
229147_at	RASSF6	chr4:74437267-74438149 (-) // 22.99 // q13.3	-3.50699205396007	8.22432908087154	-6.41098675700492	1.81328417778323e-06	0.000171493816234663	5.17035448371321
228726_at	SERPINB1	chr6:2832566-2832965 (-) // 13.36 // p25.2	-2.16165782063435	11.5790987451266	-6.40919056694579	1.82077768037089e-06	0.000171493816234663	5.16634868576376
209447_at	SYNE1	chr6:152442914-152461297 (-) // 97.51 // q25.1	-3.90038907030331	9.60769343944868	-6.4085229709161	1.82357088507161e-06	0.000171493816234663	5.16485973305262
214376_at	MAPK10	chr4:86933448-86935027 (-) // 97.59 // q21.3	-2.71587024503301	6.97464936162089	-6.40326512489939	1.84572336745762e-06	0.000172959386875068	5.15313108099553
241849_at	---	chr5:149787316-149788164 (-) // 65.15 // q32	-2.85238493067734	7.83997709345466	-6.3926030551157	1.89149412738079e-06	0.000176619941000677	5.12933651484013
1553998_at	DMRTC1 /// DMRTC1B	chrX:71996832-72068635 (+) // 86.16 // q13.2 /// chrX:72091859-72163659 (-) // 86.16 // q13.2	-2.62863380438402	8.28072601845842	-6.38823644242101	1.91057300934201e-06	0.000177771054706692	5.11958739015595
214096_s_at	SHMT2	chr12:57628259-57628718 (+) // 87.93 // q13.3	1.69686042548628	10.9964431082361	6.3840859389484	1.92889014373629e-06	0.000178843434031211	5.11031853268805
228967_at	EIF1	chr17:39848277-39848919 (+) // 63.95 // q21.2	-3.24092459420155	8.28841570648994	-6.37089010320754	1.98832880999294e-06	0.000183707628858717	5.08083533070712
204947_at	E2F1	chr20:32263488-32274193 (-) // 94.77 // q11.22	2.75095160346797	7.66930947542788	6.35982823811865	2.03959728944163e-06	0.000187479561131195	5.05610316343021
1555564_a_at	CFI	chr4:110661853-110723196 (-) // 96.0 // q25	-2.05771356687941	8.36337603475868	-6.35902052452814	2.04339336338496e-06	0.000187479561131195	5.05429667280813
219151_s_at	RABL2A /// RABL2B	chr2:114384881-114400961 (+) // 84.63 // q13 /// chr22:51205936-51222028 (-) // 84.77 // q13.33	-2.02404601631539	10.5239552690968	-6.35037476742037	2.08448198797277e-06	0.000190174216066302	5.03495490288975
228035_at	STK33	chr11:8413416-8497308 (-) // 91.84 // p15.4	-2.41435205260305	9.94184325345275	-6.3498074466526	2.08720752100719e-06	0.000190174216066302	5.03368540003076
226218_at	IL7R	chr5:35878177-35879705 (+) // 73.65 // p13.2	-2.69809921400068	9.23089501590191	-6.3455508794848	2.10777360186855e-06	0.000191385843049664	5.02415912835475
202503_s_at	KIAA0101	chr15:64657789-64673631 (-) // 100.0 // q22.31	2.53305979417588	10.364484233205	6.34340376952923	2.11822611938794e-06	0.000191673986858155	5.01935300050099
222992_s_at	NDUFB9	chr8:125551343-125562220 (+) // 97.39 // q24.13	2.15744179099556	12.1453495142775	6.3388780824781	2.14043194374061e-06	0.000193020047748554	5.00922074139979
238625_at	C1orf168	chr1:57184543-57189356 (-) // 95.66 // p32.2	-5.09793444734819	10.435073469384	-6.33529958902875	2.15815868979714e-06	0.000193888242222274	5.00120728383904
231133_at	DRC1	chr2:26676181-26679579 (+) // 88.34 // p23.3	-2.77636525822752	8.43185686720494	-6.33396946231384	2.16478593397192e-06	0.000193888242222274	4.99822827358162
239776_at	TMEM232	chr5:109755812-109756169 (-) // 97.28 // q22.1	-6.19375223028023	6.1956440504121	-6.33145221619055	2.17738491528173e-06	0.000194355591827792	4.99258993589902
226147_s_at	PIGR	chr1:207101868-207103312 (-) // 50.57 // q32.1	-4.37635612065294	8.78523898240588	-6.31339800724891	2.26997269745749e-06	0.000201581355791933	4.95212754714574
230092_at	UBXN10	chr1:20520763-20521190 (+) // 94.89 // p36.12	-2.27533619910583	9.78233676879992	-6.31257558318476	2.27428497690554e-06	0.000201581355791933	4.95028339999322
222457_s_at	LIMA1	chr12:50570692-50616139 (-) // 98.75 // q13.12	-1.87373678108349	9.91569762409188	-6.31124072278115	2.28130199096142e-06	0.000201581355791933	4.94729002263019
207231_at	DZIP3	chr3:108321697-108410234 (+) // 97.74 // q13.13	-2.04619112051434	9.66153052060546	-6.30725351278628	2.30239381176431e-06	0.000202764661710294	4.93834753235892
225919_s_at	C9orf72	chr9:27546543-27556698 (-) // 96.39 // p21.2	-2.10197731151092	10.7351569899747	-6.30478142356921	2.31557086407336e-06	0.000202788578067157	4.93280215874579
225687_at	FAM83D	chr20:37555068-37581692 (+) // 90.16 // q11.23	3.62275894727395	8.654824202833	6.30431460064941	2.31806782615123e-06	0.000202788578067157	4.93175490001738
229941_at	FAM166B	chr9:35561827-35563865 (-) // 95.16 // p13.3	-3.26305777584293	7.54550205885704	-6.29538924943018	2.36634119425756e-06	0.000206326146778775	4.91172681994123
219197_s_at	SCUBE2	chr11:9041934-9113155 (-) // 97.03 // p15.4	-3.64853188029496	6.72572390538179	-6.29386805407624	2.37467062511655e-06	0.000206369065678446	4.90831234742927
202580_x_at	FOXM1	chr12:2966849-2983693 (-) // 98.68 // p13.33	2.50512320071261	8.22048033885212	6.29238349842663	2.38282833215786e-06	0.000206396827770989	4.90497984153345
210976_s_at	PFKM	chr12:48513125-48539887 (+) // 99.25 // q13.11	1.38967141504731	10.5284733007212	6.28651936324855	2.41533314158901e-06	0.000208526400932203	4.89181347635529
201843_s_at	EFEMP1	chr2:56093097-56150178 (-) // 98.29 // p16.1	-3.60934481774574	8.05216298090512	-6.2819312936604	2.44108055900345e-06	0.000209746778736124	4.88150923125825
228086_at	STK33	chr11:8413416-8497308 (-) // 91.84 // p15.4	-2.25116316074665	8.84270075047963	-6.28116651634994	2.44539955460999e-06	0.000209746778736124	4.87979138324056
213524_s_at	G0S2	chr1:209848757-209849734 (+) // 98.86 // q32.2	-2.51036106177399	9.61897462646787	-6.27923211422875	2.45635877723439e-06	0.00021000272507187	4.87544599556335
223823_at	KCNMB2	chr3:178276487-178562216 (+) // 97.9 // q26.32	-3.31497156123359	8.6420400404731	-6.27110901621141	2.50293048204325e-06	0.000212942540926592	4.85719348301687
237220_at	---	chr7:105625588-105626106 (+) // 97.74 // q22.3	-4.59774295490302	7.60577602933116	-6.27042055246519	2.50691887009128e-06	0.000212942540926592	4.85564614093634
218009_s_at	PRC1	chr15:91509274-91537725 (-) // 97.96 // q26.1	3.83031251552675	8.82999054224553	6.2686287301792	2.51732968537619e-06	0.000213139309566964	4.85161869684828
223218_s_at	NFKBIZ	chr3:101568424-101579865 (+) // 90.49 // q12.3	-2.53726175171129	13.0355315991312	-6.26386673285148	2.54521307341035e-06	0.000214809457208466	4.84091333969998
222722_at	OGN	chr9:95146248-95166915 (-) // 98.61 // q22.31	-3.89433373769846	8.3979948680266	-6.26042139529432	2.56558355089188e-06	0.000215007148218293	4.83316621323972
205887_x_at	MSH3	chr5:79950538-80172633 (+) // 91.27 // q14.1	-1.69843357344797	8.65329241913215	-6.25936978387287	2.57183431268841e-06	0.000215007148218293	4.83080128931609
230193_at	WDR66	chr12:122437730-122441823 (+) // 93.1 // q24.31	-5.165032216354	7.82549278082884	-6.25933334549265	2.57205118064569e-06	0.000215007148218293	4.83071934218308
206465_at	ACSBG1	chr15:78459809-78526890 (-) // 84.97 // q25.1	-3.1057151319614	6.74844129424931	-6.25431531318729	2.6020959138642e-06	0.00021627351538928	4.81943262425358
232721_at	TRIM55	chr8:67039370-67087530 (+) // 94.65 // q13.1	-3.78701124476398	6.05421288193224	-6.25406119251675	2.60362693218903e-06	0.00021627351538928	4.81886096629618
224605_at	C4orf3	chr4:120218423-120221838 (-) // 58.1 // q26	-1.81811624293707	9.04527692643529	-6.24796463427274	2.64063457740608e-06	0.000218657829220934	4.80514407708866
201930_at	MCM6	chr2:136598014-136633996 (-) // 100.0 // q21.3	1.79835257980537	10.3601381451612	6.24162831774073	2.67966761006758e-06	0.00022119438090376	4.79088295532589
217437_s_at	TACC1	chr8:38677849-38708293 (+) // 93.42 // p11.22	-2.5484118262485	9.55178024941906	-6.21950748025716	2.82061990837875e-06	0.000232101760710716	4.7410575194406
227830_at	GABRB3	chr15:26788698-26791235 (-) // 97.35 // q12	-2.68269090975863	7.12855011291116	-6.21727168130179	2.83528150770644e-06	0.000232581410158648	4.73601826799065
231472_at	FBXO15	chr18:71740605-71749262 (-) // 97.88 // q22.3	-2.98698649372368	10.4467231897596	-6.21006426004729	2.88307759640158e-06	0.000235767699591449	4.71976941128083
1553630_at	C10orf107	chr10:63422718-63526524 (+) // 96.06 // q21.2	-4.05760027455744	6.40026741944921	-6.2047950631148	2.91854061798952e-06	0.000237928828337152	4.70788625201056
231875_at	KIF21A	chr12:39730915-39836918 (-) // 98.45 // q12	-2.47740849292802	9.33124602703733	-6.19330562149984	2.99742099030969e-06	0.000243605214558132	4.68196356098123
237281_at	AKAP14	chrX:119037175-119054678 (+) // 99.25 // q24	-4.84349174685227	8.04533330075322	-6.19105866231285	3.01310027912783e-06	0.000244126020153827	4.67689208085694
236085_at	CAPSL	chr5:35904399-35938737 (-) // 98.57 // p13.2	-4.91739292320397	10.5384737187642	-6.18054357677328	3.08759565410845e-06	0.000249394382711607	4.65315107621625
241314_at	---	chr12:5294106-5294582 (+) // 66.81 // p13.32	3.99343949434018	7.32361750387514	6.16877949323703	3.17317302821422e-06	0.000255522911862192	4.6265744531694
205116_at	LAMA2	chr6:129204341-129837609 (+) // 99.86 // q22.33	-1.67421595189967	8.71764450919818	-6.15858213587984	3.2493121756601e-06	0.000260856366492322	4.60352396513589
222077_s_at	RACGAP1	chr12:50382946-50383586 (-) // 94.13 // q13.12	2.32376159318994	9.70943394163197	6.15614557626899	3.26777948123379e-06	0.000261541548023854	4.59801445012556
232617_at	CTSS	chr1:150703020-150705436 (-) // 36.63 // q21.3	-1.89221333402064	9.83086216425994	-6.15048565629218	3.31109229662162e-06	0.000264205098044365	4.58521360620458
213258_at	TFPI	chr2:188328956-188330208 (-) // 77.08 // q32.1	-3.36658379197812	7.58225865031374	-6.14735437469254	3.33530604738471e-06	0.000264227123527832	4.5781300691228
1562640_at	HOXA-AS2	chr7:27161535-27168378 (+) // 96.46 // p15.2	-3.49036452822629	6.30328233354223	-6.14668267640652	3.34052370710044e-06	0.000264227123527832	4.57661041280561
235419_at	---	chr1:8076984-8078356 (-) // 89.6 // p36.23	-1.85433410913494	10.4029311810298	-6.14577777045226	3.34756607412307e-06	0.000264227123527832	4.57456306116495
238756_at	GAS2L3	chr12:101021345-101022066 (+) // 95.69 // q23.1	3.60900613558533	7.62077543281929	6.14481338905633	3.35508799546892e-06	0.000264227123527832	4.5723810398832
204621_s_at	NR4A2	chr2:157180950-157189212 (-) // 98.27 // q24.1	-2.18716646724467	10.4817101678471	-6.14326801833724	3.36717749000937e-06	0.000264227123527832	4.56888423628781
204813_at	MAPK10	chr4:86937631-87275800 (-) // 93.76 // q21.3	-1.91754119525793	9.16791122553449	-6.14139085570404	3.38192246541017e-06	0.000264227123527832	4.56463628847516
223867_at	TEKT3	chr17:15207130-15244899 (-) // 99.24 // p12	-3.97387339373339	7.39901949315931	-6.14062083367361	3.38798998869284e-06	0.000264227123527832	4.56289363776152
218729_at	LXN	chr3:158384205-158390417 (-) // 99.81 // q25.32	-2.40621901437714	9.68526582606758	-6.14015779653433	3.39164392193557e-06	0.000264227123527832	4.5618456964571
231389_at	PIH1D3	chrX:106449905-106486587 (+) // 98.23 // q22.3	-4.90165192616391	7.34068906036136	-6.13872002320758	3.40301539304329e-06	0.000264330977373498	4.55859158047809
218883_s_at	CENPU	chr4:185616157-185650164 (-) // 95.75 // q35.1	1.49840481314111	9.15512990427918	6.13620020763925	3.42303882800576e-06	0.000264395385732681	4.55288788877057
215239_x_at	ZNF273	chr7:64388667-64389742 (+) // 95.19 // q11.21	-1.83554174871457	9.60085041167524	-6.13503682879207	3.43232404621478e-06	0.000264395385732681	4.55025428757971
239477_at	EFHB	chr3:19920967-19924186 (-) // 99.16 // p24.3	-4.84565551457104	8.43741092698548	-6.13483129814068	3.43396710924262e-06	0.000264395385732681	4.54978900061708
229266_at	SHISA6	chr17:11466513-11467378 (+) // 97.96 // p12	-3.42368806480251	5.99304004087247	-6.12965156034541	3.47564147188709e-06	0.00026672127740196	4.53806130335079
226778_at	TDRP	chr8:439802-442313 (-) // 98.49 // p23.3	-2.3062586049921	11.0268989358825	-6.12856681863486	3.48443412677633e-06	0.00026672127740196	4.53560488776297
210345_s_at	DNAH9	chr17:11501757-11872862 (+) // 99.95 // p12	-3.43457241155838	7.18460621819209	-6.12327933909593	3.5276194747903e-06	0.000268764080839604	4.52362932724408
242560_at	FANCD2	chr3:10143333-10143614 (+) // 77.81 // p25.3	1.43252324642152	10.4809553185382	6.12280324180873	3.53153470949806e-06	0.000268764080839604	4.52255085840643
214204_at	PACRG	chr6:163483318-163736346 (+) // 98.1 // q26	-2.62320375524378	9.03971958661232	-6.11884508561811	3.56425728329268e-06	0.0002700115741118	4.51358370554215
201328_at	ETS2	chr21:40177752-40196876 (+) // 94.13 // q22.2	-2.07679582148185	10.6753771344444	-6.1182871504622	3.56889463437081e-06	0.0002700115741118	4.51231956310833
240865_at	---	chr7:33717352-33717825 (+) // 92.19 // p14.3	-2.13057001228834	9.58184062173108	-6.11681962545394	3.581121595009e-06	0.0002700115741118	4.50899434232233
206197_at	NME5	chr5:137451251-137474897 (-) // 99.61 // q31.2	-2.44318015420776	11.0211298674942	-6.11468427696557	3.59898909305253e-06	0.0002700115741118	4.50415547088597
243640_x_at	---	chr1:100878196-100878618 (+) // 49.41 // p21.2	-2.02988662271817	9.97260708215901	-6.11465946153578	3.59919726998488e-06	0.0002700115741118	4.50409923399517
219359_at	ATHL1	chr11:290681-295675 (+) // 97.19 // p15.5	2.43801254685826	10.5703066745852	6.11038907822386	3.63520529673107e-06	0.000270473969332483	4.49442059263772
225207_at	PDK4	chr7:95212808-95214766 (-) // 92.13 // q21.3	-2.67137289072079	11.1786634419367	-6.10774159519317	3.65771345952934e-06	0.000270473969332483	4.48841911734255
235004_at	RBM24	chr6:17283077-17294106 (+) // 95.8 // p22.3	-2.97741862804622	10.1527505292111	-6.10717270201019	3.66256857414815e-06	0.000270473969332483	4.48712940910968
209171_at	ITPA	chr20:3190093-3204501 (+) // 84.79 // p13	1.40188220375658	10.6626257679009	6.1064099447241	3.66908851313435e-06	0.000270473969332483	4.48540014246192
204825_at	MELK	chr9:36572872-36677678 (+) // 99.96 // p13.2	3.56011701238162	10.3814072238751	6.10627636151475	3.67023158186743e-06	0.000270473969332483	4.48509728556181
1552390_a_at	ERICH5	chr8:99076749-99105838 (+) // 100.0 // q22.2	-2.34003682481803	9.61419886149777	-6.10611903056513	3.67157832579876e-06	0.000270473969332483	4.4847405856447
1566040_at	LOC100288656	chr5:177434222-177434931 (+) // 76.52 // q35.3 /// chr5:175488602-175489311 (+) // 76.65 // q35.2 /// chr5:177208911-177209620 (-) // 76.79 // q35.3	-4.66452142174635	6.54732602233999	-6.10498438003748	3.68130582099545e-06	0.000270473969332483	4.48216802647773
214798_at	ATP2C2	chr16:84479992-84498053 (+) // 93.39 // q24.1	-2.23107153258448	9.1804196016579	-6.10425946586745	3.68753436846276e-06	0.000270473969332483	4.48052437182305
207016_s_at	ALDH1A2	chr15:58245628-58306186 (-) // 99.94 // q21.3	-3.23080756943197	10.4975931286109	-6.1024349202029	3.70325874037498e-06	0.000270872803198761	4.47638716594651
203755_at	BUB1B	chr15:40453379-40513321 (+) // 99.19 // q15.1	2.80122492832622	9.35883456192138	6.09230252108641	3.79183635524651e-06	0.000276190482440096	4.45340464228188
1568606_at	C11orf88	chr11:111385536-111407756 (+) // 92.34 // q23.1	-3.94234094732175	8.15208111387212	-6.09172639642356	3.79693736303034e-06	0.000276190482440096	4.45209750610529
218542_at	CEP55	chr10:95259904-95288847 (+) // 99.78 // q23.33	4.00856201252512	7.5706057111524	6.0875390565779	3.83422317559088e-06	0.000278134337905397	4.44259593581066
224414_s_at	CARD6	chr5:40841296-40855454 (+) // 92.06 // p13.1	-1.65058914877468	9.27770307880221	-6.0757684148123	3.94104865280037e-06	0.000285098058037196	4.41587609593571
210559_s_at	CDK1	chr10:62539897-62553762 (+) // 99.62 // q21.2	2.62410889947652	7.76611656087882	6.07145477446946	3.98095397563045e-06	0.000286627519677123	4.40607995362309
226791_at	KIFC2	chr8:145697963-145699499 (+) // 94.8 // q24.3	3.35543455837589	7.6036255877775	6.06967033854917	3.99758209510602e-06	0.000286627519677123	4.40202692913447
202036_s_at	SFRP1	chr8:41121846-41166971 (-) // 97.76 // p11.21	-3.33383310751568	8.46632884787216	-6.06947615981917	3.99939580530334e-06	0.000286627519677123	4.40158586505872
223062_s_at	PSAT1	chr9:80912058-80945007 (+) // 97.98 // q21.2	2.28549557292003	11.1040135146445	6.06879853298006	4.00573170443496e-06	0.000286627519677123	4.40004664677651
218662_s_at	NCAPG	chr4:17812604-17845131 (+) // 99.75 // p15.31	2.59395404912319	8.41568614425827	6.06666211563386	4.02577463367559e-06	0.000287281023452427	4.39519346416236
210115_at	RPL39L	chr3:186838740-186857209 (-) // 100.0 // q27.3	2.3342623561195	8.25894523721198	6.06410655561177	4.04988428421654e-06	0.00028822041343781	4.38938744925946
201064_s_at	PABPC4	chr1:40026487-40042416 (-) // 96.87 // p34.3	1.44939606742266	11.7654372111054	6.0531405206496	4.15502458285571e-06	0.000294905949638158	4.36446504926454
1552957_at	DNAH6	chr2:84885430-84924964 (+) // 98.62 // p11.2	-3.95621990444667	6.78415505005269	-6.05104074184342	4.17547252555315e-06	0.000295560598233509	4.35969133244397
223217_s_at	NFKBIZ	chr3:101568424-101579866 (+) // 90.1 // q12.3	-2.36216461394213	11.7096155433454	-6.04309727083864	4.25376077253055e-06	0.000300294983008779	4.34162778963679
204780_s_at	FAS	chr10:90750326-90775541 (+) // 95.24 // q23.31	-1.76604142093058	9.78015052417014	-6.0327305181609	4.35819047322382e-06	0.000306844576312646	4.31804286710392
209016_s_at	KRT7	chr12:52627037-52642709 (+) // 96.24 // q13.13	2.12865644855108	9.89850102814635	6.02828578321397	4.40376240937655e-06	0.000309226324703209	4.30792711611859
1567627_at	CD74	chr5:149782683-149782877 (+) // 91.08 // q32	-3.03494900737214	9.16153106793791	-6.02579736854065	4.42948818356368e-06	0.000310205539493614	4.30226276733257
228648_at	LRG1	chr19:4537226-4537795 (-) // 16.18 // p13.3	-3.44015833890612	9.15407674774521	-6.02302415551666	4.45833899855748e-06	0.000311397831591553	4.29594930948138
205107_s_at	EFNA4	chr1:155036272-155042014 (+) // 98.9 // q22	1.72621088815545	8.40071464130503	6.02092834450054	4.48026968639387e-06	0.000312101749688157	4.29117743842735
238447_at	RBMS3	chr3:30045651-30046619 (+) // 94.96 // p24.1	-2.19899425736593	10.7432342888435	-6.01855892476867	4.50519603432137e-06	0.000313010084368734	4.28578200046294
220623_s_at	TSGA10	chr2:99614352-99735242 (-) // 97.37 // q11.2	-2.39979470401033	9.23532138880265	-6.01593641551753	4.53294991252073e-06	0.000313769510152855	4.2798095098457
211471_s_at	RAB36	chr22:23487542-23506531 (+) // 70.04 // q11.22	-1.69709934448207	9.99094377373005	-6.0152767671393	4.53995835364719e-06	0.000313769510152855	4.27830710749436
222904_s_at	TMC5	chr16:19485497-19510078 (+) // 91.7 // p12.3	-2.06458706256748	8.67752921738538	-6.01097642502862	4.58591915082332e-06	0.000315322922072396	4.26851152955182
236963_at	---	chr12:47092541-47093250 (+) // 88.74 // q13.11	-1.77643323751862	9.2189703010556	-6.0107708551716	4.58812807272015e-06	0.000315322922072396	4.26804321799314
231172_at	CFAP157	chr9:130477828-130478281 (+) // 76.14 // q34.11	-2.78540804763895	9.70830136872054	-6.00952583503207	4.60152947618222e-06	0.000315322922072396	4.26520681859666
201441_at	COX6B1	chr19:36139272-36149683 (+) // 100.0 // q13.12	1.50365817510905	11.6945417597064	6.00870985158231	4.61033438393865e-06	0.000315322922072396	4.26334775406752
214710_s_at	CCNB1	chr5:68462887-68473567 (+) // 93.33 // q13.2	2.35931704916511	9.37087931461202	6.00558330783363	4.64423091038015e-06	0.000316246843939452	4.25622382015146
202475_at	TMEM147	chr19:36036541-36038428 (+) // 91.88 // q13.12	1.57311566398488	9.92497660413613	6.00524967311449	4.64786300336351e-06	0.000316246843939452	4.25546355746657
204777_s_at	MAL	chr2:95691478-95719735 (+) // 100.0 // q11.1	3.3196770179819	10.1766658971803	6.00219071644773	4.68129952590651e-06	0.000317700977103532	4.24849244532786
233326_at	CCDC39 /// LOC101928882	chr3:180331795-180455662 (-) // 94.73 // q26.33	-2.96698044894977	6.90233010977811	-6.00034705181835	4.70157048168468e-06	0.000318256436821905	4.24429037713655
230644_at	LRFN5	chr14:42361121-42373752 (+) // 100.0 // q21.1	-3.93358519615291	6.91739145329467	-5.9959604072057	4.75016207980638e-06	0.000320178897793327	4.23429083391996
210664_s_at	TFPI	chr2:188343307-188419158 (-) // 94.74 // q32.1	-2.32872034795212	8.32497750435181	-5.99558991975434	4.75428942112984e-06	0.000320178897793327	4.23344619328886
202994_s_at	FBLN1	chr22:45898855-45997015 (+) // 95.99 // q13.31	-2.30353528671631	9.58454153873891	-5.99103105270247	4.80537705809208e-06	0.000322387002273406	4.22305159001715
206115_at	EGR3	chr8:22545238-22550815 (-) // 90.46 // p21.3	-3.83949378517642	11.1501325341758	-5.99048235089216	4.81156356879267e-06	0.000322387002273406	4.22180034672277
234476_at	DNAH7	chr2:196765054-196774837 (-) // 93.18 // q32.3	-1.72949047324087	8.84215764948315	-5.98882055284648	4.83034964135872e-06	0.000322824281107253	4.21801062670325
215341_at	DNAH6	chr2:84931372-85046704 (+) // 97.94 // p11.2	-3.64087713802649	8.35958428029458	-5.9848941721228	4.87503386062957e-06	0.000324985801564804	4.2090553156069
219215_s_at	SLC39A4	chr8:145637798-145641896 (-) // 98.83 // q24.3	2.28012311719321	9.81597416496771	5.98303608980485	4.89632654568786e-06	0.000325580986366295	4.20481679183132
207490_at	TUBA4B	chr2:220117964-220136910 (+) // 99.64 // q35	-2.99215059863199	9.12643197165799	-5.97705201245497	4.96554797434091e-06	0.00032935216438374	4.19116373244106
204444_at	KIF11	chr10:94352990-94415150 (+) // 93.85 // q23.33	2.73994650442538	8.47745316857924	5.97418377051319	4.99907973058657e-06	0.000330743134336195	4.18461824149818
205288_at	CDC14A	chr1:100818155-100985832 (+) // 96.75 // p21.2	-2.33981552741791	9.21188714348523	-5.97116811494068	5.03458397917222e-06	0.000332201223057157	4.17773535940524
222640_at	DNMT3A	chr2:25455655-25564746 (-) // 98.34 // p23.3	1.6941021457389	9.9988506910001	5.96966821014154	5.05233848649915e-06	0.000332201223057157	4.17431162608382
239587_at	TLR3	chr4:187007422-187007875 (+) // 96.38 // q35.1	-2.06456807280366	8.90137027365004	-5.96910970100807	5.05896591394197e-06	0.000332201223057157	4.17303669057709
238327_at	ODF3B	chr22:50968855-50970180 (-) // 98.13 // q13.33	-2.31862638699731	9.47684648397546	-5.95923048980769	5.17767213393345e-06	0.000339150404554069	4.1504792375837
218755_at	KIF20A	chr5:137515347-137523360 (+) // 99.29 // q31.2	3.80017460598963	8.33232953416068	5.94410919664549	5.36489350984733e-06	0.000349926888580173	4.11593156122017
214804_at	CENPI	chrX:100353209-100418661 (+) // 92.72 // q22.1	2.49431158103781	7.01879747690061	5.94380178679698	5.36877043089739e-06	0.000349926888580173	4.11522896012676
202588_at	AK1	chr9:130628668-130639941 (-) // 75.96 // q34.11	-2.57584455105054	7.93591642996289	-5.94167309421773	5.39569508899472e-06	0.000350813439712121	4.11036343895112
204447_at	LZTS3	chr20:3143272-3149207 (-) // 95.64 // p13	1.99381931697321	10.5339221983255	5.93982286997428	5.41920938709491e-06	0.000351474437391584	4.10613400537874
212322_at	SGPL1	chr10:72575725-72640946 (+) // 93.41 // q22.1	1.7013428047396	11.7181758922224	5.93377321853502	5.4968256725768e-06	0.000355632465872954	4.09230247271269
200706_s_at	LITAF	chr16:11642458-11680229 (-) // 89.45 // p13.13	-2.03887861636982	9.581546064653	-5.92938766927437	5.55379963492801e-06	0.000358437872516972	4.08227313612443
207896_s_at	DLEC1	chr3:38080695-38164229 (+) // 99.38 // p22.2	-3.87213702323188	8.13347858058014	-5.92432529443202	5.62031564679689e-06	0.000361843891470552	4.07069335644816
231044_at	C1orf194	chr1:109648577-109650612 (-) // 93.8 // p13.3	-3.39162644599178	8.28804535646452	-5.92258805551474	5.64332845609374e-06	0.000362439329038684	4.06671891778775
217835_x_at	C20orf24 /// TGIF2-C20orf24	chr20:35234173-35240958 (+) // 94.2 // q11.23	1.52959777706899	11.7950852448331	5.92111077080493	5.66297328148104e-06	0.000362816088681165	4.06333894175213
217892_s_at	LIMA1	chr12:50569572-50677272 (-) // 99.7 // q13.12	-1.60043740874931	10.0406818933633	-5.9136955201999	5.7626392119075e-06	0.000368305377980457	4.0463695271674
228245_s_at	LOC728715 /// OVOS /// OVOS2	chr12:31264592-31269405 (-) // 65.39 // p11.21	2.57833713904616	9.60184336262724	5.91247069402113	5.77927296682711e-06	0.000368474130175524	4.04356600270094
235889_at	RSPH3	chr6:159394880-159395831 (-) // 58.6 // q25.3	-1.89763001442482	8.07367126790606	-5.91077567310237	5.80237297617908e-06	0.000369053345914849	4.03968597402348
216979_at	NR4A3	chr9:102584178-102596341 (+) // 88.02 // q22.33	-2.15607815511684	7.98222445605122	-5.90883280818078	5.82896645109508e-06	0.000369851432747556	4.03523822976472
236666_s_at	LRRC10B	chr11:61278037-61278488 (+) // 96.16 // q12.2	-4.18062831816721	9.02561767451174	-5.90752181295329	5.846981220463e-06	0.000370102667060653	4.03223677590025
219932_at	SLC27A6	chr5:128301677-128368988 (+) // 99.46 // q23.3	-2.77836753673267	9.85576446477312	-5.89993764199319	5.95231719557012e-06	0.000375730036878086	4.01486957926417
200911_s_at	TACC1	chr8:38644780-38710545 (+) // 93.97 // p11.22	-2.01016438657105	12.0206484183677	-5.89907488886673	5.96442182192921e-06	0.000375730036878086	4.01289354500942
237251_at	LRRC71	chr1:156901752-156902863 (+) // 88.6 // q23.1	-3.7677654664969	7.53219367020738	-5.89769509197969	5.9838328701524e-06	0.000376053191257406	4.00973311650952
236395_at	---	chr5:88171900-88172437 (-) // 94.29 // q14.3	-2.63091049190864	8.64260489683242	-5.89439993492539	6.03045023548972e-06	0.000377560010460664	4.00218472207059
215304_at	---	chr15:71585700-71587262 (+) // 59.59 // q23	-1.85092219656873	9.56770035760302	-5.89331535590913	6.04587487131558e-06	0.000377560010460664	3.99969996307277
205269_at	LCP2	chr5:169675088-169724822 (-) // 97.42 // q35.1	-2.22740146813199	8.12036195960053	-5.89296788533612	6.05082501953518e-06	0.000377560010460664	3.99890388496867
204002_s_at	ICA1	chr7:8152938-8301682 (-) // 99.35 // p21.3	-1.91099246306042	8.10458161254942	-5.8865597794055	6.1428607177543e-06	0.000381546924087904	3.98422016819619
224753_at	CDCA5	chr11:64844924-64851528 (-) // 95.4 // q13.1	3.07586658622871	7.21892182816587	5.88650182762936	6.14369952199875e-06	0.000381546924087904	3.98408735576776
230359_at	KNDC1	chr10:135038208-135038967 (+) // 99.87 // q26.3	-2.39364048888342	7.95593651391227	-5.88262594189691	6.20006560301343e-06	0.000384141476373058	3.9752038823578
241928_at	---	chr14:50799643-50800203 (-) // 34.95 // q21.3	-2.01872601689763	9.3303326122285	-5.87888654406933	6.25494635806796e-06	0.000385550217527836	3.9666317156549
210538_s_at	BIRC3	chr11:102194516-102208425 (+) // 91.84 // q22.2	-2.88533987143974	9.53817715306015	-5.87883966047759	6.2556375723275e-06	0.000385550217527836	3.96652423059688
228903_at	CES4A	chr16:67042880-67043638 (+) // 90.94 // q22.1	-3.61669068348602	8.29488657793579	-5.8774283551496	6.27648121504264e-06	0.000385550217527836	3.96328857020791
240762_at	---	chr9:86581683-86582128 (-) // 99.33 // q21.32	-2.7708014417827	6.67688420730623	-5.87709800949343	6.28137032202042e-06	0.000385550217527836	3.96253116525357
239381_at	KLK7	chr19:51479734-51480160 (-) // 36.12 // q13.41	2.94665704481925	10.9266852466143	5.8717180032431	6.36154286943646e-06	0.000389563132181397	3.95019443901378
242205_at	---	chr22:41218876-41219323 (-) // 92.93 // q13.2	-1.72639947043721	6.99251876316675	-5.86875043065141	6.40621095565098e-06	0.000390972670551473	3.9433882722308
230772_at	HNF4A	chr20:43061012-43061485 (+) // 99.58 // q13.12	-2.06284947282878	7.80802542612317	-5.86821817929384	6.41425617796735e-06	0.000390972670551473	3.94216744778412
206496_at	FMO3	chr1:171060035-171086803 (+) // 99.84 // q24.3	-3.26615895696338	6.76003604632221	-5.86626657598205	6.44384374945587e-06	0.000391869038361829	3.93769079977231
201416_at	SOX4	chr6:21592999-21598850 (+) // 89.99 // p22.3	2.16673128938291	11.590362936505	5.85811428029927	6.56894953270917e-06	0.000398556633860133	3.91898644676318
221909_at	RNFT2	chr12:117289253-117291436 (+) // 78.03 // q24.22	3.61693265568541	6.28074610129745	5.8546263386142	6.62322917231912e-06	0.000400926139231051	3.91098168349195
236495_at	---	chr7:105907192-105907655 (-) // 82.49 // q22.3	-3.32354104730652	9.82910221804596	-5.84942874776802	6.70496377866721e-06	0.000403878402730344	3.89905092485024
210854_x_at	SLC6A8	chrX:152957685-152960849 (+) // 98.47 // q28	1.79115211718606	9.09678939092611	5.8492839880338	6.70725484838034e-06	0.000403878402730344	3.89871859680584
205241_at	SCO2	chr22:50961998-50964298 (-) // 99.36 // q13.33	-2.0468019668066	11.5584029181839	-5.84860486146812	6.71801383851931e-06	0.000403878402730344	3.89715948185149
239828_at	AK9	chr6:109814061-109814716 (-) // 98.35 // q21	-3.48342641606391	7.94451603190908	-5.84588856624061	6.76122257656964e-06	0.00040473063742931	3.89092302136829
228855_at	NUDT7	chr16:77775601-77776154 (+) // 89.52 // q23.1	-1.84442041113323	8.1878177533569	-5.84578157518698	6.76293029275773e-06	0.00040473063742931	3.89067736006881
237131_at	RIIAD1	chr1:151694013-151702082 (+) // 98.68 // q21.3	-3.13782444736748	8.47143926160962	-5.84208168854578	6.82225645891487e-06	0.000407355231465184	3.88218134028076
201292_at	TOP2A	chr17:38544776-38574150 (-) // 97.5 // q21.2	3.52789304766234	8.31839701256915	5.83992225326479	6.85712690148598e-06	0.000408365480733228	3.87722198256468
237719_x_at	RGS7BP	chr5:63907782-63908145 (+) // 68.6 // q12.3	-3.39022870591338	7.07847769510394	-5.83911601730824	6.87019246410526e-06	0.000408365480733228	3.87537025623514
224598_at	MGAT4B	chr5:179224609-179230029 (-) // 97.36 // q35.3	1.45545797386335	12.0385175354397	5.83806063817051	6.88733389059483e-06	0.000408462333349421	3.87294620617603
223075_s_at	AIF1L	chr9:133971928-133998530 (+) // 90.27 // q34.12	2.76739226619594	10.5656279591628	5.83651834119322	6.91246221919374e-06	0.000408503771892139	3.86940356796033
205449_at	SAC3D1	chr11:64808441-64812299 (+) // 96.77 // q13.1	2.91808928283593	9.55966834589797	5.83611435026102	6.91905978520028e-06	0.000408503771892139	3.86847556433903
214696_at	MIR22HG	chr17:1615082-1619494 (-) // 66.75 // p13.3	-2.45596218240953	11.1297177826066	-5.83419925379321	6.9504225776256e-06	0.000409437421284199	3.86407618267179
1552365_at	SCIN	chr7:12610011-12693228 (+) // 90.08 // p21.3	-3.56415363350888	7.46744003416222	-5.82666313980332	7.07525153186121e-06	0.000415860543162878	3.84676041524718
203130_s_at	KIF5C	chr2:149632818-149883273 (+) // 98.14 // q23.1	3.36993691503341	9.98146090936458	5.82369290376855	7.12507617253046e-06	0.000417856360300829	3.83993406232078
231073_at	C1orf168	chr1:57221568-57257801 (-) // 93.11 // p32.2	-2.7095918232109	8.27699968635991	-5.82124278158864	7.16644504152622e-06	0.000419348512963263	3.83430237168092
242807_at	FSD1L	chr9:108310286-108311385 (+) // 99.1 // q31.2	-1.78031184194449	8.7127816392593	-5.81500969214636	7.27279361872638e-06	0.000424627941393133	3.81997258988155
1556865_at	---	chr22:43339641-43341052 (-) // 53.18 // q13.2	-2.6747247811908	7.06233005077158	-5.81140437818754	7.33503973864922e-06	0.000427314748668387	3.81168218768069
1553765_a_at	KLHL32	chr6:97372604-97588630 (+) // 94.35 // q16.1	-4.13889167148889	5.95191524717525	-5.80999609271218	7.35950107799356e-06	0.000427793338599837	3.80844347677436
201558_at	RAE1	chr20:55926316-55953511 (+) // 97.54 // q13.31	1.35042648773407	11.6896531711668	5.80502926297049	7.44643814387492e-06	0.000431893412344745	3.79701935243479
235892_at	---	chr11:111161512-111161986 (-) // 86.5 // q23.1	-2.51218479396735	8.58055950981371	-5.79664986600423	7.59548531129847e-06	0.000439115676458876	3.77774027645869
200788_s_at	PEA15	chr1:160175248-160185160 (+) // 97.07 // q23.2	1.65237230239548	11.6049044904633	5.79615888680962	7.60431218537322e-06	0.000439115676458876	3.77661042176612
1568924_a_at	IQUB	chr7:123092512-123173002 (-) // 98.33 // q31.32	-2.88211482633589	7.06164038355368	-5.79464681285403	7.63156209367128e-06	0.000439724930088736	3.77313064058907
204037_at	LPAR1	chr9:113635542-113800365 (-) // 87.0 // q31.3	-1.65922739447164	9.38835163184524	-5.78472151746216	7.81291736985467e-06	0.000448386813704424	3.75028344683194
233205_at	KCNMB2-AS1	chr3:178243257-178466274 (-) // 65.15 // q26.32	3.70372079396599	7.24983152017048	5.78455764630907	7.81594818055335e-06	0.000448386813704424	3.74990614473613
237363_at	SPATA6L	chr9:4598317-4598709 (-) // 94.12 // p24.2	-3.44104083127268	7.62095259196888	-5.77835807529129	7.93149360490267e-06	0.000454026281748472	3.73563004646081
221582_at	HIST3H2A	chr1:228644681-228645560 (-) // 95.09 // q42.13	2.34794528487721	8.75742884607441	5.77617638254785	7.97256775085535e-06	0.000455387535825429	3.73060521001314
226444_at	---	chr2:196524214-196525637 (+) // 87.14 // q32.3	2.28554969076067	10.1833951452159	5.77230411058606	8.04600416029079e-06	0.00045830001217981	3.72168547033593
220361_at	IQCH	chr15:67547193-67794139 (+) // 98.79 // q23	-2.83434752644595	7.77914341725077	-5.77165579225644	8.05836646055188e-06	0.00045830001217981	3.72019192684825
221591_s_at	FAM64A	chr17:6347767-6354384 (+) // 93.4 // p13.2	1.54696918707332	7.83785114706221	5.7707389684583	8.07588171514364e-06	0.000458306287334402	3.71807974937078
205406_s_at	SPA17	chr11:124543779-124564685 (+) // 38.49 // q24.2	-2.38201578072932	10.4505351306438	-5.76811982760958	8.12613236323523e-06	0.000460166273954215	3.71204530692756
223691_at	RGS22	chr8:100973309-101118171 (-) // 98.74 // q22.2	-2.69265486360415	9.25483123236897	-5.76575887944918	8.17170216342851e-06	0.000461753779758368	3.70660513968943
244230_at	---	chr5:88063251-88063715 (-) // 97.89 // q14.3	-2.15193242412529	7.1872769126394	-5.76387403964132	8.20826909633678e-06	0.000462826856198587	3.70226163101594
236915_at	C4orf47	chr4:186361829-186370980 (+) // 96.28 // q35.1	-2.43806908009024	10.0828024540123	-5.76184796726723	8.24776185729761e-06	0.000463811896577441	3.69759225963501
229169_at	CFAP70	chr10:75013519-75037079 (-) // 96.94 // q22.2	-2.75229685508658	10.6197615452093	-5.76117272194945	8.26096686521418e-06	0.000463811896577441	3.6960359689205
242070_at	LOC728485	chr19:37266811-37267167 (+) // 89.92 // q13.12	2.89892920516888	6.6657548740428	5.75964919373886	8.29083991315394e-06	0.00046449871615568	3.69252440536117
213934_s_at	ZNF23	chr16:71481332-71487254 (-) // 85.54 // q22.2	-1.60987714469438	10.6289245510538	-5.75731588072675	8.33680443546804e-06	0.00046500179693636	3.68714592428001
237755_s_at	CFAP52	chr17:9546206-9546602 (-) // 96.46 // p13.1	-3.72933307383721	6.43607379100095	-5.75692775703978	8.34447531243201e-06	0.00046500179693636	3.6862512136406
214681_at	GK	chrX:30671557-30748908 (+) // 97.05 // p21.2	-2.20729387898907	8.15346493322996	-5.75650711610092	8.35279697519742e-06	0.00046500179693636	3.68528152645217
209825_s_at	UCK2	chr1:165796889-165877276 (+) // 97.85 // q24.1	3.23443972505296	7.12168762363197	5.75009561855475	8.48068855187005e-06	0.000471125508328781	3.67049914943483
1561200_at	VWA3B	chr2:98703629-98929747 (+) // 96.13 // q11.2	-4.01416716188439	6.75204545290929	-5.74095467617924	8.6664808959751e-06	0.000480433210426982	3.6494166283382
217733_s_at	TMSB10	chr2:85132792-85133799 (+) // 99.78 // p11.2	1.55677925445275	14.2225120989862	5.73921816811236	8.70224162492456e-06	0.000481402156444356	3.64541063064285
225895_at	SYNPO2	chr4:119954054-119956974 (+) // 79.25 // q26	-1.72317830083868	9.84924426558403	-5.73144079314643	8.86425699970481e-06	0.000489336719740518	3.6274651082566
209302_at	POLR2H	chr3:184081193-184086331 (+) // 90.89 // q27.1	1.27251043768181	12.5830099504261	5.72727917732632	8.95220794372373e-06	0.000493072875207464	3.61786012386002
1555298_a_at	VWA3B	chr2:98703698-98853268 (+) // 99.23 // q11.2	-2.18184169198467	8.05339928115579	-5.72647115220228	8.96938733192978e-06	0.000493072875207464	3.61599500769353
1560396_at	KLHL6	chr3:183208797-183211228 (-) // 69.67 // q27.1	-2.80478615666726	7.76127628722575	-5.72165797653062	9.07241763733895e-06	0.000497697710888353	3.60488370300381
201818_at	LPCAT1	chr5:1461543-1481092 (-) // 99.07 // p15.33	1.77612633388229	9.90805463187152	5.71247630292784	9.27231288602981e-06	0.000507606118326272	3.58368130015553
201112_s_at	CSE1L	chr20:47662848-47713083 (+) // 99.71 // q13.13	1.59294554228879	11.6574991508764	5.7083971188186	9.36255392057864e-06	0.000511482924972358	3.5742589514164
238864_at	LOC101930115 /// VWA3A	chr16:22167681-22168287 (+) // 57.68 // p12.2	-3.47437382512527	9.32289223823847	-5.70491123182789	9.44037788065022e-06	0.0005146667295099	3.56620574368821
203764_at	DLGAP5	chr14:55614847-55655775 (-) // 99.89 // q22.3	3.45506047407538	8.06067400537427	5.70014717125644	9.54780356452756e-06	0.000519130576533977	3.55519773583911
202870_s_at	CDC20	chr1:43824627-43828871 (+) // 96.44 // p34.2	3.27591815576732	8.72409003424886	5.69953548026901	9.56168652662081e-06	0.000519130576533977	3.55378418029229
243041_s_at	---	chr3:30045699-30046192 (-) // 95.36 // p24.1	-1.93024575714799	8.86046210722044	-5.69865956353743	9.58160214392601e-06	0.000519141456077901	3.55175996241185
201202_at	PCNA	chr20:5095602-5100562 (-) // 99.59 // p13	1.82993375163042	10.5372721459932	5.6952519602348	9.65948281569343e-06	0.000519527155340614	3.54388437974498
209616_s_at	CES1 /// CES1P1	chr16:55836927-55866989 (-) // 99.66 // q12.2	-3.40887364961483	7.92505303690942	-5.69517780468707	9.6611847815998e-06	0.000519527155340614	3.54371298039555
40284_at	FOXA2	chr20:22561642-22566101 (-) // 94.39 // p11.21	-3.65917209018091	8.25033780850162	-5.69397573811284	9.68881637184512e-06	0.000519527155340614	3.54093451041022
209160_at	AKR1C3	chr10:5136597-5149878 (+) // 97.47 // p15.1	-2.58853463960402	10.3652460629124	-5.69377898622746	9.69334670858167e-06	0.000519527155340614	3.54047972253807
238008_at	PRR18	chr6:166718788-166720327 (-) // 98.45 // q27	-3.2958251645362	8.0960581713513	-5.69322759599119	9.7060543063373e-06	0.000519527155340614	3.53920517547047
201041_s_at	DUSP1	chr5:172195101-172198203 (-) // 99.95 // q35.1	-3.01528152775619	13.5081564572709	-5.69318225012192	9.70710012257262e-06	0.000519527155340614	3.53910035647615
238920_at	DIDO1	chr20:61559973-61560664 (-) // 96.9 // q13.33	2.79940386648701	8.87954485564655	5.68816938923957	9.82342208716919e-06	0.000524686309126449	3.52751167416044
229641_at	CCBE1	chr18:57098171-57099514 (-) // 76.77 // q21.32	-2.73543008241369	6.66233252046171	-5.68386704285973	9.92438738321724e-06	0.000529006009260884	3.51756360944735
203431_s_at	ARHGAP32	chr11:128837841-128894009 (-) // 99.98 // q24.3	-1.40909979970316	10.1563846042934	-5.67731431942292	1.00801962294143e-05	0.000535754626258774	3.50240869128852
204622_x_at	NR4A2	chr2:157180950-157189183 (-) // 98.45 // q24.1	-2.41401700711618	12.0647863237902	-5.6768351609289	1.00916867167079e-05	0.000535754626258774	3.50130034716312
210592_s_at	SAT1	chrX:23801463-23804123 (+) // 68.61 // p22.11	-1.6942686249636	14.6714324986482	-5.67358025800998	1.01700946364797e-05	0.000538830849029744	3.4937708284913
236641_at	KIF14	chr1:200520629-200521245 (-) // 97.46 // q32.1	4.12901229221518	7.34403749168467	5.67100698414709	1.02325211796917e-05	0.000540345426918908	3.48781739124861
212681_at	EPB41L3	chr18:5392387-5543986 (-) // 97.1 // p11.31	-3.17251483985644	8.51620283689038	-5.67060100224399	1.02424056753187e-05	0.000540345426918908	3.48687806751095
219105_x_at	ORC6	chr16:46723577-46732305 (+) // 75.47 // q11.2	2.0187770156475	10.7559420734371	5.66986939276522	1.02602428018933e-05	0.000540345426918908	3.48518529658549
1554690_a_at	TACC1	chr8:38586157-38705635 (+) // 85.17 // p11.22	-3.09117211838232	7.19509847128684	-5.66693204498176	1.0332176031652e-05	0.00054161603055727	3.47838845336674
228128_x_at	PAPPA	chr9:119163757-119164600 (+) // 82.66 // q33.1	-2.54998581301094	8.59104699184288	-5.66656362930192	1.03412343671596e-05	0.00054161603055727	3.47753590366181
202338_at	TK1	chr17:76170180-76183131 (-) // 99.65 // q25.3	1.5112367583057	8.61898794322009	5.66636686288123	1.03460756254864e-05	0.00054161603055727	3.47708056170862
1554988_at	SLC9C2	chr1:173469603-173572181 (-) // 98.71 // q25.1	-2.82213966702982	7.35177805231873	-5.65613629754281	1.06009920718449e-05	0.000553285215736004	3.45340066597312
220308_at	CFAP45	chr1:159842157-159869939 (-) // 98.43 // q23.2	-3.22774952743839	9.36181196595466	-5.65492301745845	1.06316443790662e-05	0.000553285215736004	3.45059171895489
214724_at	DIXDC1	chr11:111848125-111892703 (+) // 92.99 // q23.1	-2.34964806900193	8.81187524444544	-5.65490821894985	1.06320188045883e-05	0.000553285215736004	3.45055745705965
1569652_at	MLLT3	chr9:20362726-20622471 (-) // 89.2 // p21.3	-1.87482379122493	9.23652008959218	-5.65246413131644	1.06940424783107e-05	0.000555415239721653	3.44489855569468
204179_at	MB	chr22:36002811-36013374 (-) // 99.81 // q12.3	-1.95701148237305	8.21341484412401	-5.64820548249077	1.08029950714362e-05	0.000559969421694997	3.43503696806135
228338_at	COLCA2	chr11:111175373-111179458 (+) // 99.57 // q23.1	-2.22353854414379	9.67926623429444	-5.64725033848439	1.08275859457306e-05	0.000560141440320195	3.4328249422321
219277_s_at	OGDHL	chr10:50942710-50970369 (-) // 99.29 // q11.23	3.03930181909627	7.7795691238694	5.64339356309765	1.0927461935848e-05	0.000564199858225001	3.42389212676388
235201_at	FOXP2	chr7:114331396-114331987 (+) // 99.49 // q31.1	-4.01080339453128	6.76596379844885	-5.63766604133935	1.10775152115273e-05	0.000570828044129036	3.41062381787772
213090_s_at	TAF4	chr20:60549854-60640843 (-) // 88.07 // q13.33	1.18314228586601	11.2579374792824	5.6339472688243	1.11760624673379e-05	0.000574781400175666	3.40200730014522
200039_s_at	PSMB2	chr1:36068740-36107063 (-) // 100.0 // p34.3	1.88899718001027	10.9658907742306	5.63076229801812	1.12611726334838e-05	0.000576854922429322	3.39462658613971
214261_s_at	ADH6	chr4:100123795-100140386 (-) // 95.37 // q23	-3.89601591313732	7.40530852166286	-5.63024431188611	1.1275076673751e-05	0.000576854922429322	3.39342613749894
214930_at	SLITRK5	chr13:88324869-88331868 (+) // 95.2 // q31.2	-3.83329345852686	7.1498558416758	-5.6299828698959	1.12821010576903e-05	0.000576854922429322	3.39282022817739
228377_at	KLHL14	chr18:30252635-30352974 (-) // 96.19 // q12.1	1.72353416719422	11.1324453798779	5.6284050976915	1.1324586979541e-05	0.000577905085940454	3.38916349957173
214431_at	GMPS	chr3:155588386-155655502 (+) // 93.76 // q25.31	1.48203837617794	9.8421068465473	5.6262501084909	1.13828791079748e-05	0.000579756233406561	3.38416860593073
244548_at	---	chr5:142326128-142326685 (+) // 92.84 // q31.3	-2.07305436551493	10.1517763641075	-5.61514891899375	1.16880353175427e-05	0.000594149316566668	3.35843109872923
212268_at	SERPINB1	chr6:2833256-2842193 (-) // 98.47 // p25.2	-1.90386872680943	10.535491648618	-5.61260882568368	1.17590207197273e-05	0.000594487546596138	3.35254041921469
221520_s_at	CDCA8	chr1:38158158-38175234 (+) // 97.41 // p34.3	3.23065659432839	7.75344364783089	5.61236018067343	1.1765992863028e-05	0.000594487546596138	3.35196375941466
206938_at	SRD5A2	chr2:31749655-31806040 (-) // 90.17 // p23.1	-3.54974327843138	7.21787202873226	-5.61203293286939	1.1775175479264e-05	0.000594487546596138	3.3512047945618
228577_x_at	ODF2L	chr1:86813719-86826437 (-) // 93.63 // p22.3	-1.73321366699744	9.56861104036914	-5.61095051681644	1.18056001612683e-05	0.000594487546596138	3.34869434575374
216248_s_at	NR4A2	chr2:157180968-157189041 (-) // 97.76 // q24.1	-2.65419104422278	11.6826830160472	-5.61007324924241	1.18303171418727e-05	0.000594487546596138	3.34665961849086
201791_s_at	DHCR7	chr11:71145462-71159399 (-) // 79.36 // q13.4	1.99906626178153	8.90048626881907	5.60948867610952	1.18468166753571e-05	0.000594487546596138	3.34530372480375
219833_s_at	EFHC1	chr6:52285111-52357218 (+) // 99.71 // p12.2	-1.9793792033849	13.0198916078884	-5.60754587469243	1.19018203948064e-05	0.000594487546596138	3.34079724871491
227756_at	FAM81A	chr15:59801136-59815750 (+) // 92.44 // q22.2	-2.8850518447911	7.19812842970926	-5.60694138008777	1.1918987485882e-05	0.000594487546596138	3.33939500624306
209101_at	CTGF	chr6:132269505-132272442 (-) // 92.1 // q23.2	-2.74896538176525	11.0986497844884	-5.60668756565382	1.19262030855057e-05	0.000594487546596138	3.33880622438195
225613_at	MAST4	chr5:66463019-66465908 (+) // 94.5 // q12.3	-1.74180705028772	11.09344593918	-5.60580830885844	1.19512335230706e-05	0.000594487546596138	3.33676653691103
242916_at	CNTRL	chr9:123873389-123875979 (+) // 80.24 // q33.2	-2.25615877742259	9.91533660767905	-5.60502388232123	1.19736094407754e-05	0.000594487546596138	3.33494677513436
220011_at	AUNIP	chr1:26160496-26185848 (-) // 85.3 // p36.11	2.65729054816784	7.40549563735682	5.60462604462701	1.19849741127391e-05	0.000594487546596138	3.33402382466544
207165_at	HMMR	chr5:162887662-162918945 (+) // 95.27 // q34	2.93953768816473	8.42648350798026	5.60451371234414	1.1988184993261e-05	0.000594487546596138	3.33376322044024
203145_at	SPAG5	chr17:26904593-26926033 (-) // 98.55 // q11.2	1.69254848025789	8.28084239400658	5.59907688674106	1.21446401478262e-05	0.000601114030775487	3.3211487190469
1556004_at	LOC101928817	chr14:89816615-89831650 (+) // 99.12 // q32.11	-3.546168042377	6.01052770024972	-5.5982261124715	1.21693099999412e-05	0.000601205011104036	3.31917451001054
222520_s_at	IFT57	chr3:107879659-107941248 (-) // 94.3 // q13.12	-1.66429103831684	8.07779021432562	-5.59507629648157	1.22610893782917e-05	0.00060460487923067	3.31186483073257
230903_s_at	TDRP	chr8:439802-440139 (-) // 88.86 // p23.3	-1.95296048648592	10.8476273377935	-5.59341754678682	1.23097046150434e-05	0.000605332055368498	3.30801505679093
233057_at	HSPB8	chr12:119627200-119629416 (+) // 35.5 // q24.23	-2.42761983650826	8.46825868746534	-5.59300544291726	1.23218130668964e-05	0.000605332055368498	3.30705857038595
201896_s_at	PSRC1	chr1:109822189-109825747 (-) // 67.23 // p13.3	2.03992827967292	9.05167003275374	5.58815488097536	1.24652458221415e-05	0.00061094128361503	3.29579932803728
226488_at	RCCD1	chr15:91498140-91506353 (+) // 52.16 // q26.1	1.48991768359232	10.0738499254142	5.58726941716013	1.24916119324194e-05	0.00061094128361503	3.2937437360749
1561828_at	---	---	-3.17987333336899	6.32025397005235	-5.58568230909962	1.25390125959668e-05	0.00061094128361503	3.29005910790551
219880_at	CTC-338M12.4	chr5:180682719-180684586 (+) // 91.85 // q35.3	2.20037220740329	9.93071731868062	5.5847289616047	1.25675731929697e-05	0.00061094128361503	3.28784570722073
226792_s_at	KIFC2	chr8:145697963-145699499 (+) // 94.8 // q24.3	2.55196031962281	9.04127303717969	5.58465977301405	1.25696485323188e-05	0.00061094128361503	3.28768506784815
227790_at	UBE3D	chr6:83602117-83732282 (-) // 95.68 // q14.1	-1.59888818919057	8.72600866950005	-5.58446327121702	1.25755445820223e-05	0.00061094128361503	3.28722883526076
206918_s_at	CPNE1	chr20:34213967-34241599 (-) // 98.69 // q11.22	1.46985110739178	9.98638417915373	5.5837023759067	1.25984018305849e-05	0.00061094128361503	3.28546217585721
226439_s_at	NBEA	chr13:35864523-36246873 (+) // 97.73 // q13.3	-3.23903489509277	8.98739674775221	-5.58173184156971	1.26577930741049e-05	0.000612693027991415	3.28088671174397
217671_at	---	chr9:3465472-3465916 (-) // 70.5 // p24.2	-1.61793778008533	9.25667191202894	-5.57891976228004	1.27430414662376e-05	0.000615687647502692	3.27435661942875
212556_at	SCRIB	chr8:144873094-144896251 (-) // 97.36 // q24.3	2.02992029949205	11.2532526741485	5.57689793697071	1.28046937044627e-05	0.000617533323490682	3.26966117861671
208628_s_at	YBX1	chr1:43148118-43168031 (+) // 86.4 // p34.2 /// chr9:35970936-35972433 (-) // 94.07 // p13.3	1.97853655674212	12.7133725317204	5.57372459775946	1.290207149445e-05	0.000621092041301383	3.26229074221389
227088_at	PDE5A	chr4:120415553-120417258 (-) // 90.44 // q26	-2.65202029395657	8.44542865634068	-5.57213123305587	1.29512493696429e-05	0.000621534929787143	3.25858963070082
228448_at	MAP6	chr11:75313907-75314524 (-) // 95.81 // q13.5	-2.40623035820866	7.80310436591054	-5.57189750231341	1.29584792819817e-05	0.000621534929787143	3.25804669520552
202525_at	PRSS8	chr16:31142755-31147048 (-) // 100.0 // p11.2	1.55832781429613	8.63154215410298	5.57046910685239	1.30027525769075e-05	0.00062252451064569	3.25472855392194
242892_at	---	chr2:239190150-239190887 (-) // 8.93 // q37.3	-1.56999241117412	8.02194344480085	-5.56854546357399	1.30626192002055e-05	0.000624255696515083	3.25025966876863
238763_at	RBM20	chr10:112598626-112599226 (+) // 96.61 // q25.2	-3.88455920617533	7.59747554691089	-5.56653660133775	1.31254370574653e-05	0.000626075817791628	3.24559245277836
230499_at	BIRC3	chr11:102209567-102210132 (+) // 77.32 // q22.2	-2.75303540526927	9.41515144679315	-5.56580922865335	1.31482579082018e-05	0.000626075817791628	3.24390244878259
202107_s_at	MCM2	chr3:127318159-127341276 (+) // 98.88 // q21.3	1.73237194271606	10.2408342316668	5.55973059094246	1.33405549959795e-05	0.000634085729520092	3.22977726550264
241193_at	ETS2	chr21:40182062-40182549 (-) // 73.31 // q22.2	-2.33611284924623	7.74406632055449	-5.55875221899269	1.33717716908519e-05	0.000634424310204526	3.2275034726043
243539_at	KIAA1841	chr2:61350940-61351424 (+) // 35.36 // p15	-1.5667764222374	9.21356326026248	-5.55392943698586	1.35267395205815e-05	0.000640622491107829	3.21629379879344
207039_at	CDKN2A	chr9:21967751-21974866 (-) // 86.83 // p21.3	2.60939062035258	8.54053469620851	5.54977484681166	1.3661699555181e-05	0.000645852554195739	3.20663555198723
213572_s_at	SERPINB1	chr6:2833256-2838184 (-) // 91.09 // p25.2	-2.18344927473188	10.5301383206201	-5.54819014175254	1.37135378215327e-05	0.000647141358273474	3.20295115659859
209262_s_at	NR2F6	chr19:17342694-17356153 (-) // 96.28 // p13.11	1.42346387419074	11.2185230172416	5.54430519738647	1.38414679547572e-05	0.000652009900151459	3.19391782567479
201521_s_at	NCBP2	chr3:196663729-196669398 (-) // 97.58 // q29	1.69810382913637	9.22332894134632	5.54178806346875	1.39250032744898e-05	0.000654773546828333	3.18806423442917
205733_at	BLM	chr15:91260601-91358597 (+) // 99.48 // q26.1	1.59411573935033	8.85020792738702	5.54065739294908	1.39626930438976e-05	0.000655191370903395	3.18543467944353
228524_at	ADCK5	chr8:145617094-145618451 (+) // 97.6 // q24.3	2.19039301744863	7.65588120245447	5.54002994836726	1.39836529867731e-05	0.000655191370903395	3.1839754080757
213293_s_at	TRIM22	chr11:5730593-5732002 (+) // 51.77 // p15.4	-1.47955743536143	10.3498656182198	-5.53844160522813	1.40368550094673e-05	0.00065577515639227	3.18028118361816
213784_at	IFT27	chr22:37154254-37154995 (-) // 69.83 // q12.3	-1.41197296976011	8.95013371272976	-5.53749698855668	1.40685927103647e-05	0.00065577515639227	3.17808405535275
1558334_a_at	C22orf15	chr22:24105207-24108048 (+) // 92.66 // q11.23	-2.90165884669183	7.60749221824771	-5.53708182902659	1.40825645032137e-05	0.00065577515639227	3.17711839143213
219371_s_at	KLF2	chr19:16435650-16438337 (+) // 84.34 // p13.11	-2.22583325287671	10.2474769436492	-5.53669103755829	1.40957290945627e-05	0.00065577515639227	3.17620939391646
219918_s_at	ASPM	chr1:197053391-197071766 (-) // 99.72 // q31.3	4.08344651137403	6.67594924354353	5.53142201591968	1.42744524399924e-05	0.000662918662521832	3.16395211449996
203276_at	LMNB1	chr5:126113200-126172704 (+) // 98.88 // q23.2	2.02473893154554	9.19694396102119	5.529049603938	1.43556739167309e-05	0.000665516911224221	3.15843239711077
220060_s_at	PARPBP	chr12:102514024-102591291 (+) // 98.99 // q23.2	1.6871913310737	7.9827714448473	5.51922514025556	1.46970521519918e-05	0.000680145478499555	3.1355692969446
219237_s_at	DNAJB14	chr15:66062041-66064333 (-) // 96.4 // q22.31 /// chr4:100820703-100844329 (-) // 99.39 // q23	-1.34671239894829	10.0744130088887	-5.51746359956844	1.47591282782771e-05	0.000681819940041392	3.13146902030249
239098_at	KCNRG	chr13:50594566-50595058 (+) // 61.07 // q14.2	-3.70433693811769	8.71041244424909	-5.51597690634315	1.48117261029626e-05	0.000683051439129968	3.12800828670105
214222_at	DNAH7	chr2:196602432-196723530 (-) // 98.44 // q32.3	-2.47366242860276	9.50323555813139	-5.51510321450582	1.48427253058894e-05	0.000683284340480208	3.12597441199025
233157_x_at	CCDC114	chr19:48799721-48807253 (-) // 99.48 // q13.33	-2.86159975349194	11.0005377289757	-5.51402124829761	1.48812055981308e-05	0.000683860219563667	3.12345560183625
237314_at	ENKUR	---	-2.90492957649005	8.70127414326149	-5.51206353596392	1.49510897181581e-05	0.000685874729021845	3.1188978027198
225061_at	DNAJA4	chr15:78571339-78574538 (+) // 96.0 // q25.1	-2.47789199306163	10.6236563183056	-5.51086188312909	1.49941499445865e-05	0.000686653837114524	3.11610004036329
225657_at	NCBP2-AS2	chr3:196669529-196670694 (+) // 82.26 // q29	1.77886334098415	9.15658347112361	5.50522264577638	1.51979164182217e-05	0.000694776970702456	3.10296875372518
230381_at	C1orf186	chr1:206238871-206239376 (-) // 74.43 // q32.1	2.40629309560615	12.0521530469876	5.49659599381632	1.55150865695332e-05	0.000708047243585698	3.08287580705755
229700_at	ZNF738	chr19:21561477-21562104 (+) // 6.53 // p12	2.05082211241078	11.4575956229268	5.49356572719706	1.56280870607625e-05	0.000711970222290656	3.07581628512097
201341_at	ENC1	chr5:73923234-73936517 (-) // 98.96 // q13.3	1.93204486993343	9.56509020972279	5.49118893035467	1.57173039775805e-05	0.000714798010945853	3.07027858368479
205714_s_at	ZMYND10	chr3:50378545-50383131 (-) // 99.94 // p21.31	-2.89543502368107	9.08944333925805	-5.48778262381897	1.58460679679562e-05	0.000719092333985714	3.062341387515
220724_at	CWH43	chr4:48988264-49064093 (+) // 99.16 // p11	-3.60222771883612	7.38244140291383	-5.48724873153723	1.58663468800585e-05	0.000719092333985714	3.06109725036922
223178_s_at	NT5DC1	chr6:116565406-116566852 (+) // 68.72 // q22.1	-1.98625680949322	10.7237740858272	-5.48619067465997	1.59066131263606e-05	0.000719678585641456	3.05863157311268
219580_s_at	TMC5	chr16:19485506-19510078 (+) // 92.22 // p12.3	-2.65544646686982	9.70568585131009	-5.48510751827879	1.59479420920887e-05	0.000720310825332556	3.05610730597544
221606_s_at	HMGN5	chrX:80369569-80377137 (-) // 63.91 // q21.1	-1.75623475376852	8.85433106244027	-5.48428538728306	1.59793841501006e-05	0.000720495108630905	3.05419128512461
225650_at	SAMD1	chr19:14198651-14200801 (-) // 89.38 // p13.12	2.37974848298586	7.06581008647051	5.47786727820202	1.6227016231968e-05	0.00073040989986356	3.03923156740327
221649_s_at	PPAN	chr19:10220601-10221970 (+) // 97.01 // p13.2	1.89884008118774	9.73572491176142	5.47562134590256	1.63145893526198e-05	0.000733098578213627	3.03399579071941
229831_at	CNTN3	chr3:74311721-74535641 (-) // 94.15 // p12.3	-3.88030247018349	9.97649663431815	-5.47371873913246	1.63891509868596e-05	0.000735194418715479	3.0295600512425
225540_at	MAP2	chr2:210596755-210598836 (+) // 95.43 // q34	1.77111358116727	7.81777322104144	5.47106117742707	1.64938783470401e-05	0.000738634021486835	3.02336369964565
203129_s_at	KIF5C	chr2:149632791-149883273 (+) // 97.61 // q23.1	3.87980363214677	7.94539484614288	5.46927635676194	1.65645945452685e-05	0.000739616203418519	3.01920189201737
219508_at	GCNT3	chr15:59908787-59912202 (+) // 99.2 // q22.2	-2.63058947035306	7.99602385064501	-5.46909022554305	1.65719869366902e-05	0.000739616203418519	3.01876785974488
1554314_at	C6orf141	chr6:49518323-49523368 (+) // 74.97 // p12.3	-1.67523393858672	7.32583946351273	-5.4608023961292	1.69045647308093e-05	0.000751706769179453	2.99943885157696
227755_at	ERN1	chr17:62116508-62117484 (-) // 95.01 // q23.3	-1.46365189993393	10.6379107609335	-5.46047640158269	1.6917784049334e-05	0.000751706769179453	2.99867844477998
206785_s_at	KLRC1 /// KLRC2	chr12:10583207-10588630 (-) // 76.29 // p13.2	-4.21598346066924	6.78219227597339	-5.46021153380216	1.69285323607556e-05	0.000751706769179453	2.99806061425036
209773_s_at	RRM2	chr2:10262881-10269925 (+) // 98.54 // p25.1	2.27762438741865	9.17838139663339	5.45847040585568	1.69993599852459e-05	0.000752150889940349	2.99399911433405
203806_s_at	FANCA	chr16:89803958-89883054 (-) // 98.96 // q24.3	2.08974243198366	7.5226567078658	5.45832017521022	1.70054853248833e-05	0.000752150889940349	2.99364866202246
204440_at	CD83	chr6:14118001-14137107 (+) // 90.06 // p23	-2.34259832124248	11.1390928624969	-5.45783559191324	1.70252584694709e-05	0.000752150889940349	2.99251823184016
207705_s_at	NINL	chr20:25433461-25439612 (-) // 99.67 // p11.21	1.88296894165041	9.68180830083415	5.45716180965895	1.70527905701955e-05	0.000752150889940349	2.99094640816476
237654_at	PPP1R36	chr14:65054900-65056096 (+) // 96.32 // q23.3	-2.42318774217539	9.61596332242484	-5.45605709998732	1.7098029088332e-05	0.000752885120324347	2.98836921986277
223811_s_at	GET4 /// SUN1	chr7:916248-935326 (+) // 90.18 // p22.3	1.7439100752597	7.80985760833272	5.45463809619579	1.71563169695377e-05	0.000754190548316973	2.985058663182
235086_at	THBS1	chr15:39889790-39891365 (+) // 74.35 // q14	-3.18163673093832	9.13422295976565	-5.4537403689359	1.71932967224676e-05	0.000754556482160026	2.98296416615862
204649_at	TROAP	chr12:49717061-49725514 (+) // 98.56 // q13.12	2.41947775181109	8.0449818591551	5.45189568807381	1.72695381921319e-05	0.000755603596975946	2.97866011230256
229461_x_at	NEGR1	chr1:71869417-71870314 (-) // 83.98 // p31.1	-3.45861107684472	5.95719257730933	-5.4517747940512	1.72745467636154e-05	0.000755603596975946	2.9783780296306
223880_x_at	C20orf24 /// TGIF2-C20orf24	chr20:35234211-35240958 (+) // 95.54 // q11.23	1.44608576849011	11.3332671630649	5.44906577550809	1.73871674913526e-05	0.000759268481562682	2.97205674557162
220344_at	C11orf16	chr11:8941623-8954522 (-) // 99.79 // p15.4	-3.1938039789477	7.63355032713902	-5.44684174833428	1.74801829216883e-05	0.000762066517705124	2.96686669874744
1552320_a_at	CCDC65	chr12:49297915-49315891 (+) // 98.2 // q13.12	-3.09667890539972	7.1904241811423	-5.44588799757334	1.75202262357508e-05	0.000762549747503784	2.96464087674373
229724_at	GABRB3	chr15:26791179-26792195 (-) // 99.9 // q12	-3.49054069961965	7.4315419094623	-5.4448042277124	1.75658414629641e-05	0.000763273494063979	2.96211153101664
202804_at	ABCC1	chr16:16043433-16236914 (+) // 97.01 // p13.11	1.27413736268094	10.691506071397	5.44385415360593	1.76059286828615e-05	0.000763755047902981	2.95989413042457
1552325_at	CFAP53	chr18:47753562-47792865 (-) // 98.75 // q21.1	-2.95927870732546	7.00063806923757	-5.43973643170518	1.7780747318256e-05	0.000770070128921573	2.95028282514281
244026_at	---	chr5:95269512-95269993 (-) // 98.57 // q15	-2.33229096652509	9.62768842688283	-5.43749182574835	1.78767835293722e-05	0.00077070646002875	2.94504303452094
228600_x_at	FAM221A	chr7:23741804-23742269 (+) // 80.64 // p15.3	-1.6854958293309	9.8874351842938	-5.43748835380019	1.78769324849694e-05	0.00077070646002875	2.94503492931325
203180_at	ALDH1A3	chr15:101420060-101456829 (+) // 98.84 // q26.3	-2.84978494915637	8.3451941864049	-5.43734120966295	1.78832465090979e-05	0.00077070646002875	2.94469142276347
220908_at	CCDC33	chr15:74610899-74628472 (+) // 90.94 // q24.1	-2.58187762587465	7.55500902332568	-5.42615850851832	1.83697854553241e-05	0.000790381030407833	2.91858035753025
219983_at	HRASLS	chr3:192959111-192988643 (+) // 100.0 // q29	2.00506100813805	8.94385206939915	5.42513329327977	1.84150577028268e-05	0.000790903031850533	2.91618602176215
213910_at	IGFBP7	chr4:57896527-57898393 (-) // 94.29 // q12	-2.73650141744184	7.20189739925021	-5.42452462573633	1.8441989273744e-05	0.000790903031850533	2.91476447081228
209959_at	NR4A3	chr9:102589008-102629173 (+) // 92.61 // q22.33	-3.94705893451626	8.1240754901326	-5.4202804757589	1.86308937680058e-05	0.000797705194632728	2.90485137200263
213520_at	RECQL4	chr8:145736674-145743168 (-) // 98.28 // q24.3	3.30987676143203	8.2288682382499	5.41856556696515	1.87077793152718e-05	0.000799696826184638	2.90084543251564
202191_s_at	GAS7	chr17:9813925-9929578 (-) // 89.41 // p13.1	-1.92868217638922	9.98699957407247	-5.41087739746188	1.90564453789306e-05	0.000813152099930173	2.88288335877093
239017_at	---	chr8:12483194-12483662 (+) // 71.66 // p23.1 /// chr8:12425093-12425561 (+) // 71.66 // p23.1	-1.76533583057397	11.2797988628882	-5.41026919293032	1.90843079810439e-05	0.000813152099930173	2.8814621924655
213201_s_at	TNNT1	chr19:55644198-55660574 (-) // 85.04 // q13.42	4.34549770017256	8.34239233276542	5.40940678484553	1.91238868515857e-05	0.00081352211401608	2.8794469886262
236519_at	C9orf135	chr9:72435835-72473094 (+) // 95.88 // q21.12	-3.46088233622441	6.51762135304424	-5.40852918750828	1.9164248326006e-05	0.000813924172452242	2.87739623087585
201111_at	CSE1L	chr20:47662848-47713484 (+) // 99.24 // q13.13	1.69566251514815	12.3884011297843	5.40335108730895	1.94041597924999e-05	0.000822786369816598	2.86529486684102
203413_at	NELL2	chr12:44902064-45270138 (-) // 99.87 // q12	-4.11832366168469	11.0889341395619	-5.40207777438625	1.94636203165662e-05	0.00082398078806402	2.86231877275956
240038_at	---	chr5:95241464-95241927 (-) // 100.0 // q15	-2.39847002896101	9.82383024803272	-5.40036108132103	1.95440783785225e-05	0.000826058863343908	2.85830616983557
242482_at	PRKAR1A	chr17:66520698-66521433 (+) // 81.76 // q24.2	-1.46451804578632	8.86506923234941	-5.39376431813552	1.98564089108192e-05	0.00083791499910207	2.84288471010744
214100_x_at	NSUN5P1	chr7:75045654-75046070 (+) // 97.2 // q11.23	1.49394572589617	10.673030516886	5.39155623321526	1.99620804532884e-05	0.000839979506610324	2.83772203468276
225681_at	CTHRC1	chr8:104383731-104395221 (+) // 98.16 // q22.3	3.47447450854342	9.49778238063872	5.39140931836235	1.99691315182312e-05	0.000839979506610324	2.83737852265429
205105_at	MAN2A1	chr5:109025608-109202858 (+) // 99.83 // q21.3	-2.05851068773001	9.64085819546284	-5.38859619182643	2.01046338893169e-05	0.000844330493737626	2.83080062533717
226237_at	COL8A1	chr3:99516304-99518060 (+) // 89.01 // q12.1	4.3790204701441	7.8558041093645	5.38701546138073	2.0181183348944e-05	0.000846195732395532	2.82710415159241
203669_s_at	DGAT1	chr8:145539954-145550542 (-) // 99.44 // q24.3	1.78105767837271	9.36956145641585	5.38454936066786	2.03011993320677e-05	0.00084987469127505	2.82133688517476
212195_at	IL6ST	chr5:55232473-55236010 (-) // 94.85 // q11.2	-1.70682605445878	11.7178549093254	-5.38210327453265	2.04209566629065e-05	0.000853531160075643	2.81561595609746
230152_at	CFAP44	chr3:113008965-113009634 (-) // 95.55 // q13.2	-1.76267477432854	10.6640355773217	-5.37861522497158	2.05929681042731e-05	0.000859261197072517	2.80745726716103
203243_s_at	PDLIM5	chr4:95373108-95586632 (+) // 80.99 // q22.3	-2.51210626301197	8.59004127732739	-5.37773470996503	2.06366221639011e-05	0.000859261197072517	2.80539755746828
243237_at	CFAP221	chr2:120360851-120361379 (+) // 79.17 // q14.2	-1.97420716858546	8.87300193507756	-5.37734557050465	2.06559447724025e-05	0.000859261197072517	2.80448725929522
242766_at	LOC105377134	chr21:15516357-15516787 (+) // 94.3 // q11.2	1.60757315095195	7.51689359508172	5.37416474697126	2.08145774294884e-05	0.000864393215623075	2.79704604757476
40665_at	FMO3	chr1:171060045-171086965 (+) // 93.68 // q24.3	-3.50691604352461	7.55717850097855	-5.3735581821951	2.08449677928244e-05	0.000864393215623075	2.79562696231932
220271_x_at	EFCAB6	chr22:43924658-44011775 (-) // 98.44 // q13.2	-2.49141066726131	7.95995357877212	-5.36543350659097	2.12564001754953e-05	0.000880068442486071	2.77661618655244
226099_at	ELL2	chr5:95222194-95224470 (-) // 93.99 // q15	-2.36105784069718	9.02775261640616	-5.36231833935854	2.14163280895034e-05	0.000885297882657461	2.7693257196793
209053_s_at	WHSC1	chr4:1894508-1983930 (+) // 95.93 // p16.3	1.72888021493797	8.1503061627796	5.36049972422504	2.15102567093663e-05	0.000887786958732028	2.76506924730008
238657_at	UBXN10	chr1:20517917-20518359 (+) // 98.44 // p36.12	-2.17684518613534	9.7327548888617	-5.35895778169935	2.15902229034876e-05	0.00088969287870835	2.76146012976749
243198_at	TEX9	chr15:56704504-56721011 (+) // 97.4 // q21.3	-2.24903503217866	9.19572503652686	-5.3581396794542	2.16327726111216e-05	0.000890053388118835	2.75954518113033
219071_x_at	HGH1	chr8:145192671-145195620 (+) // 97.38 // q24.3 /// chr8:145437879-145440828 (+) // 97.34 // q24.3	1.47693540368004	10.0387999286412	5.35331144279395	2.18856284543811e-05	0.000899052056881065	2.74824259118289
219954_s_at	GBA3	chr4:22694587-22820747 (+) // 99.76 // p15.2	-2.43668940901856	6.86910496598284	-5.349231913954	2.2101609639887e-05	0.000906510257067762	2.73869129871224
218663_at	NCAPG	chr4:17812604-17845131 (+) // 99.75 // p15.31	2.46522249452434	7.09247640282991	5.34715881361205	2.22121922461599e-05	0.000909628998796086	2.73383712155847
216356_x_at	BAIAP3	chr16:1383656-1399439 (+) // 98.32 // p13.3	-2.07992422154855	8.34637307955917	-5.34574182331925	2.22880995498401e-05	0.000911320244326691	2.73051904350839
213802_at	PRSS12	chr4:119201193-119202261 (-) // 97.45 // q26	-3.73355255631261	7.35031198480053	-5.34345359974139	2.24112341431596e-05	0.00091493429063206	2.72516053333931
206125_s_at	KLK8	chr19:51499269-51504958 (-) // 96.82 // q13.41	1.56201477276896	9.90389193929894	5.34263183613671	2.24556233185095e-05	0.00091532735793033	2.72323604981996
201310_s_at	NREP	chr5:111064992-111092932 (-) // 97.25 // q22.1	1.42044932595554	11.3745375931446	5.34109784554263	2.25387235462975e-05	0.000917294696168634	2.71964347025344
206076_at	LRRC23	chr12:7014004-7023392 (+) // 94.78 // p13.31	-3.1532041852226	7.3975246000945	-5.33609008372019	2.28121840845832e-05	0.000926991406350688	2.70791415093433
221766_s_at	FAM46A	chr6:82455446-82462491 (-) // 94.13 // q14.1	-2.27943147703794	10.7481896213903	-5.32704677430097	2.33145689682895e-05	0.000945946425382123	2.68672792272621
1556608_a_at	EHD4	chr15:42233808-42265041 (-) // 74.88 // q15.1	-2.69789249608941	8.15905033881314	-5.32461538380633	2.3451544227405e-05	0.000950040096301583	2.68103074409737
203476_at	TPBG	chr6:83074594-83076646 (+) // 96.69 // q14.1	-1.83272109138066	10.7276586354459	-5.32392315028377	2.34906910439042e-05	0.000950164172915646	2.67940863847247
1568377_x_at	DEFB124	chr20:30053329-30053459 (-) // 100.0 // q11.21	-3.44144993631472	9.16490106664695	-5.32177597441523	2.36125389789237e-05	0.000953627877903404	2.67437695257559
206710_s_at	EPB41L3	chr18:5392844-5543968 (-) // 96.62 // p11.31	-3.09798134372291	7.18001362206196	-5.31539922694916	2.39781976414937e-05	0.000966912557880262	2.65943170256439
214745_at	PLCH1	chr3:155197670-155301350 (-) // 99.75 // q25.31	-3.04426623572616	8.58203576265468	-5.31289453141396	2.41233887901971e-05	0.000971279929087875	2.65356060664602
1570298_at	---	chr12:62876130-62878722 (-) // 27.53 // q14.1	-3.1062683329435	7.07876267948872	-5.30935663096684	2.43299923638294e-05	0.000978102838052451	2.64526686177059
212517_at	ATRN	chr20:3520868-3631765 (+) // 97.87 // p13	1.23844538923127	9.86566524102475	5.30808196731732	2.44048679865743e-05	0.00097961735338792	2.64227850049143
205528_s_at	RUNX1T1	chr8:92971150-93075191 (-) // 96.19 // q21.3	-1.65276586217402	7.9512584570022	-5.30652546672724	2.44966159980687e-05	0.00098180348928637	2.63862923190326
200875_s_at	NOP56	chr20:2633486-2639039 (+) // 95.34 // p13	1.29937211122052	12.7402453268734	5.30549999620093	2.45572534077675e-05	0.000982737988956433	2.63622488536783
218412_s_at	GTF2IRD1	chr7:73868119-74016910 (+) // 91.79 // q11.23	1.40771624026522	9.25180586436724	5.30341781563236	2.46808440163223e-05	0.000986185105671925	2.63134271302861
238909_at	S100A10	chr1:151955969-151956570 (-) // 80.81 // q21.3	-2.41409272989147	9.15396945383247	-5.30191006432872	2.47707320451907e-05	0.000988277145778728	2.62780723240813
222943_at	GBA3	chr4:22694535-22821191 (+) // 97.7 // p15.2	-3.08405586219087	7.94440457816991	-5.29877553902764	2.49586674744784e-05	0.000994268732130054	2.62045665371459
217599_s_at	MDFIC	chr7:114562598-114656435 (+) // 95.32 // q31.1	-2.54462952579004	6.36386157135761	-5.2971317651576	2.50577995993964e-05	0.000996709938143966	2.61660166008176
229170_s_at	CFAP70	chr10:75013519-75037079 (-) // 96.94 // q22.2	-2.58493875110517	12.3681743419401	-5.28843167845942	2.55891667346977e-05	0.00101631061607551	2.59619491337143
227554_at	MAGI2-AS3	chr7:79090752-79092534 (+) // 63.08 // q21.11	-1.73994196025256	8.47326246998141	-5.28714222868299	2.56688873737402e-05	0.00101697632377826	2.59316994666506
219734_at	SIDT1	chr3:113251492-113348270 (+) // 96.72 // q13.2	-2.89386305774544	7.7559964203569	-5.28691162762574	2.56831708686215e-05	0.00101697632377826	2.59262895887375
220351_at	ACKR4	chr3:132316136-132321054 (+) // 81.98 // q22.1 /// chr6:139143872-139145695 (+) // 78.43 // q24.1	-3.42760249360248	7.68219949024141	-5.28559400206844	2.57649396227649e-05	0.00101868226748746	2.58953774995589
224579_at	SLC38A1	chr12:46576837-46581581 (-) // 90.92 // q13.11	1.6063056909057	11.9665856375765	5.28473590882804	2.581833269575e-05	0.00101926287338005	2.58752455831588
231029_at	F5	chr1:169481189-169481676 (-) // 61.55 // q24.2	-3.72445354841332	6.52646159023886	-5.27749541488577	2.62733462876872e-05	0.00103419672270905	2.57053540082878
201433_s_at	PTDSS1	chr8:97274166-97346774 (+) // 99.88 // q22.1	1.38928805810307	11.0730964734126	5.27742873107084	2.62775744446025e-05	0.00103419672270905	2.57037891616838
218750_at	TAF1D	chr11:93463368-93474660 (-) // 97.65 // q21	1.20983222332475	11.2881905872844	5.27634438864202	2.63464251629585e-05	0.00103419672270905	2.56783428246885
236575_at	ARHGEF26-AS1	chr3:153742916-153743416 (-) // 81.62 // q25.2	-3.24916133078616	7.75824640001839	-5.27622976124263	2.63537141477203e-05	0.00103419672270905	2.56756528074729
219061_s_at	LAGE3	chrX:153706121-153707251 (-) // 98.16 // q28	2.2032608792681	9.27829215040336	5.27209559119547	2.66179703361041e-05	0.00104164915970612	2.55786280574098
200732_s_at	PTP4A1	chr6:64282378-64293493 (+) // 94.97 // q12	-2.38023603533043	9.96703749629415	-5.27202141681718	2.66227360049453e-05	0.00104164915970612	2.55768871511716
242290_at	TACC1	chr8:38696801-38697636 (+) // 96.67 // p11.22	-2.26543291845767	8.76626930787631	-5.26966217027626	2.67747684480097e-05	0.00104604332755637	2.55215125611088
222997_s_at	MRPS21	chr1:150266292-150280781 (+) // 94.23 // q21.2	1.1984500368716	12.2891569520138	5.26678237650871	2.69615384874242e-05	0.00105177960214941	2.54539147886172
1553798_a_at	FBXL13	chr7:102453680-102715015 (-) // 96.27 // q22.1	-2.54034430754948	7.22622374904315	-5.26261258232865	2.72343143140218e-05	0.00106084905993613	2.53560264541851
242965_at	---	chr15:49636022-49636506 (+) // 99.79 // q21.2	-1.73301367982161	7.68087284278485	-5.26120053469463	2.7327318814689e-05	0.00106289949634918	2.53228750872708
238063_at	TMEM154	chr4:153547266-153547878 (-) // 69.23 // q31.3	-2.77111423716463	6.85601507060192	-5.25921890134602	2.74583820598787e-05	0.00106606391701252	2.52763489408997
213670_x_at	NSUN5P1	chr7:75039672-75046069 (+) // 98.65 // q11.23 /// chr7:72418833-72425234 (-) // 97.29 // q11.23	1.84076614000561	10.2743177186438	5.25874759299397	2.74896475638577e-05	0.00106606391701252	2.52652828414432
239493_at	RPL7	chr8:74202876-74203301 (-) // 99.53 // q21.11	1.70520443486869	9.13222713886491	5.2578216539619	2.755117729818e-05	0.00106687882443482	2.5243541780684
222592_s_at	ACSL5	chr10:114135675-114188137 (+) // 99.21 // q25.2	-1.75120044760571	9.7379443816912	-5.25669369663046	2.76263199482249e-05	0.0010682177046647	2.52170565300772
205896_at	SLC22A4	chr5:131630163-131679861 (+) // 99.86 // q31.1	-2.76981422317237	8.37080789341485	-5.25487528094026	2.77478972620528e-05	0.00107033497305307	2.51743569781758
220520_s_at	NUP62CL	chrX:106366710-106449544 (-) // 88.01 // q22.3	-2.0461106511756	9.02618495217516	-5.25465931814358	2.77623722693015e-05	0.00107033497305307	2.51692856465767
204853_at	ORC2	chr2:201775214-201828339 (-) // 100.0 // q33.1	1.39618409590346	8.92863415172554	5.25356058175844	2.783613414791e-05	0.00107160977248942	2.51434841491919
204709_s_at	KIF23	chr15:69706687-69740763 (+) // 98.34 // q23	2.71448565345616	7.95852261872633	5.25181946016798	2.79534283615024e-05	0.00107455427097092	2.51025959017611
200778_s_at	SEPT2	chr2:242254784-242293442 (+) // 97.61 // q37.3	1.42442451916724	10.7914543376102	5.24646466511126	2.83173127450141e-05	0.0010869555090404	2.49768316932774
236175_at	TRIM55	chr8:67087241-67087716 (+) // 92.81 // q13.1	-3.99147066859542	8.02176422191063	-5.24585334134186	2.83591592263933e-05	0.00108697726455515	2.49624727309511
232695_at	KIF6	chr6:39398826-39552743 (-) // 99.07 // p21.2	-1.50991645186346	8.15379900322183	-5.244094923459	2.84798764690352e-05	0.00108893404655462	2.49211690514198
1559542_a_at	LOC101929622	chr8:37575096-37591270 (+) // 82.58 // p11.23	-3.05591984885874	6.38926230095092	-5.24390538437479	2.84929195684388e-05	0.00108893404655462	2.49167168208701
209960_at	HGF	chr7:81328320-81399444 (-) // 96.27 // q21.11	-3.40193901966035	6.46192141580718	-5.24211291114232	2.86165679156049e-05	0.00109207458891842	2.48746108235266
203604_at	ZNF516	chr18:74070144-74207146 (-) // 97.97 // q23	-1.23823925775435	9.20009555142497	-5.24123392066765	2.86774009132256e-05	0.00109281233118243	2.48539621498937
205619_s_at	MEOX1	chr17:41717759-41738931 (-) // 99.14 // q21.31	3.85879785604567	7.88789984595514	5.24028508374264	2.87432148716757e-05	0.00109373747688001	2.4831672102776
229573_at	USP9X	chrX:41095237-41095827 (+) // 97.36 // p11.4	-1.56047328390193	9.68296664643528	-5.23951664222173	2.87966282274271e-05	0.00109390533569713	2.48136194533468
202157_s_at	CELF2	chr10:11207442-11373245 (+) // 99.29 // p14	-2.21059361441474	10.651424622716	-5.23902704668472	2.88307117945394e-05	0.00109390533569713	2.48021173988817
227474_at	PAX8-AS1	chr2:113996662-113998402 (+) // 58.94 // q13	-1.79673228390045	9.04101557455487	-5.23646642782289	2.90096381446488e-05	0.00109880433656442	2.47419582200519
226086_at	SYT13	chr11:45261728-45307870 (-) // 85.27 // p11.2	1.98093967424605	8.40779970543981	5.23598667409996	2.90432864290154e-05	0.00109880433656442	2.47306863956369
244116_at	LOC101927391	chr7:7589736-7590217 (-) // 99.79 // p21.3	-2.81180531774566	8.65353244844105	-5.23189759737669	2.93316895622322e-05	0.001108123457034	2.4634607180632
228425_at	PAX8-AS1	chr2:114017030-114024587 (+) // 80.85 // q13	-2.31174367960993	7.40453937053676	-5.22997126654447	2.94685574411455e-05	0.00111038842033324	2.45893411659194
230319_at	---	chr4:121954406-121954946 (-) // 77.02 // q27	-4.09090664610688	8.79530755807049	-5.22938529518957	2.95103195190621e-05	0.00111038842033324	2.45755711873213
213982_s_at	RABGAP1L	chr1:174668711-174927324 (+) // 91.45 // q25.1	-2.12342244543431	9.45540349155281	-5.22927553459701	2.95181488012026e-05	0.00111038842033324	2.45729918531688
223461_at	TBC1D7	chr6:13305185-13328614 (-) // 97.82 // p24.1	1.34230005797244	8.7625968183347	5.2276536954037	2.96340809913081e-05	0.00111315923061787	2.45348782844089
204051_s_at	SFRP4	chr7:37945538-37956418 (-) // 86.41 // p14.1	-2.50869341587363	9.80092660274735	-5.22487661743356	2.98336638641581e-05	0.00111905988158264	2.44696122949605
216840_s_at	LAMA2	chr6:129835770-129837705 (+) // 87.71 // q22.33	-2.40933916670393	8.80205986609576	-5.22291294827269	2.99756099141078e-05	0.0011212164066545	2.44234596890666
202207_at	ARL4C	chr2:235401681-235405622 (-) // 95.42 // q37.1	1.84625558499826	10.9143420909926	5.22290320527777	2.99763159002267e-05	0.0011212164066545	2.44232306906628
203868_s_at	VCAM1	chr1:101185292-101204598 (+) // 99.97 // p21.2	-2.96663424929857	10.2168394887692	-5.22075509401038	3.01323818489054e-05	0.00112322955960714	2.43727401605983
1555760_a_at	RBM15	chr22:40859223-40948193 (-) // 50.33 // q13.1	1.20347228549937	9.60609445904365	5.22034542382436	3.01622387752496e-05	0.00112322955960714	2.43631106742933
208795_s_at	MCM7	chr7:99690403-99699033 (-) // 99.96 // q22.1	1.83235072125805	10.8194051033342	5.21987879742131	3.01962831953826e-05	0.00112322955960714	2.43521422710404
226646_at	KLF2	chr19:16436641-16438887 (+) // 92.01 // p13.11	-2.08502703887948	7.72794571226989	-5.21965396639045	3.0212700448243e-05	0.00112322955960714	2.43468573979458
33323_r_at	SFN	chr1:27189648-27190947 (+) // 58.96 // p36.11	2.64789275261893	11.7876994645191	5.21902130176279	3.02589464006927e-05	0.00112322955960714	2.43319858188697
236335_at	GUCY1A2	chr11:106544745-106545429 (-) // 89.96 // q22.3	-2.41891829781416	9.10392234124335	-5.2186505950125	3.02860772945871e-05	0.00112322955960714	2.43232717672174
221886_at	DENND2A	chr7:140216369-140302243 (-) // 89.89 // q34	-3.54954078280361	6.55595043577617	-5.21123433649459	3.08340573404579e-05	0.00114025053680241	2.41489218639351
232271_at	HNF4G	chr8:76476980-76479072 (+) // 67.83 // q21.11	-2.76384149423051	6.91554985875483	-5.2109322274652	3.0856591517249e-05	0.00114025053680241	2.41418187758686
211000_s_at	IL6ST	chr5:55247291-55272122 (-) // 94.36 // q11.2	-1.43215209252136	8.94510549297352	-5.21068654592869	3.08749290878063e-05	0.00114025053680241	2.41360423485561
1559063_at	---	chr21:33813799-33814971 (+) // 65.07 // q22.11	-1.92068677469709	9.41932569388797	-5.20977027806501	3.094341633262e-05	0.00114117932614923	2.41144988494615
231407_s_at	FOXH1	chr8:145699116-145699585 (-) // 93.43 // q24.3	2.51902803786165	6.60531714795224	5.20810871803341	3.10680037820359e-05	0.00114378535859425	2.40754304765135
203131_at	PDGFRA	chr4:55095456-55164411 (+) // 97.68 // q12	-2.43299988114985	11.1232706618992	-5.20767040775476	3.11009538490614e-05	0.00114378535859425	2.40651241581517
211519_s_at	KIF2C	chr1:45212084-45232878 (+) // 99.13 // p34.1	2.14026273825897	6.70891761528611	5.20265469892963	3.14805398088927e-05	0.00115613050801641	2.39471771654824
207069_s_at	SMAD6	chr15:67004005-67074326 (+) // 84.61 // q22.31	1.66932464307262	9.33470241417205	5.20158263659421	3.15622794806497e-05	0.00115751802685859	2.39219649537512
229602_at	---	chr5:80175481-80176471 (+) // 75.84 // q14.1	-1.96116592362605	9.61384217725366	-5.19985204823214	3.16946823588474e-05	0.00116075712916992	2.38812643016757
239673_at	---	chr4:149340069-149340662 (-) // 99.83 // q31.23	-1.31034746592126	9.08246725304348	-5.19898438237963	3.17612767769948e-05	0.00116158047234976	2.38608574722254
227241_at	MUC15	chr11:26580578-26593792 (-) // 91.94 // p14.2	-3.86461725242433	6.88166577316295	-5.19718471828379	3.1899855240737e-05	0.00116503049680872	2.3818529223235
231926_at	EPS15L1	chr19:16511381-16546107 (-) // 91.83 // p13.11	1.64174408382611	7.40067521685785	5.19260484454372	3.22552843716845e-05	0.00117637970647534	2.3710800854848
235512_at	CDKL1	chr14:50796222-50796877 (-) // 96.84 // q21.3	-3.03254038953946	8.09657866535735	-5.1917598850019	3.23212957570452e-05	0.00117715679097443	2.36909241461435
210150_s_at	LAMA5	chr20:60884117-60889935 (-) // 99.5 // q13.33	1.94419716785738	11.3901579006251	5.18781908689767	3.26309767509625e-05	0.00118665277125246	2.35982153704306
64900_at	TMEM231	chr16:75572201-75572939 (-) // 79.53 // q23.1	-2.31200338052111	11.3896870345989	-5.18729789817155	3.26721577988013e-05	0.00118665277125246	2.35859534691869
202306_at	POLR2G	chr11:62529014-62534181 (+) // 99.76 // q12.3	1.12520566043089	10.6794163738272	5.1859712081966	3.27772220698599e-05	0.00118882894152004	2.35547399276159
226003_at	KIF21A	chr12:39687029-39733997 (-) // 99.44 // q12	-2.12701264365129	10.5954420459354	-5.18163092542292	3.31233370542993e-05	0.00119973000180717	2.34526166711075
215322_at	LONRF1	chr8:12608829-12610681 (-) // 76.78 // p23.1	-1.92469740210859	8.70078850903945	-5.17866601538192	3.33618980768328e-05	0.00120561970643063	2.33828479809865
231993_at	ITGBL1	chr13:102371306-102373206 (+) // 92.08 // q33.1	-1.93820472276171	6.76717588273217	-5.17807172186471	3.34099246706092e-05	0.00120561970643063	2.33688627180118
226344_at	ZMAT1	chrX:101137262-101142053 (-) // 89.53 // q22.1	-2.11535791172022	10.7719505462175	-5.17790634251222	3.34233019024138e-05	0.00120561970643063	2.33649708749389
212998_x_at	HLA-DQB1	chr6:32627235-32725660 (-) // 85.41 // p21.32	-2.26948367691484	9.64265816845232	-5.17489474880073	3.36678547795302e-05	0.00121205426890667	2.32940965821073
202727_s_at	IFNGR1	chr6:137518621-137540507 (-) // 99.85 // q23.3	-1.26762845919384	12.0741224903624	-5.17457720112226	3.36937461962511e-05	0.00121205426890667	2.32866231435061
231513_at	---	chr17:68175239-68175699 (-) // 96.84 // q24.3	-3.29447100828997	9.33984443422283	-5.17108735975601	3.39796236365755e-05	0.00122067046329919	2.32044860983277
208698_s_at	NONO	chrX:70503501-70519992 (+) // 97.47 // q13.1	1.43830773706579	9.14707676346412	5.16720704187445	3.43003715624843e-05	0.00123051414711626	2.31131499136419
238815_at	LRRTM1	chr2:80529002-80529496 (-) // 86.2 // p12	3.58450267642713	7.86482979206932	5.16223806165119	3.47155878489865e-05	0.00124371545474763	2.299617487784
229838_at	LOC105376575 /// NUCB2	chr11:17370980-17371527 (+) // 43.25 // p15.1	-1.76227656289742	8.59530136767232	-5.15754673357028	3.51122713736595e-05	0.00125621783941739	2.28857221712229
201531_at	ZFP36	chr19:39897486-39900045 (+) // 98.28 // q13.2	-2.23280018935149	11.3079012267567	-5.15380285856973	3.54321304495968e-05	0.00126594146404177	2.27975666907722
224829_at	CPEB4	chr5:173316668-173387394 (+) // 95.53 // q35.2	-1.30765955945355	9.63337729306981	-5.14883730192985	3.58609184383128e-05	0.00127952534460387	2.26806316750706
228401_at	ATAD2	chr8:124332089-124332713 (-) // 83.85 // q24.13	1.94891238384917	9.96770139037211	5.14386039579006	3.62959563358995e-05	0.00129329515864263	2.25634144896322
200811_at	CIRBP	chr19:1269346-1273169 (+) // 90.7 // p13.3	-1.46017347535648	11.4657486400459	-5.14270526224728	3.63976893565237e-05	0.00129368939033517	2.25362064091917
40020_at	CELSR3	chr3:48673895-48689374 (-) // 95.81 // p21.31	1.79513864886695	8.25815001303165	5.14261920258517	3.64052802004542e-05	0.00129368939033517	2.25341793231645
235465_at	AMER2	chr13:25742659-25744144 (-) // 95.12 // q12.13	-2.90718271602241	6.24047487364276	-5.13875708024285	3.67475906783435e-05	0.00130409374358779	2.24432047006668
224463_s_at	C11orf70	chr11:101918198-101954144 (+) // 98.51 // q22.1	-3.57190041105582	9.44014193948675	-5.13660305808476	3.69399204348414e-05	0.00130467184446995	2.23924615581643
204052_s_at	SFRP4	chr7:37945542-37956377 (-) // 86.52 // p14.1	-3.35583550182535	9.35630061161551	-5.13626633129142	3.69700782400773e-05	0.00130467184446995	2.23845289049082
204422_s_at	FGF2	chr4:123747862-123819376 (+) // 88.8 // q27	-2.07037198110915	6.98917220131707	-5.13566680277497	3.70238346751916e-05	0.00130467184446995	2.23704049686844
219510_at	POLQ	chr3:121150280-121209706 (-) // 93.78 // q13.33	2.78043250402416	8.89859861379531	5.13565747849349	3.70246713566638e-05	0.00130467184446995	2.23701853017963
227038_at	SGMS2	chr4:108834104-108836187 (+) // 98.72 // q25	-2.48511138318504	10.5413042064509	-5.1353343938627	3.70536740337523e-05	0.00130467184446995	2.2362573852966
235609_at	BRIP1	chr17:59758629-59759206 (-) // 66.44 // q23.2	1.62940335924139	7.72583181046895	5.13525101156583	3.706116283091e-05	0.00130467184446995	2.23606094657391
1556889_s_at	LOC101927121	chr13:74862163-74982939 (+) // 83.68 // q22.1	-4.2579413091995	5.55848132484429	-5.13420682823693	3.71550736217133e-05	0.00130623150681836	2.23360094071753
205533_s_at	CDH6	chr5:31267460-31325237 (+) // 100.0 // p13.3	3.39069607271295	5.30481737828106	5.13235488972785	3.73222241392702e-05	0.00131035840804702	2.22923777515916
227919_at	UCA1	chr19:15945161-15946757 (+) // 46.46 // p13.12	3.22326790128907	7.86011664385224	5.13074561686175	3.74680900739896e-05	0.00131356082019853	2.225446165735
213843_x_at	SLC6A8	chrX:152954013-152960911 (+) // 89.09 // q28	1.88187341308475	8.66714030520073	5.1302491579833	3.75132058631814e-05	0.00131356082019853	2.22427642776352
234732_s_at	EFCAB6	chr22:43924623-43966023 (-) // 100.0 // q13.2	-2.71793690789885	7.43270110310538	-5.12518417691899	3.79766395034776e-05	0.00132802240558509	2.21234168290002
213684_s_at	PDLIM5	chr4:95373067-95508541 (+) // 92.34 // q22.3	-1.90775333167173	8.92882925992356	-5.12218195679551	3.82540652461322e-05	0.00133521606796125	2.20526676848322
213988_s_at	SAT1	chrX:23801347-23802157 (+) // 96.97 // p22.11	-1.55377261533977	12.475269294645	-5.12186184803746	3.82837661898352e-05	0.00133521606796125	2.2045123818342
239785_at	DZIP1L	chr3:137780831-137781362 (-) // 21.86 // q22.3	-3.52093703964872	7.82472988144451	-5.11973185563869	3.84819901574469e-05	0.00133814867796547	2.19949256851157
1569238_a_at	---	chr4:160060657-160061976 (+) // 92.41 // q32.1	-1.47887836647232	8.49748726931412	-5.1190553896955	3.85451612463319e-05	0.00133814867796547	2.19789826719483
237727_at	---	chr9:14762769-14763307 (-) // 76.11 // p22.3	-2.27196858711291	8.4336119537676	-5.11878042374772	3.85708686402516e-05	0.00133814867796547	2.19725021730135
33322_i_at	SFN	chr1:27189648-27190947 (+) // 58.96 // p36.11	2.36391951218387	12.633574788425	5.11872555267185	3.85760007777861e-05	0.00133814867796547	2.19712089460237
203046_s_at	TIMELESS	chr12:56810907-56843167 (-) // 96.99 // q13.3	2.1771345683029	8.76623456893924	5.11823468585094	3.86219427029377e-05	0.00133814867796547	2.19596398916269
202746_at	ITM2A	chrX:78615880-78623047 (-) // 94.39 // q21.1	-2.12153507649401	8.38348259291342	-5.11577103564011	3.88533616311918e-05	0.00134439779037128	2.19015729551069
202551_s_at	CRIM1	chr2:36583396-36778277 (+) // 96.88 // p22.3	-1.41838697221009	10.9582818112598	-5.11516104293544	3.89108766172355e-05	0.00134462100142395	2.18871952095306
221103_s_at	CFAP44	chr3:113009699-113046644 (-) // 97.02 // q13.2	-1.8938931078944	9.75310462298048	-5.11433985938563	3.89884403996285e-05	0.00134553553421103	2.18678392831095
212165_at	TMEM183A /// TMEM183B	chr1:202976513-202993976 (+) // 92.34 // q32.1	1.31019449373883	9.27110042608931	5.10756274268308	3.96345647447906e-05	0.00136604366342909	2.17080827218165
229530_at	GUCY1A3	chr4:156653914-156654981 (+) // 84.91 // q32.1	-2.02394573478368	8.49213994797015	-5.10590632677748	3.97941263651127e-05	0.00136975024241326	2.16690321550337
210983_s_at	MCM7	chr7:99690918-99697360 (-) // 96.03 // q22.1	2.49313190237634	8.40031173721736	5.10467333230409	3.9913321720312e-05	0.00137104003330276	2.16399628832385
1553794_at	STOML3	chr13:39540061-39564983 (-) // 97.24 // q13.3	-4.02188948205298	7.65654397800028	-5.10444192512655	3.99357323994842e-05	0.00137104003330276	2.16345070953795
204584_at	L1CAM	chrX:153126970-153151561 (-) // 98.86 // q28	3.16681223349754	8.61302714725381	5.10265510727117	4.01092062559982e-05	0.00137520262907935	2.15923790385381
225250_at	STIM2	chr4:26862564-27027003 (+) // 96.17 // p15.2	-1.41473741979524	8.83079563883746	-5.09415242696699	4.09451926049563e-05	0.00140108908094169	2.13918855785423
203832_at	SNRPF	chr12:96252738-96259917 (+) // 93.94 // q23.1	1.13015214812658	10.6583741021229	5.09389648200026	4.09706286011356e-05	0.00140108908094169	2.13858497623484
207375_s_at	IL15RA	chr10:5994333-6019537 (-) // 98.57 // p15.1	-1.7535317565006	8.61851654694904	-5.09224863082618	4.11347763192012e-05	0.00140233361336005	2.13469884790223
222890_at	CCDC113	chr16:58283862-58317740 (+) // 81.97 // q21	-3.01770984822694	11.8369480346283	-5.09218373044772	4.11412548485188e-05	0.00140233361336005	2.13454579021894
1552754_a_at	CADM2	chr3:85008131-86117951 (+) // 96.16 // p12.1	-2.90223838616221	5.8149399689547	-5.09151149407358	4.1208420006426e-05	0.00140233361336005	2.13296040911739
202326_at	EHMT2	chr6:31847538-31860689 (-) // 97.02 // p21.33	1.95273769987835	8.19369544108401	5.09118053776798	4.12415275691117e-05	0.00140233361336005	2.13217988298738
240156_at	---	chr19:6099536-6099998 (-) // 72.79 // p13.3	-2.15012394357992	9.30994138949532	-5.09086317491508	4.12733005603083e-05	0.00140233361336005	2.13143140990985
232927_at	---	chr12:83103935-83107094 (+) // 72.24 // q21.31	-1.8899608936023	6.83001174259531	-5.0863324391476	4.17296067773511e-05	0.00141558085326546	2.12074545158903
204363_at	F3	chr1:94994872-95007315 (-) // 84.35 // p21.3	-2.31945478567638	10.4239860896611	-5.08556864340655	4.18070322910839e-05	0.00141558085326546	2.11894389124943
1563494_at	---	chr10:83668583-83673960 (+) // 61.42 // q23.1	-2.62921988192203	7.68046626537003	-5.08539683436603	4.18244684733604e-05	0.00141558085326546	2.11853864190433
222701_s_at	CHCHD7	chr8:57124353-57131178 (+) // 80.36 // q12.1	1.77149779213722	8.36873597699983	5.08410582279345	4.19557232899706e-05	0.00141820039238961	2.1154934558675
210809_s_at	POSTN	chr13:38136775-38172885 (-) // 99.22 // q13.3	-3.65950627065083	9.23222908064174	-5.08356698733904	4.20106288438079e-05	0.0014182357419425	2.11422244551884
223165_s_at	IP6K2	chr3:48731203-48754638 (-) // 96.81 // p21.31	1.61498627203868	10.3071384095061	5.0783079756948	4.25503346415857e-05	0.00143461640433065	2.10181660524748
213922_at	TTBK2	chr15:43036545-43067601 (-) // 98.71 // q15.2	-1.57416340961885	9.70259373392613	-5.07744507879555	4.26395565671002e-05	0.00143578619376583	2.09978091540722
202208_s_at	ARL4C	chr2:235403805-235405204 (-) // 94.67 // q37.1	2.18260849771303	9.98984761235925	5.0752461753437	4.28677752217266e-05	0.00144162740375288	2.09459322414697
236275_at	KRBA1	chr7:149431130-149431658 (+) // 96.88 // q36.1	1.33170491492703	8.50433653344025	5.07454907026268	4.2940383522088e-05	0.00144222726900972	2.09294854717037
235348_at	ABHD13	chr13:108885318-108886602 (+) // 95.58 // q33.3	-1.26051565332751	7.495617446525	-5.07388269980191	4.30099068374415e-05	0.00144272212336753	2.09137635774664
244340_x_at	---	chr6:48043175-48043526 (-) // 25.23 // p12.3	-1.81821798176743	7.76080270371087	-5.07286713961904	4.31160805317338e-05	0.00144444355287737	2.08898026768972
242162_at	DAW1	chr2:228783494-228789068 (+) // 99.4 // q36.3	-3.66819854747402	6.86030544146232	-5.07110304049893	4.33011420184192e-05	0.00144798937930069	2.0848179597234
204682_at	LTBP2	chr14:74966457-75079034 (-) // 99.49 // q24.3	1.52500925106685	10.3821645668366	5.07081056437846	4.33319015224421e-05	0.00144798937930069	2.08412786008467
213429_at	BICC1	chr10:60588958-60591196 (+) // 95.55 // q21.1	-3.00366914784046	6.98258473363564	-5.06993558172488	4.34240547843106e-05	0.00144922967120465	2.08206330446171
237439_at	USP43	chr17:9632728-9633004 (+) // 84.43 // p13.1	-1.67634818711908	9.60869237601546	-5.06857492895597	4.3567752661215e-05	0.00145201540406126	2.07885270989838
227103_s_at	ECE2	chr3:183967444-183976547 (+) // 89.5 // q27.1	2.21873858617978	7.21944050082101	5.06810200492096	4.361781044404e-05	0.00145201540406126	2.07773677576901
202995_s_at	FBLN1	chr22:45898855-45996563 (+) // 99.66 // q13.31	-2.02124374955727	7.6116192846091	-5.06743682312866	4.36883166356458e-05	0.00145252620410332	2.07616716085606
228806_at	RORC	chr1:151778548-151778982 (-) // 90.42 // q21.3	-2.01612034469128	10.3466093902849	-5.06566869043717	4.38762912160403e-05	0.00145693631815986	2.07199482222562
201924_at	AFF1	chr4:87928139-88062190 (+) // 98.25 // q21.3	-1.39123373147626	12.3036977093758	-5.06270014011742	4.4193725806736e-05	0.00146562870018007	2.06498943305937
209222_s_at	OSBPL2	chr20:60831110-60869940 (+) // 98.24 // q13.33	1.41056265911259	10.5203794995113	5.058946716161	4.45984148107383e-05	0.00147718925634762	2.05613117801946
209609_s_at	MRPL9	chr1:151732124-151735961 (-) // 97.43 // q21.3	1.20568005600507	11.3651696762632	5.05772161129645	4.47313132082671e-05	0.00147919604717344	2.05323971302464
238158_at	MEIG1	chr10:15001468-15014850 (+) // 96.17 // p13	-2.63079095710798	8.60647840583719	-5.05735323750895	4.47713523316587e-05	0.00147919604717344	2.05237027007587
212063_at	CD44	chr11:35251633-35253949 (+) // 92.0 // p13	-2.35871071805779	11.1014864586796	-5.05495335211406	4.50330879273376e-05	0.00148597903672012	2.0467058401021
236539_at	PTPN22	chr1:114356432-114357076 (-) // 86.85 // p13.2	-2.50037403766976	6.52058553757252	-5.05413056107859	4.51231785124997e-05	0.00148664190842257	2.04476374381508
243352_at	ALPK1	chr4:113344691-113345357 (+) // 82.89 // q25	-1.81282813501407	8.5883340586207	-5.05353524860709	4.51884751559459e-05	0.00148664190842257	2.04335856047493
209796_s_at	CNPY2	chr12:56708283-56709817 (-) // 96.24 // q13.3	1.47929931280425	9.25623348466334	5.05281511557121	4.52675903611375e-05	0.00148664190842257	2.04165872436785
204863_s_at	IL6ST	chr5:55235751-55290772 (-) // 95.76 // q11.2	-1.95575381503049	10.3357751692237	-5.05271130316699	4.52790069328155e-05	0.00148664190842257	2.04141367842848
243109_at	MCTP2	chr15:94886878-94887286 (+) // 46.04 // q26.2	-2.26179995228265	10.5256845495828	-5.04992751376908	4.55862366640267e-05	0.00149463796921675	2.03484242166646
236222_at	MAATS1	chr3:119485174-119485688 (+) // 56.6 // q13.33	-1.91115677901452	12.5651664675346	-5.04947778838524	4.56360674179806e-05	0.00149463796921675	2.0337807875066
244264_at	KLRG2	chr7:139136264-139136646 (-) // 68.97 // q34	2.85738345499719	7.81550429066926	5.0467474182622	4.59397836142649e-05	0.00150271600264699	2.02733517605585
239213_at	SERPINB1	chr6:2839632-2840423 (-) // 90.49 // p25.2	-2.20910530624663	9.38575523457953	-5.04261109062656	4.64037897888307e-05	0.0015160106609423	2.01756977616037
209687_at	CXCL12	chr10:44872580-44880557 (-) // 81.46 // q11.21	-2.68893850032686	8.51895330663846	-5.04178100435136	4.64974766028226e-05	0.00151718903829681	2.01560993111181
230273_at	CFAP206	chr6:88170784-88174182 (+) // 98.02 // q15	-2.15298338179958	9.38389659674998	-5.03829338254311	4.68931968370949e-05	0.00152655439820251	2.00737522446456
236685_at	---	chr6:143257980-143258435 (-) // 77.54 // q24.2	-1.94859530354307	12.6713587765755	-5.03822978287197	4.69004446356461e-05	0.00152655439820251	2.0072250520285
228479_at	SOAT1	chr1:179327063-179327815 (+) // 86.05 // q25.2	-1.62316495512452	10.0770773914788	-5.03739031333946	4.69962164758653e-05	0.00152778317560801	2.00524286556069
227195_at	ZNF503	chr10:77157915-77158910 (-) // 91.02 // q22.2	1.45956335194108	11.8248414918841	5.03640837365278	4.71084930191614e-05	0.00152954480663447	2.00292422799348
1555864_s_at	PDHA1	chrX:19377078-19377973 (+) // 96.85 // p22.12	1.38087841641136	12.6830565097414	5.03375607343212	4.74131180768214e-05	0.0015375396862055	1.99666115281073
201736_s_at	MARCH6	chr5:10353827-10435774 (+) // 96.29 // p15.2	1.68081241612614	12.361328787065	5.03081425067283	4.77533248317104e-05	0.00154494791352921	1.98971399216335
230746_s_at	---	chr8:23699508-23699997 (+) // 97.02 // p21.2	-2.18850372058693	8.81039803840729	-5.03053644086131	4.77855793177157e-05	0.00154494791352921	1.98905791749612
208758_at	ATIC	chr2:216176808-216214477 (+) // 99.74 // q35	1.40668383394064	9.96933676881604	5.03026099349625	4.78175812519484e-05	0.00154494791352921	1.98840741815967
236098_at	SMIM6	chr17:73642645-73644054 (+) // 96.04 // q25.1	-2.68693556509139	7.22081569756207	-5.02946952727221	4.79096556857332e-05	0.00154602580087834	1.98653826224826
1559333_at	LOC101927416	chr3:9235404-9236136 (+) // 40.35 // p25.3	-2.5897796089386	7.45812030238701	-5.02759111660545	4.81288965200092e-05	0.00154998066119207	1.98210201292743
203408_s_at	SATB1	chr3:18390239-18465306 (-) // 96.71 // p24.3	-2.74048419477657	11.0613325447708	-5.02741128808367	4.81499385103719e-05	0.00154998066119207	1.98167730202695
224915_x_at	ZFAS1	chr20:47895176-47905797 (+) // 78.19 // q13.13	1.04645812753676	11.2803530110903	5.02346522290958	4.86140205064583e-05	0.00156300902072779	1.97235725877308
231013_at	---	chr17_gl000205_random:114215-114794 (+) // 82.59 //	-2.2135055586289	9.85554393938234	-5.02220669089723	4.87629803197981e-05	0.00156588633875722	1.96938462348283
228969_at	AGR2	chr7:16831434-16831954 (-) // 79.72 // p21.1	-3.03223933262874	7.72410470650345	-5.02146247486186	4.88512826109218e-05	0.00156596665321152	1.96762675868971
228325_at	SPIDR	chr8:48648195-48648698 (-) // 96.35 // q11.21	-1.94428581868521	8.65801522547758	-5.02106301638238	4.88987455425608e-05	0.00156596665321152	1.96668321227651
227210_at	SFMBT2	chr10:7200586-7202105 (-) // 98.89 // p14	-2.22270516170664	8.44480672415922	-5.0206834199625	4.89438916752651e-05	0.00156596665321152	1.96578657403881
220865_s_at	PDSS1	chr10:26986587-27035724 (+) // 93.5 // p12.1 /// chr9:5084689-5086273 (-) // 87.67 // p24.1	1.48970231366171	9.0063648055274	5.01924994306237	4.91147579772492e-05	0.00156942014562271	1.9624005188068
227420_at	TNFAIP8L1	chr19:4654407-4655538 (+) // 53.2 // p13.3	-1.80053662957835	10.6108015232228	-5.01845240041904	4.92100835637454e-05	0.00156942014562271	1.96051657773014
1556630_at	CASC2	chr10:119806518-119859646 (+) // 76.12 // q26.11	-1.99084980715492	7.21824763051957	-5.01828067399159	4.92306334605938e-05	0.00156942014562271	1.96011092453367
225611_at	MAST4	chr5:66463019-66465908 (+) // 94.5 // q12.3	-1.38535526470832	9.71022792006377	-5.01563490188405	4.95483417694625e-05	0.0015776383742122	1.95386088359389
228748_at	CD59	chr11:33724567-33725063 (-) // 74.92 // p13	-2.36288446198615	7.61961171348182	-5.01491141203788	4.96355796446356e-05	0.00157850734686298	1.95215174226569
201473_at	JUNB	chr19:12902332-12904129 (+) // 98.27 // p13.2	-2.31360244804588	10.1426277330299	-5.01343908194121	4.98135916569505e-05	0.00158225753378868	1.94867349428919
227165_at	SKA3	chr13:21727734-21750824 (-) // 90.44 // q12.11	2.09372697948983	7.916315786055	5.01154181288658	5.00439323412663e-05	0.00158723734823744	1.94419121102546
208323_s_at	ANXA13	chr8:124693034-124749642 (-) // 99.05 // q24.13	-4.83633592409032	8.33163499531013	-5.01115582788182	5.00909249728585e-05	0.00158723734823744	1.94327930315273
206170_at	ADRB2	chr5:148204807-148208254 (+) // 92.93 // q32	-2.39580025294005	7.46604400620749	-5.00940326553597	5.03048560786771e-05	0.00158996575241154	1.93913870105991
236141_at	HAND2-AS1	chr4:174461676-174463081 (+) // 98.8 // q34.1	-2.86489969094794	6.93195921751293	-5.00918099442108	5.03320540581409e-05	0.00158996575241154	1.9386135529609
219531_at	CEP72	chr5:612460-653664 (+) // 99.96 // p15.33	1.96040354332196	7.54416265831366	5.00894961566233	5.03603822662917e-05	0.00158996575241154	1.93806688419155
229816_at	WDR78	chr1:67278567-67301461 (-) // 96.21 // p31.3	-2.90297462302539	10.5384274181562	-5.00800096558406	5.04766960700427e-05	0.00158996575241154	1.93582552201082
219881_s_at	CTC-338M12.4	chr5:180682719-180684586 (+) // 91.85 // q35.3	2.0960874427819	7.74997165709665	5.00782967977771	5.04977262960595e-05	0.00158996575241154	1.93542082283929
243758_at	CFAP100	chr3:126153163-126155398 (+) // 100.0 // q21.3	-3.5873032015357	7.06013970664347	-5.00717468086941	5.05782277976015e-05	0.00158996575241154	1.93387323552882
204766_s_at	NUDT1	chr7:2284194-2290780 (+) // 97.82 // p22.3	2.14310547235975	7.82153765407693	5.00700015058619	5.05997000045901e-05	0.00158996575241154	1.93346086365672
203550_s_at	FAM189B	chr1:155217008-155225246 (-) // 93.75 // q22	1.60957605809142	10.0531727773926	5.00584941585922	5.07415039287161e-05	0.0015925211936245	1.93074192571259
225968_at	PRICKLE2	chr3:64079542-64081407 (-) // 82.73 // p14.1	-1.6135665228823	9.58995469995203	-5.00342370901055	5.10417378899182e-05	0.00160003695490158	1.92501029633738
240304_s_at	TMC5	chr16:19429174-19441964 (+) // 60.2 // p12.3	-2.65941611057911	9.86158543534477	-5.00179788340024	5.12439730117657e-05	0.00160446646533391	1.92116852526113
220967_s_at	ZNF696	chr8:144373595-144380164 (+) // 69.8 // q24.3	1.39647251948126	8.82094338217926	4.99867852636982	5.16342564161798e-05	0.00161476631823141	1.91379723886681
231766_s_at	COL12A1	chr6:75795858-75915623 (-) // 99.2 // q13	2.60395530042056	8.31565691943068	4.99657052644126	5.18997010432131e-05	0.00162111054692957	1.90881560885909
211990_at	HLA-DPA1	chr6:33032790-33048537 (-) // 94.19 // p21.32	-2.25780736424243	13.5596430624511	-4.99609120928979	5.19602499471576e-05	0.00162111054692957	1.90768285635957
209189_at	FOS	chr14:75745558-75748651 (+) // 98.3 // q24.3	-2.82598684536231	12.5463228084118	-4.99488310769265	5.21131780225192e-05	0.00162243805497554	1.90482774670261
208920_at	SRI	chr7:87834429-87849386 (-) // 78.38 // q21.12	-1.89793764407392	8.74420087098114	-4.99385300467209	5.22439331043984e-05	0.00162243805497554	1.90239324755106
1552705_at	DUSP19	chr2:183942943-183964720 (+) // 77.15 // q32.1	-1.66561328731754	7.8298161977085	-4.99380051466537	5.22506047359291e-05	0.00162243805497554	1.902269193701
204362_at	SKAP2	chr7:26708300-26904211 (-) // 90.52 // p15.2	-2.1213720059438	10.4990645357472	-4.99311373369399	5.23379759104127e-05	0.00162243805497554	1.90064605719486
225656_at	EFHC1	chr6:52285085-52357468 (+) // 95.24 // p12.2	-1.6658044652955	10.6980818028606	-4.99295385787195	5.23583362212886e-05	0.00162243805497554	1.90026820389944
1557544_at	CFAP58	chr10:106113521-106214832 (+) // 98.92 // q25.1	-3.14937557776898	7.89216561832736	-4.992403479366	5.24284885473503e-05	0.00162243805497554	1.89896742065953
232065_x_at	CENPL	chr1:173768689-173793269 (-) // 82.91 // q25.1	1.53976152906265	8.0882638861062	4.99235946804302	5.24341024147116e-05	0.00162243805497554	1.89886340219531
205394_at	CHEK1	chr11:125496642-125525571 (+) // 99.23 // q24.2	2.60491309964717	7.44418409469174	4.99091265749682	5.2618988861117e-05	0.00162607953450784	1.89544389078925
240869_at	KCNB1	chr20:47980416-47980839 (-) // 85.43 // q13.13	-1.4102520617055	8.76165557099931	-4.98993098898792	5.27448100893951e-05	0.00162607953450784	1.893123679041
213122_at	TSPYL5	chr8:98285713-98290115 (-) // 92.84 // q22.1	1.51171175421849	9.99538262021244	4.98986759379176	5.27529459393621e-05	0.00162607953450784	1.8929738404889
215469_at	SLITRK5	chr13:88346626-88348525 (+) // 82.43 // q31.2	-3.80327316886712	6.61739570597895	-4.98951047971041	5.27988000153504e-05	0.00162607953450784	1.89212977531021
201340_s_at	ENC1	chr5:73925748-73936537 (-) // 97.16 // q13.3	1.84268117954823	9.77066229344855	4.98811389400246	5.29785109546652e-05	0.00162867962306963	1.8888287864154
225006_x_at	NELFCD	chr20:57556316-57570165 (+) // 94.15 // q13.32	1.20124881706143	10.2238119497234	4.98789349250097	5.30069283370299e-05	0.00162867962306963	1.88830783420028
227690_at	GABRB3	chr15:26788698-26791235 (-) // 97.35 // q12	-3.52017375066914	6.58812638245822	-4.98681142960936	5.31466671784005e-05	0.00163106997685506	1.88575018270336
213849_s_at	PPP2R2B	chr5:145969066-145969557 (-) // 81.56 // q32	-2.20661185435708	10.4655802715958	-4.98552841873011	5.33128388664934e-05	0.00163426504427532	1.88271748434473
224828_at	CPEB4	chr5:173316668-173387394 (+) // 95.53 // q35.2	-1.56303627854833	9.09461219996257	-4.98258269471137	5.36963482732493e-05	0.00164410725898977	1.87575428589562
213908_at	WHAMMP2 /// WHAMMP3	chr15:29002952-29003625 (+) // 53.55 // q13.1 /// chr15:23187608-23188277 (-) // 53.11 // q11.2	-1.86411164072839	7.46971987124027	-4.98198918424197	5.37739551224954e-05	0.00164457118035488	1.87435127842704
209644_x_at	CDKN2A	chr9:21967996-21994490 (-) // 95.03 // p21.3	1.71897025072716	8.76206447395592	4.98116617424202	5.3881758585946e-05	0.00164595645833542	1.87240572729395
232681_at	---	chr9:15469235-15470932 (+) // 95.51 // p22.3	-1.43847550101515	9.86308344951738	-4.97620725459642	5.45359468873619e-05	0.00166147800902712	1.8606824579423
208159_x_at	DDX11	chr12:31226831-31257725 (+) // 99.07 // p11.21 /// chr12:9436305-9466684 (+) // 97.12 // p13.31 /// chr12:9570308-9600764 (-) // 97.15 // p13.31	1.43376765598508	9.81934618659614	4.9761413765901	5.4544691387122e-05	0.00166147800902712	1.86052670975165
242868_at	---	chr2:46529345-46529871 (+) // 98.5 // p21	-1.98921466426889	9.14271682243586	-4.97583080415771	5.45859351550619e-05	0.00166147800902712	1.85979245456111
212611_at	DTX4	chr11:58939752-58976057 (+) // 95.27 // q12.1	1.28068125877842	10.0948745552205	4.97527272944607	5.4660126179275e-05	0.00166147800902712	1.85847304368067
213427_at	RPP40	chr6:4995279-5004281 (-) // 86.82 // p25.1	1.46299587093866	9.47309359774969	4.97460081184157	5.47495867096086e-05	0.00166147800902712	1.85688446465696
227593_at	FLJ37453	chr1:16160572-16161394 (-) // 92.31 // p36.21	1.35753451961071	10.2870838755665	4.97445925088592	5.47684532825286e-05	0.00166147800902712	1.8565497770355
225150_s_at	RTKN	chr2:74652855-74669520 (-) // 99.78 // p13.1	2.13440543913514	8.45983747917012	4.97373892235207	5.4864556997328e-05	0.00166168770292635	1.8548467155027
201733_at	CLCN3	chr4:170541798-170644336 (+) // 92.3 // q33	-1.58360923108362	7.96703219758482	-4.97343019134455	5.49057989241325e-05	0.00166168770292635	1.85411678045872
209312_x_at	HLA-DRB1 /// HLA-DRB4 /// HLA-DRB5 /// LOC105369230	chr6:32548027-32557559 (-) // 89.33 // p21.32	-1.93590272929244	12.2922575672432	-4.97298981175368	5.49646813477461e-05	0.00166168770292635	1.85307558028081
1553734_at	AK7	chr14:96858447-96955113 (+) // 95.96 // q32.2	-3.33221823353327	7.753032237418	-4.96944512339715	5.54409639221224e-05	0.00167416452063914	1.84469447155351
238935_at	RPS27L	chr15:63445540-63445977 (-) // 34.04 // q22.2	-1.50236632154613	7.38653895875782	-4.96743060238301	5.5713500287733e-05	0.00168046722746459	1.83993106167733
213008_at	FANCI	chr15:89836171-89860954 (+) // 97.61 // q26.1	1.7859646635549	8.52941692774532	4.96321341235453	5.62884148572792e-05	0.00169586560643235	1.82995877783664
225212_at	SLC25A25	chr9:130860810-130871523 (+) // 98.56 // q34.11	-1.58521415009673	9.18524400272425	-4.9620884981431	5.64427799151761e-05	0.00169857289225876	1.82729858912196
227282_at	PCDH19	chrX:99546642-99661486 (-) // 99.25 // q22.1	2.13024002967249	8.59414687930046	4.96139284905309	5.65384533681582e-05	0.00169950976494331	1.8256534956147
212625_at	STX10	chr19:13254871-13261162 (-) // 98.23 // p13.2	1.5866528706502	8.46578851242672	4.95974123455336	5.67662582432615e-05	0.00170441175833702	1.82174761942427
222958_s_at	DEPDC1	chr1:68941258-68962765 (-) // 90.28 // p31.2	3.14023238017005	7.12102146261946	4.95647209259239	5.72199025736261e-05	0.0017160757113539	1.81401612883861
217623_at	MYLK3	chr16:46736193-46736618 (-) // 26.06 // q11.2	-2.31250625463706	7.34091142316896	-4.95588053980909	5.7302379944496e-05	0.00171659416234183	1.81261706245778
204041_at	MAOB	chrX:43625857-43741622 (-) // 93.01 // p11.3	-2.55091565593329	9.60096477189029	-4.95405879146359	5.75571322901453e-05	0.0017222663721183	1.80830839706254
209356_x_at	EFEMP2	chr11:65634298-65640217 (-) // 97.01 // q13.1	1.75907373835641	9.11968325149719	4.95097028884601	5.79916420282257e-05	0.00172788660209116	1.80100337142683
208627_s_at	YBX1	chr1:43148086-43168020 (+) // 84.93 // p34.2	1.68204089378079	11.2046734771113	4.95096987944383	5.7991699844422e-05	0.00172788660209116	1.80100240306854
1555112_a_at	CCDC181	chr1:169388027-169396871 (-) // 98.8 // q24.2	-2.5656715088424	9.27156211845729	-4.95075526564429	5.80220158368802e-05	0.00172788660209116	1.800494776425
201714_at	TUBG1	chr17:40761732-40767245 (+) // 99.62 // q21.2	1.30405068618079	9.00513055693672	4.9506111050226	5.80423887112525e-05	0.00172788660209116	1.80015379178262
207584_at	LPA	chr6:160874226-161071528 (-) // 46.04 // q25.3	-3.12147161839358	6.98152640275231	-4.95039421451084	5.80730534274144e-05	0.00172788660209116	1.79964077668998
222740_at	ATAD2	chr8:124332549-124371898 (-) // 98.59 // q24.13	2.29536592899506	8.85373303005811	4.94772354429718	5.84519850530331e-05	0.00173719827360775	1.79332362727627
222680_s_at	DTL	chr1:212209079-212278348 (+) // 96.34 // q32.3	2.27145417484179	7.77024411801009	4.9460798536209	5.86864421037152e-05	0.00174219999264377	1.78943552392059
203802_x_at	NSUN5	chr7:72717226-72722803 (-) // 99.94 // q11.23	1.38956822606161	10.3958743534924	4.94523386452025	5.88074843081865e-05	0.00174382733874231	1.78743431630085
205027_s_at	MAP3K8	chr10:30723192-30750761 (+) // 96.92 // p11.23	-1.9246737112274	10.6782410028283	-4.94440662305606	5.89260878285988e-05	0.00174537879044169	1.78547742745532
225733_at	B3GALT6	chr1:1168144-1170418 (+) // 92.74 // p36.33	1.50742469806225	9.56020391596686	4.94177133278355	5.93055276278197e-05	0.00175423865993739	1.77924329975183
238967_at	---	chr3:190032351-190032987 (-) // 69.24 // q28	-2.31046147037533	10.1720179496288	-4.94140514422435	5.93584477443495e-05	0.00175423865993739	1.77837700922547
212588_at	PTPRC	chr1:198608224-198726603 (+) // 97.09 // q31.3	-2.202583571956	9.93447571641657	-4.9404098455628	5.95025253141953e-05	0.00175652522037376	1.77602240759494
228930_at	SNHG21	chr15:83424716-83425957 (+) // 96.07 // q25.2	1.29313694410321	10.5217170524868	4.93919779441538	5.96784563155974e-05	0.00175974592575847	1.77315497363109
211971_s_at	LRPPRC	chr2:44114298-44203325 (-) // 98.44 // p21	1.08885349099674	10.741948989204	4.9380127641483	5.98509727957623e-05	0.00176285885420359	1.77035140571306
235103_at	MAN2A1	chr5:109203583-109204447 (+) // 97.92 // q21.3	-1.61236899930731	7.8043138261603	-4.93473886863198	6.03302066619055e-05	0.00177498882885061	1.76260565670602
222108_at	AMIGO2	chr12:47470255-47472785 (-) // 95.36 // q13.11	-2.383532724171	11.1530192259583	-4.92866180294759	6.12300603874039e-05	0.00179945306933161	1.74822668510162
222348_at	MAST4	chr5:66438649-66439122 (+) // 58.2 // q12.3	-1.6110239336256	8.51032563879849	-4.92486046989452	6.1799812177202e-05	0.00181417241276487	1.739231570191
218876_at	TPPP3	chr16:67423713-67427360 (-) // 96.1 // q22.1	-3.04186165060488	9.83445508712028	-4.92035000942756	6.24827942519791e-05	0.00183217921853353	1.72855768891383
221522_at	ANKRD27	chr19:33087913-33166079 (-) // 98.18 // q13.11	1.39668222052871	10.8780170494681	4.91741235212413	6.29317104334042e-05	0.00184329009914616	1.72160536698123
223316_at	CCDC3	chr10:12938626-13043620 (-) // 97.3 // p13	2.78001101592095	9.47630719740058	4.91691313588431	6.30083207236014e-05	0.00184348344588208	1.72042387727069
244125_at	---	chr17_gl000205_random:119966-120618 (+) // 17.0 //	-2.96947191980504	7.30738292455821	-4.91185371736254	6.37900745322034e-05	0.00186428439798222	1.70844925244932
230561_s_at	KANSL1L	chr2:210885949-210886675 (-) // 99.45 // q34	-1.64700735398951	8.98896495785801	-4.91108160741476	6.39102345024126e-05	0.00186572538239194	1.70662173554783
225777_at	SAPCD2	chr9:139956580-139959271 (-) // 83.91 // q34.3	1.56385791951229	9.35290910314922	4.90902693380556	6.42311076855612e-05	0.00187301608812425	1.70175838937606
1556935_at	---	chr6:112555375-112555959 (-) // 96.68 // q21	-1.77465519317586	7.84928216940329	-4.90596805323409	6.47118190352316e-05	0.00188494648101296	1.6945178150102
205081_at	CRIP1	chr14:105953596-105955027 (+) // 100.0 // q32.33	1.44386346368723	10.1845688957822	4.90452502505397	6.4939853242674e-05	0.00188949858075811	1.69110194601736
55872_at	UCKL1 /// ZNF512B	chr20:62588056-62588512 (-) // 97.64 // q13.33	1.80996057912628	10.8091394310289	4.90113738398218	6.5478375127884e-05	0.00190306465106782	1.68308256724446
205361_s_at	PFDN4	chr20:52824966-52836491 (+) // 87.7 // q13.2	1.2376409447373	9.73669448067379	4.90014524207482	6.5636943881631e-05	0.00190557001796153	1.68073384091347
1555778_a_at	POSTN	chr13:38137403-38172900 (-) // 96.79 // q13.3	-3.19634370539406	6.3024991976194	-4.89910049241637	6.58043394186193e-05	0.00190832584313996	1.67826053443179
236407_at	KCNE1 /// LOC102723475	chr21:35818987-35819444 (-) // 98.7 // q22.12	-3.67358220775609	7.17494793645285	-4.89805331366014	6.59725563356832e-05	0.0019110993987142	1.67578143601299
202437_s_at	CYP1B1	chr2:38294745-38303292 (-) // 99.4 // p22.2	-1.78233197432473	9.51885067948769	-4.8961332862886	6.62821137589291e-05	0.00191716959550179	1.67123584237082
1553134_s_at	C9orf72	chr9:27560422-27573864 (-) // 74.14 // p21.2	-3.50022500045652	6.02256834158907	-4.89585118374868	6.63277191820648e-05	0.00191716959550179	1.6705679634045
210014_x_at	IDH3B	chr20:2639042-2644835 (-) // 93.89 // p13	1.26093529088277	11.174868435364	4.89388222637469	6.66469085767422e-05	0.00192428332965217	1.66590636554839
226991_at	NFATC2	chr20:50004038-50007021 (-) // 96.8 // q13.2	-1.87414509735929	9.43695482472109	-4.89308702867997	6.67762576043631e-05	0.00192590625984457	1.66402365715289
1553764_a_at	AJUBA	chr14:23441026-23451547 (-) // 92.81 // q11.2	1.45281471495768	9.22871276887685	4.89203977258268	6.69469935744781e-05	0.00192871798118507	1.66154413994862
214756_x_at	PMS2P1	chr7:99918536-99935884 (-) // 91.4 // q22.1	1.1086542995813	10.4386724156899	4.89116571792304	6.70898292952064e-05	0.00193072063934577	1.65947466889809
220459_at	MCM3AP-AS1	chr21:47649144-47671615 (+) // 61.74 // q22.3	1.97093387928699	9.15300338888665	4.88882176456017	6.74743913545645e-05	0.00193870407896425	1.65392482672272
213451_x_at	TNXA /// TNXB	chr6:32008936-32077151 (-) // 99.81 // p21.33	-2.08317626124196	9.155414558419	-4.88846293475844	6.75334589014109e-05	0.00193870407896425	1.65307519777615
236545_at	---	chr4:102262359-102262997 (-) // 66.62 // q24	-1.75448684864512	10.5772577948459	-4.88813116284462	6.75881188094023e-05	0.00193870407896425	1.6522896316663
210720_s_at	NECAB3	chr20:32244893-32258560 (-) // 92.55 // q11.22	1.52304205037103	9.32726879037699	4.88654601477817	6.7849890821666e-05	0.00194409502188913	1.64853627876409
211719_x_at	FN1	chr2:216225586-216235072 (-) // 94.05 // q35	2.91818743657137	10.1864624926382	4.88518691817179	6.80751467229446e-05	0.00194670044027178	1.64531810299587
205337_at	DCT	chr13:95089118-95131923 (-) // 94.41 // q32.1	-3.67344132811877	5.91940391881072	-4.88510541245844	6.80886793821325e-05	0.00194670044027178	1.64512510522182
202435_s_at	CYP1B1	chr2:38294651-38303710 (-) // 98.62 // p22.2	-1.43633540347207	9.01883927463792	-4.88324094559819	6.83989849132986e-05	0.0019534512697798	1.64071015917806
214889_at	FAM149A	chr4:187075641-187093296 (+) // 98.42 // q35.1	-2.94796190664759	8.83488692214386	-4.88252554492376	6.85184282230558e-05	0.00195474241816848	1.63901609970435
201250_s_at	SLC2A1	chr1:43391518-43424501 (-) // 97.58 // p34.2	1.48310348067356	10.0826041243398	4.87407570722685	6.99452314571993e-05	0.0019932876999253	1.61900560454131
236302_at	PPM1E	chr17:57062093-57062532 (+) // 96.06 // q22	-3.1126030552177	7.55122325710248	-4.87300709718678	7.01277939402422e-05	0.00199632980544266	1.61647479336248
223403_s_at	POLR1B	chr2:113321987-113333872 (+) // 90.15 // q13	1.36160032143788	9.51224849752408	4.87203003215166	7.02951372888758e-05	0.00199893256489274	1.61416075492566
239297_at	KIAA1456	chr8:12886663-12887286 (+) // 90.61 // p22	-3.24118053761393	8.92689531249952	-4.87138474573814	7.04058771686536e-05	0.00199992185286406	1.612632468202
237420_at	ODF2L	chr1:86812519-86813202 (-) // 39.27 // p22.3	-2.04692337064967	7.69135175574424	-4.86804416461887	7.09819851047334e-05	0.00201411382734681	1.60472045300475
225196_s_at	MRPS26	chr20:3026681-3028896 (+) // 87.47 // p13	1.30147740199091	10.3587927399419	4.8647939927852	7.1547063542824e-05	0.00202796262347647	1.59702219637479
214097_at	RPS21	chr20:60962104-60963576 (+) // 76.62 // q13.33	1.55689080162576	11.8693371465347	4.86342169398664	7.17870128045665e-05	0.00203257593674177	1.59377170258021
222850_s_at	DNAJB14	chr4:100820552-100867722 (-) // 99.17 // q23	-1.15808401422906	9.34505903599196	-4.86030206340235	7.23355099137236e-05	0.00204590617298407	1.58638215407008
203736_s_at	PPFIBP1	chr12:27677190-27846585 (+) // 98.76 // p11.23	1.73288935161291	7.26808533190812	4.85949797892653	7.24775686412528e-05	0.00204674881947309	1.5844774450225
216333_x_at	TNXA /// TNXB	chr6:32008932-32015562 (-) // 99.81 // p21.33	-1.87798746244733	9.23024147365678	-4.85925382187276	7.25207598575269e-05	0.00204674881947309	1.58389908335992
201509_at	IDH3B	chr20:2639042-2644835 (-) // 94.68 // p13	1.39643711844445	10.1401139921428	4.85861725916609	7.26334894346369e-05	0.00204773559292597	1.58239117779742
1554547_at	FAM13C	chr10:61005900-61122308 (-) // 95.69 // q21.1	-2.12305993880291	8.77375462447276	-4.85751826618258	7.28285272618272e-05	0.00205103826722827	1.5797878237178
230496_at	AMER2	chr13:25735821-25736195 (-) // 59.84 // q12.13	-2.67832144589306	6.97403642372547	-4.8568810351077	7.29418581537838e-05	0.00205203526592461	1.57827829762365
204733_at	KLK6	chr19:51461893-51472929 (-) // 86.59 // q13.41	1.60300605534877	9.39218543496664	4.85428102940549	7.34061122617202e-05	0.00206289194031549	1.57211904629068
1561106_at	LINC00271	chr6:135818991-136011973 (+) // 64.9 // q23.3	-1.88636515060044	6.84659023718733	-4.85183424863146	7.38457273180863e-05	0.00207303378650304	1.56632256946572
221760_at	MAN1A1	chr6:119498373-119670926 (-) // 94.18 // q22.31	-1.47544519106667	8.96611942799218	-4.84859447167236	7.44319074150835e-05	0.00208587324121306	1.55864716298094
229672_at	UQCC1	chr20:33931912-33932559 (-) // 69.67 // q11.22	1.49355471041939	8.7035597478963	4.84843146684644	7.44615238774219e-05	0.00208587324121306	1.55826097657532
204487_s_at	KCNQ1	chr11:2482683-2870221 (+) // 93.57 // p15.5	-2.19007882887286	8.82978111235183	-4.84790410359991	7.45574222930997e-05	0.00208634011033146	1.5570115565874
221437_s_at	MRPS15	chr1:36921388-36929953 (-) // 96.01 // p34.3	1.83689640478235	8.71706464025513	4.84704940647932	7.47131092487774e-05	0.00208847727466965	1.55498660348473
223032_x_at	PRELID1	chr5:176730824-176733668 (+) // 94.8 // q35.3	1.20733684959495	9.90586458242594	4.84613419107942	7.48801832575008e-05	0.00209092787437594	1.55281824374441
243955_at	---	chr21:35786796-35787261 (-) // 98.73 // q22.11	-2.72406068044985	7.66328637475039	-4.84396036942716	7.5278529057139e-05	0.00209907306425487	1.54766784188143
206364_at	KIF14	chr1:200521306-200589862 (-) // 94.75 // q32.1	2.11599482416485	7.53375982905377	4.84367320962398	7.53313096506477e-05	0.00209907306425487	1.54698746719205
36936_at	TSTA3	chr8:144694787-144698888 (-) // 80.62 // q24.3	2.23389812765309	10.3285547904071	4.84275113462325	7.55010413665898e-05	0.00210157866941337	1.54480275454955
215193_x_at	HLA-DRB1 /// HLA-DRB3 /// HLA-DRB4 /// LOC105369230	chr6:32521151-32557582 (-) // 92.52 // p21.32	-2.1336100237135	11.3222797191353	-4.83939612317058	7.61218775262516e-05	0.00211662225873417	1.53685334896677
239849_at	---	chr4:101321538-101321997 (-) // 53.23 // q24	-1.97277884343393	7.02706092995816	-4.83767943157118	7.64415343932405e-05	0.00212326844266119	1.53278565992072
218271_s_at	PARL	chr3:183547191-183602562 (-) // 99.84 // q27.1	1.14987336662105	10.4386323251908	4.83668857946699	7.66266516726329e-05	0.00212616753618943	1.53043780013031
235266_at	ATAD2	chr8:124383373-124408680 (-) // 97.6 // q24.13	2.17182924202	7.9942400471789	4.83527579823359	7.68913781435506e-05	0.00213126712555366	1.52709011051826
200704_at	LITAF	chr16:11641855-11680229 (-) // 92.4 // p13.13	-1.96760976826896	11.855954165515	-4.82885993060344	7.81052278378144e-05	0.00216263602463231	1.51188645337708
244485_at	HLA-DPB1	chr6:33055253-33055840 (+) // 97.45 // p21.32	-1.70247226885183	7.54350534725695	-4.81988547542126	7.98356221222461e-05	0.00220669492217213	1.49061760380778
230333_at	---	chrX:23802705-23803157 (-) // 98.26 // p22.11	-1.70752279825157	12.2474995795271	-4.81973966150825	7.98640536544902e-05	0.00220669492217213	1.49027201469994
243278_at	FOXP2	chr7:114332549-114333058 (+) // 100.0 // q31.1	-3.49168076652257	7.10669414988368	-4.81877178712451	8.00530334926465e-05	0.00220884712252814	1.48797806909286
208767_s_at	LAPTM4B	chr8:98788060-98864828 (+) // 96.76 // q22.1	1.71813969642958	9.16250263193897	4.81846122788654	8.01137663819703e-05	0.00220884712252814	1.48724201106268
209561_at	THBS3	chr1:155165396-155177688 (-) // 99.87 // q22	1.28815893632503	10.1083820143106	4.81805336231062	8.01935990102121e-05	0.00220884712252814	1.4862753224382
224917_at	MIR21 /// VMP1	chr17:57918691-57919727 (+) // 95.07 // q23.1	-1.49545139193356	11.6116904892182	-4.81750726559383	8.03006135253709e-05	0.00220948354791021	1.48498100229173
202644_s_at	TNFAIP3	chr6:138188580-138204442 (+) // 99.55 // q23.3	-1.95088296758198	12.5248355452955	-4.81608726874841	8.05795538116343e-05	0.00221484427032146	1.48161538408864
223866_at	ARMC2	chr6:109197358-109295013 (+) // 97.08 // q21	-1.71616693957107	8.74313497490517	-4.81358292413649	8.10738819640572e-05	0.002226107883084	1.47567954489575
209757_s_at	MYCN	chr2:16082045-16087123 (+) // 91.73 // p24.3	3.2540785507925	8.15029863710298	4.81302857458148	8.11837164426424e-05	0.00222680168892465	1.47436559158287
217824_at	UBE2J1	chr6:90036343-90062596 (-) // 92.16 // q15	-1.35580828554395	9.22283842222295	-4.80149772418281	8.35026517304308e-05	0.002288024792264	1.44703246044843
210766_s_at	CSE1L	chr20:47662875-47713083 (+) // 68.16 // q13.13	1.8562969395634	11.6077180931407	4.79844263398088	8.41281584697745e-05	0.00230276784701258	1.43978993914461
206772_at	PTH2R	chr2:209271626-209359230 (+) // 99.89 // q34	3.47796261577943	8.25075542237834	4.79779060154481	8.42622672388349e-05	0.00230404363544444	1.43824417102688
235592_at	---	chr5:95243000-95243547 (-) // 82.8 // q15	-3.2096516603474	8.3412425847238	-4.79629214589351	8.4571283437018e-05	0.00231009443512817	1.43469174980077
202206_at	ARL4C	chr2:235401681-235405622 (-) // 95.42 // q37.1	1.59921297700323	10.3092077079633	4.79551146698983	8.47327295309478e-05	0.00231210594197815	1.43284095305912
227458_at	CD274	chr9:5469582-5470566 (+) // 96.26 // p24.1	-1.06350422496301	8.34901049582017	-4.79266043494799	8.53249709147217e-05	0.00232585624650771	1.42608171976483
204803_s_at	RRAD	chr16:66955587-66959419 (-) // 99.79 // q22.1	-3.95094406580397	8.20054429002028	-4.78962247075035	8.59606331919e-05	0.00234076048935792	1.41887906585414
213900_at	FAM189A2	chr9:72002836-72007372 (+) // 91.23 // q21.11	-2.0006884877738	8.69054445034626	-4.78778645342644	8.63471109865936e-05	0.00234885550258159	1.41452596631099
214823_at	ZNF204P	chr6:27325601-27338016 (-) // 89.13 // p22.1	-2.53617134751199	9.18228357882775	-4.78722941753224	8.64647115651124e-05	0.00234962722903255	1.41320524611401
225921_at	NIN	chr14:51186480-51219453 (-) // 93.04 // q22.1	-1.13991135916938	9.787165755203	-4.7861481264255	8.66934528325214e-05	0.00235341443297521	1.41064150462444
201133_s_at	PJA2	chr5:108670418-108745616 (-) // 96.02 // q21.3	-1.26999310743261	9.78794761578271	-4.78556175847873	8.68177505694676e-05	0.00235436149124122	1.40925121319965
214526_x_at	PMS2P1	chr7:72476098-72519718 (+) // 89.2 // q11.23	1.28329656712894	10.0766381811018	4.78413384373195	8.71211899211743e-05	0.0023601596430086	1.40586555791225
232544_at	---	chr4:57966254-57969648 (-) // 60.18 // q12	-3.27296643306445	7.44195558586934	-4.78337670232612	8.72825195603349e-05	0.00236210000520323	1.40407031721826
225100_at	FBXO45	chr3:196295481-196314156 (+) // 88.67 // q29	1.56267725440843	9.24056184983271	4.78215729496651	8.75429803523863e-05	0.00236671638463967	1.40117897694124
203560_at	GGH	chr8:63927640-63951386 (-) // 98.67 // q12.3	3.1660273293392	8.69761261126882	4.7797944701219	8.80499009031135e-05	0.00237797947751875	1.39557636678831
204836_at	GLDC	chr9:6532468-6645650 (-) // 98.31 // p24.1	2.60326485180762	8.57902467115889	4.77908185349243	8.82033651862949e-05	0.00237968341402205	1.39388661830064
222608_s_at	ANLN	chr7:36429480-36493400 (+) // 96.26 // p14.2	3.38735204736908	8.41508980260493	4.77737316409711	8.85724351732025e-05	0.00238682811359304	1.38983494052557
228424_at	NAALADL1	chr11:64812294-64812754 (-) // 92.93 // q13.1	2.34970209967942	7.67602018047739	4.77701741035884	8.86494719388575e-05	0.00238682811359304	1.38899136095065
227098_at	DUSP18	chr22:31058038-31063845 (-) // 77.69 // q12.2	-1.82430979781741	9.10240674253899	-4.77545408492077	8.89888031486814e-05	0.0023935170219725	1.38528429403461
216228_s_at	WDHD1	chr14:55407893-55458100 (-) // 97.79 // q22.2	2.07861936022811	7.36256673137559	4.7750000400551	8.90876018085614e-05	0.00239372931716637	1.38420761945498
222443_s_at	RBM8A	chr1:145507637-145509339 (+) // 100.0 // q21.1 /// chr14:60864445-60865127 (+) // 98.83 // q23.1	1.57544636229995	9.63571998279971	4.77377490381992	8.93547389037292e-05	0.00239689704645315	1.38130243349843
202768_at	FOSB	chr19:45971252-45978436 (+) // 97.64 // q13.32	-4.09177853963595	11.4977502702046	-4.77354147161984	8.94057294785844e-05	0.00239689704645315	1.38074888757222
205433_at	BCHE	chr3:165490692-165555250 (-) // 99.88 // q26.1	-3.52837121441416	6.29860406788997	-4.7732082280706	8.94785734719521e-05	0.00239689704645315	1.37995865315056
226615_at	XPR1	chr1:180856091-180859387 (+) // 83.22 // q25.3	1.84375022269624	10.1561143456707	4.77235615709403	8.96651002949974e-05	0.00239758485692573	1.37793808887643
244289_at	ZNF300P1	chr5:150309997-150311094 (-) // 99.55 // q33.1	-2.6035433020878	7.62376530395807	-4.77225917977026	8.96863544004194e-05	0.00239758485692573	1.37770811989872
48825_at	ING4	chr12:6759757-6772284 (-) // 95.01 // p13.31	1.572913474549	9.16476271388101	4.77183958795043	8.97783730241015e-05	0.00239761066782012	1.37671311035311
229201_at	PAK3	chrX:110470129-110470586 (+) // 97.23 // q23	-2.96775335414836	7.61957457794739	-4.77030885217342	9.01148780026048e-05	0.00240415903501985	1.3730831248618
201280_s_at	DAB2	chr5:39372745-39424946 (-) // 98.99 // p13.1	-1.71036173802307	9.05981815302392	-4.76920133616636	9.03591372985984e-05	0.00240823563091771	1.37045672634941
235649_at	ADAMTS8	chr11:130274814-130275540 (-) // 99.86 // q24.3	-1.71369195351651	8.68083551242266	-4.76854486909365	9.05042337097844e-05	0.00240966378366637	1.36889994534983
229969_at	SEC63	chr6:108188961-108189613 (-) // 53.83 // q21	-1.34311596245186	9.16497177388474	-4.76787529658664	9.06524684551927e-05	0.00241117252460822	1.367312074571
224021_at	RP1	chr8:55528676-55543305 (+) // 99.54 // q12.1	-1.92995438887493	7.26974312907682	-4.76724106047066	9.07931056374907e-05	0.00241247634474915	1.36580799288578
237585_at	C4orf47	chr4:186347469-186361810 (+) // 98.85 // q35.1	-2.37284311968656	8.36901065349467	-4.76674210421878	9.09038998951784e-05	0.00241298537504016	1.36462471854818
221180_at	MAP3K19	chr2:135737231-135739222 (-) // 98.27 // q21.3	-2.5999813134475	7.48627603545021	-4.76376799195855	9.15671375925239e-05	0.00242521471426756	1.35757148896171
1554063_at	ZHX1-C8orf76	chr8:124238254-124286483 (-) // 91.26 // q24.13	2.01330164158276	7.63082488390101	4.76346582659622	9.16347936238826e-05	0.00242521471426756	1.35685487947597
213328_at	NEK1	chr4:170314429-170533733 (-) // 98.58 // q33	-1.82851322428731	9.91176385446027	-4.76343848704426	9.16409175412509e-05	0.00242521471426756	1.35679004141952
217398_x_at	GAPDH	chr12:6643683-6647536 (+) // 94.38 // p13.31	1.6083910093211	12.5465119127877	4.76296108455606	9.17479196617198e-05	0.00242560865515302	1.35565783822107
231930_at	ELMOD1 /// LOC643923	chr11:107506458-107979159 (+) // 78.95 // q22.3	-3.81310702784731	6.49068544625787	-4.76066235746537	9.22649063254539e-05	0.0024351411958711	1.35020612301933
222487_s_at	RPS27L	chr15:63445939-63449741 (+) // 95.21 // q22.2	-1.4313514720783	8.21876514328961	-4.76053585472642	9.22934419519733e-05	0.0024351411958711	1.3499061025167
202245_at	LSS	chr21:47609038-47648676 (-) // 94.91 // q22.3	1.22334271829084	10.2676621359658	4.7595176781037	9.25234391147206e-05	0.00243876596473356	1.3474913279302
232696_at	---	chr16:81108349-81108794 (-) // 25.71 // q23.2	-1.83774762883009	9.51069916929194	-4.75656896694567	9.31927879268999e-05	0.00245395249169113	1.34049783382119
234985_at	LDLRAD3	chr11:36251772-36253697 (+) // 93.97 // p13	1.33746575678538	10.1121994376641	4.75552936029879	9.34299362208559e-05	0.00245773934122635	1.3380321379197
233955_x_at	CXXC5	chr5:139028517-139062926 (+) // 96.41 // q31.2	1.25925243407481	12.4397882407292	4.75455485711824	9.36527851922561e-05	0.002458923939694	1.3357208290867
203603_s_at	ZEB2	chr2:145145584-145277880 (-) // 99.47 // q22.3	-1.6509044519862	8.01134117616265	-4.75451578467755	9.3661731410948e-05	0.002458923939694	1.33562815733083
1556711_at	FAM216B	chr13:43355735-43365682 (+) // 64.32 // q14.11	-3.81235720841158	7.58799963790551	-4.75208216248345	9.42206445245664e-05	0.0024701315556543	1.32985603954642
223480_s_at	MRPL47	chr3:179280744-179320591 (-) // 95.04 // q26.33	1.01559505817474	11.4200173030012	4.75184084044955	9.42762499404744e-05	0.0024701315556543	1.32928365937601
219004_s_at	MIS18A	chr21:33641262-33651348 (-) // 96.79 // q22.11	1.63977139787489	9.83655215705944	4.74981887852432	9.47434502711997e-05	0.00247990510192965	1.32448781305103
58696_at	EXOSC4	chr8:145133562-145135551 (+) // 89.61 // q24.3	1.88794685192852	8.77357809651662	4.74913265370688	9.49025405278397e-05	0.00248160247982033	1.32286015083515
218073_s_at	NDC1	chr1:54233392-54304108 (-) // 99.92 // p32.3	1.67032649868257	7.38912237086565	4.74840847809103	9.50707207242439e-05	0.00248353394653848	1.32114246138888
219766_at	B9D2	chr19:41860326-41870037 (-) // 79.65 // q13.2	-1.78363075415037	7.89526996852749	-4.74519595684894	9.58204112407654e-05	0.00250063733279667	1.31352246510168
231856_at	ARFGEF3	chr6:138582669-138659936 (+) // 95.57 // q23.3	-3.33241839733739	6.39169088125372	-4.7409170673783	9.68282052520488e-05	0.00252443594128411	1.30337272682093
1557132_at	WDR17	chr4:176987155-177103979 (+) // 89.03 // q34.2	-2.5209227235357	7.75502220100434	-4.73982784559535	9.70864456432841e-05	0.0025286649719871	1.30078897552886
224972_at	ROMO1	chr20:34287265-34288906 (+) // 68.43 // q11.22	2.25227466518576	9.62159932730702	4.73747080965043	9.76476440387598e-05	0.00254076854034449	1.29519774601756
204288_s_at	SORBS2	chr4:186508479-186877522 (-) // 98.93 // q35.1	-1.38730028117989	9.28312017183292	-4.73688553658056	9.77874999189972e-05	0.00254189580243537	1.29380937557864
204955_at	SRPX	chrX:38008609-38080085 (-) // 97.04 // p11.4	-2.04717308328966	9.23319291568902	-4.73433727300345	9.83987824203696e-05	0.00255376882209451	1.28776436340749
219787_s_at	ECT2	chr3:172520661-172539257 (+) // 99.9 // q26.31	2.57426192606816	9.87643524666613	4.73417339351264	9.84382255212641e-05	0.00255376882209451	1.28737560247424
217499_x_at	OR7E36P /// OR7E37P /// OR7E38P	chr7:97595719-97601617 (-) // 99.08 // q21.3	1.37427864954914	10.639071312547	4.73194084150093	9.89771518194226e-05	0.00256510838751025	1.28207940547634
238682_at	CCDC96	chr4:7042576-7043370 (-) // 100.0 // p16.1	-2.77720737147394	9.41929326635816	-4.73124570715601	9.91455590696442e-05	0.00256510838751025	1.28043034416673
219469_at	DYNC2H1	chr11:103173950-103350311 (+) // 99.9 // q22.3	-1.57651820383571	10.2216613809884	-4.73089533750016	9.9230550917039e-05	0.00256510838751025	1.27959916146
202341_s_at	TRIM2	chr4:154125589-154260469 (+) // 96.49 // q31.3	-1.79634755811816	10.7010608698086	-4.73075349430483	9.92649797536436e-05	0.00256510838751025	1.27926266582297
1553183_at	UMODL1	chr21:43541265-43563105 (+) // 90.57 // q22.3	-3.078008571746	7.09331461177952	-4.73026069424842	9.93846879283369e-05	0.00256568392404801	1.27809358950439
239567_at	---	chr4:148676845-148677300 (+) // 60.03 // q31.23	-1.78335188689965	7.84490789850941	-4.72892341368171	9.97102650472859e-05	0.00257122859525469	1.27492111568159
213088_s_at	DNAJC9	chr10:75001484-75003309 (-) // 92.02 // q22.2	1.15936917411601	11.1729291912495	4.72857707535079	9.97947601530568e-05	0.00257122859525469	1.27409948019461
238721_at	MDH1B	chr2:207602490-207615756 (-) // 98.95 // q33.3	-1.5560583948555	9.3446397709151	-4.72523430973518	0.000100613997667007	0.00258980233291068	1.26616914911574
225344_at	NCOA7	chr6:126240448-126252257 (+) // 84.3 // q22.32	-2.01352396636707	12.9955565487095	-4.72437839047145	0.000100824850584984	0.00259269527890997	1.26413854235559
210416_s_at	CHEK2	chr22:29083837-29130716 (-) // 96.4 // q12.1	2.4581360181527	7.86142364810389	4.72283955751092	0.000101205056079976	0.00259993320653455	1.26048773585633
200795_at	SPARCL1	chr4:88394489-88450382 (-) // 97.96 // q22.1	-2.42609130859145	12.4075428917207	-4.72147520706037	0.000101543357989053	0.00260608158145003	1.25725084198662
215930_s_at	CTAGE5	chr14:39736617-39819896 (+) // 97.73 // q21.1	-1.26664327758481	8.92884980275853	-4.72100911336511	0.000101659190339989	0.00260651392408236	1.25614503584109
240120_at	---	chr4:186651482-186651893 (-) // 94.86 // q35.1	-1.6801766065522	8.28485962698221	-4.71962103924525	0.000102004938979466	0.00261283468210826	1.25285180859877
227672_at	MROH6	chr8:144648361-144649281 (-) // 85.67 // q24.3	1.61329686499763	8.9277796057837	4.71921812987864	0.000102105519114962	0.0026128693190818	1.25189589299136
218448_at	GID8	chr20:61569504-61576982 (+) // 96.38 // q13.33	1.3988375202962	9.66021846611675	4.71844409117803	0.000102299026086857	0.00261437848215903	1.25005945223953
201948_at	GNL2	chr1:38032417-38061496 (-) // 98.93 // p34.3	1.27388667652973	11.7962419288066	4.71789066993429	0.000102437605660485	0.00261437848215903	1.24874642908338
229222_at	ACSS3	chr12:81649843-81650655 (+) // 74.07 // q21.31	-1.54179739501927	9.48167420593319	-4.71743708032087	0.000102551327715867	0.00261437848215903	1.24767025777535
236277_at	LOC104968398	chrX:110371892-110372427 (+) // 82.31 // q23	-2.32565678903352	7.69586842652304	-4.71739599401613	0.000102561634971528	0.00261437848215903	1.24757277761206
203706_s_at	FZD7	chr2:202899309-202903160 (+) // 100.0 // q33.1	1.67624480950262	9.12552145767817	4.71697433898246	0.000102667475157589	0.00261454541184683	1.24657236938464
238966_at	CELF4	chr18:34823009-34823622 (-) // 83.33 // q12.2	2.50594805080701	7.51722379081305	4.71242952711132	0.000103815274263011	0.00263991742505303	1.23578925074355
212291_at	HIPK1	chr1:114506061-114520491 (+) // 97.69 // p13.2	-2.31810461954646	8.23074422010861	-4.71183601216199	0.000103966117444491	0.00263991742505303	1.23438103614952
202902_s_at	CTSS	chr1:150705264-150737239 (-) // 89.96 // q21.3	-2.44747988991752	7.95365847408145	-4.7114628693096	0.000104061065434114	0.00263991742505303	1.23349568832325
222036_s_at	MCM4	chr8:48889730-48890717 (+) // 56.27 // q11.21	1.83284882444641	9.27347288272482	4.71144820351364	0.000104064798997609	0.00263991742505303	1.23346089106027
238207_at	SMIM4	chr3:52575503-52575904 (+) // 93.0 // p21.1	2.38816690852212	6.74032577016592	4.70919755188423	0.000104639361762395	0.0026519380884768	1.22812076520701
212023_s_at	MKI67	chr10:129894926-129924649 (-) // 98.21 // q26.2	2.24009461944263	7.11934574282044	4.70875714852878	0.00010475216396271	0.00265224421294815	1.22707580852793
1560426_at	CFAP54	chr12:96883364-96934745 (+) // 99.28 // q23.1	-2.73243587050455	7.74715483617687	-4.70690229746317	0.000105228598343618	0.00266174779210773	1.22267471626818
225834_at	FAM72A /// FAM72B /// FAM72C /// FAM72D	chr1:120839026-120855681 (+) // 93.81 // p11.2 /// chr1:206138498-206155148 (+) // 93.7 // q32.1 /// chr1:143896450-143913101 (-) // 93.76 // q21.1	1.74640660609625	9.00058072403373	4.7060905732678	0.000105437781849785	0.00266447953135176	1.22074868087906
226363_at	ABCC5	chr3:183701540-183703272 (-) // 95.78 // q27.1	1.57887807555326	10.3176556608516	4.70535242646819	0.000105628367427531	0.00266673650153571	1.21899721767228
1555246_a_at	SCN1A	chr2:166847754-166930131 (-) // 99.88 // q24.3	-2.49010968481649	7.28315547053698	-4.70435358116308	0.000105886815883607	0.00267070080061987	1.21662715787446
242828_at	FIGN	chr2:164462385-164463200 (-) // 99.63 // q24.3	1.63476407095551	9.15231687194643	4.69982435298384	0.000107066746934704	0.00269787711032022	1.20587998969197
212791_at	C1orf216	chr1:36179477-36185073 (-) // 86.78 // p34.3	1.52386637418561	9.32835771814378	4.69702203903941	0.000107803405601516	0.00271384252036246	1.19923035081104
222784_at	SMOC1	chr14:70346142-70499083 (+) // 96.64 // q24.2	-2.17808858058171	7.81446314146258	-4.69542414966482	0.000108225731200029	0.00272187197130771	1.19543864436024
214633_at	SOX3	chrX:139585148-139587225 (-) // 87.44 // q27.1	-3.2717483940578	7.09393136237384	-4.6949903317449	0.000108340677184762	0.0027221628927759	1.19440921024119
209515_s_at	RAB27A	chr15:55496137-55562585 (-) // 95.23 // q21.3	-1.49308467040254	8.7068825492627	-4.69144399348658	0.000109284944788778	0.00273893839393393	1.18599376360869
205042_at	GNE	chr9:36214440-36249395 (-) // 87.14 // p13.3	-1.13836847049802	9.43450947257327	-4.69118023944118	0.000109355503242213	0.00273893839393393	1.18536786818574
222717_at	SDPR	chr2:192699030-192711825 (-) // 97.9 // q32.3	-2.50627291165307	6.91875313938711	-4.69109232346552	0.000109379032361528	0.00273893839393393	1.18515924097027
203190_at	NDUFS8	chr11:67798108-67804114 (+) // 99.87 // q13.2	1.38899004469588	10.6875450552897	4.69092287773972	0.000109424395808085	0.00273893839393393	1.18475714089304
230777_s_at	PRDM15	chr21:43218386-43221796 (-) // 98.95 // q22.3	1.30777444248819	10.7724889786867	4.68765289580134	0.000110303540175435	0.00275832176628638	1.17699728093043
243896_at	CFAP43	chr10:105927343-105945823 (-) // 98.3 // q25.1	-3.11707646045495	7.12778891205473	-4.6860569604794	0.000110735188332619	0.00276648859504225	1.17320997144698
206580_s_at	EFEMP2	chr11:65633918-65640217 (-) // 92.43 // q13.1	1.90270358758931	10.3708750998811	4.68552169193407	0.000110880341035534	0.00276747468801432	1.17193971839013
209435_s_at	ARHGEF2	chr1:155916645-155931591 (-) // 88.64 // q22	1.24367011928371	10.7558629232715	4.68481545887807	0.000111072148278853	0.00276747468801432	1.17026374039441
221685_s_at	SPDL1	chr5:169010746-169031776 (+) // 99.82 // q35.1	1.41384769144362	9.09380009332917	4.6847499498659	0.000111089956905329	0.00276747468801432	1.17010827905567
203316_s_at	SNRPE	chr1:203830742-203839227 (+) // 98.2 // q32.1	1.08768316799369	12.7433606442865	4.68189821703139	0.000111867990324832	0.00278422298793334	1.16334068592619
212586_at	CAST	chr5:96108879-96116208 (+) // 83.11 // q15	-1.99639777646111	11.5944740972638	-4.67959822789242	0.000112499482938962	0.00279729592516406	1.15788237522
240145_at	DGKH	chr13:42807647-42808080 (+) // 97.52 // q14.11	-1.77934599010084	8.28928899394471	-4.67917360925615	0.000112616459047585	0.00279756282985	1.15687466606727
204962_s_at	CENPA	chr2:27008920-27017454 (+) // 99.93 // p23.3	2.91877285783337	8.16431380710294	4.67852690097691	0.000112794852595949	0.00279935349534076	1.1553398864998
218593_at	RBM28	chr7:127950436-127983962 (-) // 97.83 // q32.1	1.10793194975444	10.523865996736	4.67570528974517	0.000113576520698722	0.00281609881642066	1.14864351767797
214909_s_at	DDAH2	chr6:31694817-31697569 (-) // 98.42 // p21.33	1.53376265298224	9.89502798781539	4.67309760853277	0.00011430376662202	0.00282911077586946	1.14245475571222
232461_at	AHI1	chr6:135811597-135812288 (-) // 69.14 // q23.3	-1.59801259677662	7.85509433064191	-4.67305321390247	0.000114316188118073	0.00282911077586946	1.14234939392269
202406_s_at	TIAL1	chr10:121334913-121356022 (-) // 97.56 // q26.11	1.11029761653814	11.9042440388046	4.66787579826481	0.000115774163632867	0.00286250260730578	1.13006164565625
232777_s_at	C6orf118	chr6:165703512-165723098 (-) // 98.91 // q27	-2.71965222903092	7.39684780031278	-4.66693271637009	0.00011604174437679	0.00286399387192841	1.1278233561244
201694_s_at	EGR1	chr5:137801181-137805004 (+) // 91.0 // q31.2	-2.20155190349013	13.3124799541265	-4.66689658781223	0.000116052007494593	0.00286399387192841	1.12773760917573
203606_at	NDUFS6	chr5:1801521-1816161 (+) // 94.15 // p15.33	1.68296706462028	13.4107084062037	4.66431407453605	0.000116787996796949	0.00287945836297496	1.12160826841217
223475_at	CRISPLD1	chr8:75897111-75945532 (+) // 100.0 // q21.11	-2.38817509400818	9.66454441402262	-4.66155202007199	0.000117580347869388	0.00289432325761908	1.11505270862073
213385_at	CHN2 /// LOC101928168	chr7:29519327-29553943 (+) // 98.64 // p14.3	-2.02632860188739	8.90256319087059	-4.66127019781257	0.000117661497519107	0.00289432325761908	1.11438381602447
225291_at	PNPT1	chr2:55862594-55920976 (-) // 94.32 // p16.1	1.21684304943525	10.4018328098146	4.66106488498953	0.000117720652016939	0.00289432325761908	1.11389651454045
240867_at	---	chr9:3241238-3241666 (-) // 95.96 // p24.2	-2.22161514446167	9.13521830684649	-4.65921420788707	0.000118255218248126	0.00290475411092319	1.10950398520937
204675_at	SRD5A1	chr5:6633562-6669673 (+) // 89.87 // p15.31	1.76714799623769	11.1207004114218	4.65856371517503	0.000118443691487313	0.00290667221271569	1.1079600491873
227662_at	SYNPO2	chr4:119981257-119982400 (+) // 98.79 // q26	-2.32138815088447	10.1116197197468	-4.65779023864486	0.000118668191019216	0.00290947002413221	1.1061242058854
223434_at	GBP3	chr1:89472367-89488544 (-) // 99.22 // p22.2	-2.17669968147025	10.1439508732758	-4.65659415775006	0.000119016192863016	0.00291528780508737	1.10328529850892
229648_at	ARHGAP32	chr11:128834955-128835786 (-) // 96.89 // q24.3	-1.46471729010012	9.22094911923716	-4.65523738736208	0.000119412189705297	0.00292022355089654	1.10006497242814
224468_s_at	C19orf48	chr19:51300961-51302594 (-) // 98.63 // q13.33	2.64000861274543	7.1805215159119	4.65508164360823	0.000119457730870937	0.00292022355089654	1.09969530959353
207850_at	CXCL3	chr4:74902313-74904405 (-) // 92.86 // q13.3	-2.68739822396646	9.3145374948979	-4.65476493251284	0.000119550394495916	0.00292022355089654	1.09894358467869
203213_at	CDK1	chr10:62538235-62554662 (+) // 95.12 // q21.2	2.87166264824874	9.59430470628555	4.65391334638253	0.000119799910857973	0.00292028876179497	1.09692230917007
200731_s_at	PTP4A1	chr6:64282378-64293493 (+) // 94.97 // q12	-1.31134439901401	8.86153291318074	-4.65370027120738	0.00011986242412803	0.00292028876179497	1.09641656493758
212563_at	BOP1	chr8:145486059-145515120 (-) // 97.33 // q24.3	2.22970451030874	8.40555759004769	4.65362071871089	0.000119885772121387	0.00292028876179497	1.09622774310304
244779_at	ZDHHC2	chr8:17081277-17082368 (+) // 99.63 // p22	-2.46931347142286	8.45704427799619	-4.65260840099997	0.000120183278459338	0.00292400176402579	1.09382494984193
201858_s_at	SRGN	chr10:70847882-70864026 (+) // 99.7 // q22.1	-3.37365518969298	6.64968777083792	-4.65234677200168	0.00012026028825915	0.00292400176402579	1.09320395669396
221569_at	AHI1	chr6:135605124-135813392 (-) // 91.91 // q23.3	-1.25134768072706	11.362073068381	-4.64964034757466	0.000121059833464633	0.00293405652468326	1.08678003910724
220141_at	C11orf63	chr11:122756668-122830425 (+) // 97.86 // q24.1	-2.58459032908874	7.49826174404576	-4.64959005093908	0.00012107474280788	0.00293405652468326	1.08666065517869
218672_at	SCNM1 /// TNFAIP8L2-SCNM1	chr1:151138553-151141607 (+) // 96.22 // q21.3	1.06590134359248	9.67584481199075	4.64953589685578	0.000121090797671016	0.00293405652468326	1.08653211519297
235424_at	FAM122A	chr9:71398859-71399521 (+) // 81.17 // q21.11	-1.33277992829872	8.74924874140081	-4.64943900164974	0.000121119529178593	0.00293405652468326	1.08630212491133
1553159_at	DNAH11	chr7:21582832-21941492 (+) // 98.6 // p15.3	-1.95448607691924	7.86820837024797	-4.64776759875646	0.000121616215955312	0.00294089660133252	1.08233486952822
202718_at	IGFBP2	chr2:217498132-217529156 (+) // 90.93 // q35	3.03527284525738	7.89263261864264	4.64773722154702	0.000121625261994953	0.00294089660133252	1.08226276565093
232449_at	BCO2	chr11:112046370-112088949 (+) // 87.65 // q23.1	-1.865354088077	9.01044083032206	-4.64728191037454	0.000121760930332406	0.00294147597936964	1.08118202984047
227099_s_at	C11orf96	chr11:43964591-43965428 (+) // 90.14 // p11.2	-2.93106875190304	12.3049936568272	-4.64680686610075	0.00012190264065485	0.00294220012256966	1.08005445270531
210418_s_at	IDH3B	chr20:2639042-2644835 (-) // 93.52 // p13	1.60851585243677	9.8740246590589	4.64430888096348	0.000122650546195321	0.00295754046008717	1.07412513138629
206363_at	MAF	chr16:79628234-79634611 (-) // 80.05 // q23.2	-2.90199258956266	6.30810621475779	-4.63841325270393	0.000124434057150973	0.00299780200631238	1.06013076207578
235350_at	C4orf19	chr4:37594314-37595143 (+) // 44.03 // p14	-1.96735225193791	8.26458337486034	-4.63725757876276	0.000124786708559525	0.0030035499175406	1.05738751370872
200770_s_at	LAMC1	chr1:182992596-183112142 (+) // 98.28 // q25.3	1.39853147674557	9.45869868376551	4.63407101991617	0.000125764291719198	0.00302431536945198	1.0498234419426
1554141_s_at	WDR78	chr1:67303285-67390469 (-) // 94.75 // p31.3	-3.24034067359153	7.20194984369409	-4.63178296086447	0.000126470973809723	0.00303853438171316	1.04439211806481
233386_at	---	chr15:37290462-37292480 (-) // 48.04 // q14	-1.95926393080773	7.17978607402525	-4.62887237679195	0.000127375696490778	0.0030574811668142	1.0374829938522
231043_at	CFAP221	chr2:120373232-120388611 (+) // 95.66 // q14.2	-1.65107857994796	8.13515582120239	-4.62784293311339	0.000127697242123794	0.00306078894875625	1.03503928942545
229584_at	LRRK2	chr12:40758728-40763084 (+) // 97.29 // q12	-3.48585775869675	6.63392196234	-4.62768713484513	0.0001277459765564	0.00306078894875625	1.0346694530147
1563814_at	C2orf50	chr2:11273178-11286150 (+) // 44.49 // p25.1	-2.85200953149493	7.5920144574494	-4.62669843370836	0.000128055682848705	0.00306542021888373	1.03232245357171
226084_at	MAP1B	chr5:71501425-71503793 (+) // 96.38 // q13.2	-1.69688365729458	9.67805298149254	-4.62434813113267	0.000128794936664308	0.00308031632356453	1.0267432224441
201162_at	IGFBP7	chr4:57897245-57976539 (-) // 98.58 // q12	-1.89590470197562	12.5023466586018	-4.6232552921056	0.000129140132432533	0.00308576948023	1.02414898679155
242025_at	---	chr12:24256303-24256965 (-) // 61.25 // p12.1	-1.58972785099018	8.55089492595719	-4.62201628748771	0.00012953262217434	0.00309234180153646	1.02120776409169
222326_at	---	chr1:66822753-66823108 (+) // 62.81 // p31.3	-2.46706357869255	7.93151821414845	-4.62134486263274	0.000129745815480134	0.00309462573661494	1.01961389071382
242459_at	---	chr1:67587288-67587643 (-) // 27.5 // p31.3	-2.81132741184824	7.57170282271797	-4.61864765788576	0.000130605800544202	0.00310980705519716	1.0132110490216
225865_x_at	NELFCD	chr20:57564540-57570168 (+) // 98.39 // q13.32	1.11663085458721	10.2620346877558	4.6186079309304	0.000130618509913719	0.00310980705519716	1.0131167415535
205339_at	STIL	chr1:47715848-47779819 (-) // 91.84 // p33	1.93835915235783	9.58368567398963	4.61772592748823	0.000130900998971423	0.00311354292862668	1.01102295826484
213378_s_at	DDX11 /// DDX12P /// LOC642846	chr12:9465622-9466684 (+) // 97.34 // p13.31 /// chr12:31256662-31257725 (+) // 95.05 // p11.21 /// chr12:9570308-9571373 (-) // 96.7 // p13.31	1.83057137256409	7.86618882849293	4.61738016325744	0.000131011908131489	0.00311354292862668	1.01020214877684
202436_s_at	CYP1B1	chr2:38294651-38303710 (-) // 98.62 // p22.2	-1.76708569949411	10.6286700085448	-4.61615032868692	0.00013140716201217	0.00311444644973317	1.00728263798598
212369_at	ZNF384	chr12:6775642-6798704 (-) // 92.7 // p13.31	1.25876882751057	9.53174100411771	4.61610832715269	0.000131420681930071	0.00311444644973317	1.0071829301226
204510_at	CDC7	chr1:91966443-91991313 (+) // 93.86 // p22.2	1.36101780427675	9.35429650531598	4.61580902550325	0.000131517064920821	0.00311444644973317	1.00647241455752
210323_at	TEKT2	chr1:36550468-36553877 (+) // 99.03 // p34.3	-2.17818153935966	10.4790001097302	-4.6157905060832	0.000131523030992833	0.00311444644973317	1.00642845107544
232853_at	---	chr1:111973837-111975690 (-) // 61.88 // p13.2	-1.94244397429173	7.59818985725136	-4.61443416045011	0.000131960720720691	0.00312125702707238	1.00320859845171
210470_x_at	NONO	chrX:70503504-70520118 (+) // 96.6 // q13.1	1.24959890289653	9.97286153994451	4.61416512667548	0.000132047711080003	0.00312125702707238	1.00256993288298
219572_at	CADPS2	chr7:121959452-122078461 (-) // 97.93 // q31.32	-1.50116913781209	9.08822932492956	-4.61190636701084	0.000132780342652513	0.0031357596257632	0.997207790232394
205978_at	KL	chr13:33590570-33640279 (+) // 93.28 // q13.1	-2.30571129410455	6.45951487027758	-4.60615252663808	0.000134665111057255	0.00317742088204269	0.983548406270881
226032_at	CASP2	chr7:143003523-143004785 (+) // 24.0 // q34	1.24633451013479	10.7384700923639	4.60542412044895	0.000134905621513835	0.00318024603912471	0.981819184304792
244222_at	---	chr9:4258563-4259340 (-) // 95.98 // p24.2	-2.29557223762605	8.27384195747209	-4.60484502318607	0.000135097139898186	0.00318191224311183	0.98044441646373
205011_at	VWA5A	chr11:123988214-124017609 (+) // 98.25 // q24.2	-1.5573840210367	9.53606070569979	-4.60412171092799	0.000135336736537293	0.00318470683333334	0.978727281620314
1555352_at	FOXP2	chr7:114055373-114285885 (+) // 89.12 // q31.1	-3.05076097439804	6.17102422370006	-4.60318370795596	0.000135648085082204	0.00318918337177197	0.976500468869705
241731_x_at	ZNF440	chr19:11943741-11945036 (+) // 91.76 // p13.2	-1.58918169336987	8.98413916399597	-4.60191584837884	0.000136070065709782	0.00319625064252452	0.973490570549354
235421_at	MAP3K8	chr10:30725044-30725631 (+) // 88.87 // p11.23	-1.73624674711137	8.51998580810922	-4.59979252871857	0.000136779723612244	0.00320818296044377	0.968449789690713
222294_s_at	RAB27A	chr15:55495163-55495422 (-) // 53.96 // q21.3	-1.35924425260732	8.37534808337102	-4.5996672286865	0.000136821717476012	0.00320818296044377	0.968152325452088
232984_at	HYDIN	chr16:70841288-70884562 (-) // 97.99 // q22.2	-3.06332484787824	8.78714865524353	-4.5991353087207	0.000137000132794018	0.00320950844904989	0.96688953816968
78495_at	ZNF783	chr7:148981244-148982081 (+) // 80.36 // q36.1	1.28169667270943	10.3738803380604	4.5961736852642	0.000137997794419169	0.00323000704235161	0.959858564944367
232277_at	SLC28A3	chr9:86890766-86893100 (-) // 48.35 // q21.32	-2.30097283589056	9.72836887203449	-4.59533876466545	0.000138280364548153	0.00323374650025042	0.957876432994029
213519_s_at	LAMA2	chr6:129828706-129837708 (+) // 92.84 // q22.33	-2.06935750259652	8.22104157503142	-4.59437175113213	0.000138608366505776	0.00323760921505665	0.955580703290202
215227_x_at	ACP1	chr2:264943-277509 (+) // 96.95 // p25.3	1.30273421874219	10.020080306626	4.59412717709872	0.000138691447462551	0.00323760921505665	0.955000073804678
228692_at	PREX2	chr8:69146909-69149267 (+) // 84.3 // q13.2	-2.56684790307928	10.5683433045143	-4.59292751422617	0.00013909969368118	0.00324426318335945	0.952152017380398
225479_at	LRRC58	chr3:120043318-120046271 (-) // 64.35 // q13.33	1.04737553670529	10.1111722722153	4.59088770280084	0.000139796615586168	0.00325763228461503	0.947309393236109
224376_s_at	C20orf24 /// TGIF2-C20orf24	chr20:35234378-35240790 (+) // 89.19 // q11.23	1.42403763031207	10.2656544695241	4.59045154487404	0.000139946087751604	0.00325823199175529	0.946273927986123
237563_s_at	---	chr1:231663083-231664042 (-) // 57.57 // q42.2	1.61420823287804	8.46267951419956	4.58905789433877	0.000140424771059577	0.00326423947618809	0.942965311954464
238861_at	SSBP2	chr5:80709964-80710560 (-) // 73.3 // q14.1	-1.3798803030938	6.96102808637596	-4.58897862346432	0.000140452047946267	0.00326423947618809	0.942777117550147
202613_at	CTPS1	chr1:41445442-41478228 (+) // 98.15 // p34.2	1.51395933476892	9.22862783553781	4.58748676821136	0.000140966384643299	0.0032733040920876	0.939235347675165
203564_at	FANCG	chr9:35073834-35080013 (-) // 99.32 // p13.3	1.24729328625047	9.96042071382964	4.58204708604638	0.000142857860127623	0.00331123772084179	0.926321084770561
222514_at	RRAGC	chr1:39303869-39325421 (-) // 91.67 // p34.3	1.46800093765638	9.28647896375643	4.5819947844259	0.0001428761694935	0.00331123772084179	0.926196915811076
1562094_at	---	chr4:108752833-108754183 (+) // 62.97 // q25	-2.8712561036181	6.8863261024247	-4.58170612694734	0.000142977262972699	0.00331123772084179	0.925511615679772
206838_at	TBX19	chr1:168250277-168283285 (+) // 67.59 // q24.2	1.42443116313397	8.300056608164	4.58016239669236	0.000143519127815462	0.00332086614555075	0.921846649545755
229053_at	SYT17	chr16:19279121-19279656 (+) // 79.68 // p12.3	1.51076464552282	10.652533965647	4.57926000195474	0.000143836831906263	0.00332529539750282	0.919704272964923
59437_at	C9orf116	chr9:138387026-138391656 (-) // 87.08 // q34.3	-1.57484066012969	8.31865284086181	-4.57770014449402	0.000144387673614564	0.00333483513912821	0.916001007463591
226004_at	CABLES2	chr20:60963687-60971644 (-) // 95.68 // q13.33	1.40517106556163	9.28559131431552	4.57722040220079	0.000144557513359236	0.00333483513912821	0.914862047441935
204872_at	TLE4	chr9:82340466-82341654 (+) // 99.75 // q21.31	-2.15490366276484	10.7639523939785	-4.57701747670507	0.000144629413978597	0.00333483513912821	0.914380280203117
227415_at	DGKH	chr13:42815922-42817028 (+) // 98.05 // q14.11	-1.76794314035559	10.8957997016543	-4.57554203403123	0.000145153273997034	0.00334045515963525	0.910877415166095
204767_s_at	FEN1	chr11:61560392-61564708 (+) // 98.67 // q12.2	1.68363614072788	10.6166200311391	4.57531399875054	0.000145234408354334	0.00334045515963525	0.910336033531272
202183_s_at	KIF22	chr16:29802057-29816706 (+) // 99.86 // p11.2	1.22066264348824	8.06628821348919	4.57525971887719	0.000145253727699467	0.00334045515963525	0.910207166932379
240242_at	ATP13A4	chr3:193116758-193117192 (-) // 97.08 // q29	-2.9513633341666	8.07343388146393	-4.57486530141834	0.000145394186655436	0.0033407676466064	0.909270774757615
1564238_a_at	WDR49	chr3:167196474-167371728 (-) // 95.69 // q26.1	-1.71521109993664	7.58000155965254	-4.57345808028678	0.000145896434823433	0.00334938528489158	0.905929867662278
236917_at	LRRC34	chr3:169511266-169514584 (-) // 97.59 // q26.2	-2.82921576564881	7.07936883863112	-4.57180732320457	0.000146487823421728	0.00335971421573432	0.902010771950986
231291_at	GIPR	chr19:46186543-46186873 (+) // 100.0 // q13.32	-2.66738107806176	7.30131506344572	-4.57149068288347	0.000146601535541498	0.00335971421573432	0.901259029091413
1560296_at	---	chr6:56407034-56407682 (-) // 67.46 // p12.1	-1.26539978098091	9.13789992346569	-4.57007221063805	0.000147112027067066	0.00336848164933043	0.897891399922017
208306_x_at	HLA-DRB1	chr6:32547991-32557577 (-) // 69.27 // p21.32	-1.99552229065684	12.6670386340508	-4.5694828027731	0.000147324672519876	0.00337041987558068	0.896492071335314
242881_x_at	LINC01296	chr14:19662801-19663445 (+) // 96.55 // q11.2 /// chr14:19911915-19912561 (-) // 96.85 // q11.2 /// chr22:16179605-16180250 (-) // 96.55 // q11.1	2.75755802702154	9.25535745457528	4.56901461228947	0.000147493805279431	0.00337136013942532	0.895380527635361
214078_at	LOC104968398	chrX:110368940-110370671 (+) // 68.13 // q23	-3.14872928109298	6.66630480180261	-4.56821012002279	0.000147784881660617	0.00337508369808097	0.893470559856233
1553972_a_at	CBS /// CBSL	chr21:44473300-44496472 (-) // 83.8 // q22.3	1.65173702326133	9.41080812854962	4.56740294722635	0.000148077507445326	0.00337883615775592	0.891554227050074
1554545_at	APOBEC4	chr1:183615413-183622448 (-) // 97.75 // q25.3	-1.84338452014136	7.71893939142382	-4.56669410410066	0.000148334965254523	0.00338178035072043	0.889871340759925
1557666_s_at	AK8	chr9:135751698-135753674 (-) // 54.5 // q34.13	-1.15162835683067	8.24833951700927	-4.5649056619784	0.000148986541437481	0.00339369689371258	0.885625341961089
214933_at	CACNA1A	chr19:13317255-13368214 (-) // 96.36 // p13.2	2.01650108105564	8.73721968583195	4.56338356139215	0.000149543345097784	0.00340088478718967	0.88201166999049
202857_at	CNPY2	chr12:56704214-56709723 (-) // 100.0 // q13.3	1.70292859513306	11.7127733340301	4.56328000040142	0.000149581304826905	0.00340088478718967	0.88176580213974
224609_at	SLC44A2	chr19:10713139-10755231 (+) // 97.29 // p13.2	1.67806221471981	9.29661689647475	4.56270506944127	0.000149792218672119	0.00340088478718967	0.880400837780064
1570289_at	LOC646736	chr2:227007509-227044778 (+) // 49.33 // q36.3	-2.06315477825039	8.1511906149029	-4.56263290564352	0.000149818713092056	0.00340088478718967	0.880229511076576
222271_at	LOC105371267	chr16:53076991-53077596 (-) // 81.65 // q12.2	-2.40813375399484	11.804890847066	-4.56208608338357	0.000150019627884578	0.00340251235267588	0.878931280240741
222368_at	---	chr3:75585613-75586022 (+) // 61.85 // p12.3	-2.11532268912553	11.9939620496111	-4.56082987107022	0.000150482213459555	0.00341006681998021	0.875948859339474
242579_at	BMPR1B	chr4:96077339-96077805 (+) // 97.08 // q22.3	-1.40771023647466	10.2712740438149	-4.56013735307989	0.000150737837076339	0.00341292237824089	0.874304725772708
243868_at	RFX3	chr9:3223168-3223614 (-) // 97.17 // p24.2	-2.37833398174063	10.6409990407734	-4.55952498596027	0.000150964238327336	0.00341511196188609	0.872850881177689
209071_s_at	RGS5	chr1:163116047-163172669 (-) // 98.94 // q23.3	-2.2855926264575	10.6924460622935	-4.55851328259488	0.000151339028141531	0.00342065175023416	0.870448956351844
219564_at	KCNJ16	chr17:68071425-68131744 (+) // 94.83 // q24.3	-3.59588043212871	9.14467782063398	-4.55723400014702	0.000151814281173687	0.00342845081635123	0.867411760729689
233312_at	ROPN1L	chr5:10463282-10465137 (+) // 88.48 // p15.2	-2.75039373653981	7.53734351810014	-4.55376050448561	0.000153112252715762	0.00345480020438	0.859165193453739
241435_at	---	chr11:128379468-128379938 (-) // 53.4 // q24.3	-1.47860140863675	9.59702441206671	-4.55286413498679	0.000153449011152844	0.00345943438499717	0.857037086083015
1554636_at	---	chr19:58203398-58204709 (-) // 65.03 // q13.43	-2.82806245295337	5.89214960640736	-4.55215664893946	0.000153715332499054	0.00346133605249901	0.855357414703416
228323_at	CASC5	chr15:40915329-40956537 (+) // 96.51 // q15.1	2.30305292457103	7.3480993205355	4.55194190133739	0.00015379626239647	0.00346133605249901	0.854847573716052
208394_x_at	ESM1	chr5:54273695-54281407 (-) // 97.77 // q11.2	1.91025801797506	6.6982795439107	4.55011884636769	0.000154485024574471	0.00347386820418017	0.850519385645265
223838_at	TSGA10	chr2:99613733-99735133 (-) // 97.76 // q11.2	-2.88518969806904	9.28504577193296	-4.54762938904429	0.000155430560528981	0.00349214805447877	0.844609067788277
1558080_s_at	DNAJC3	chr13:96444544-96445339 (+) // 89.5 // q32.1	-2.03543481758188	9.84650122810497	-4.54686665179384	0.000155721421088815	0.00349570030699971	0.842798224402444
222242_s_at	KLK5	chr19:51446886-51455889 (-) // 99.87 // q13.41	1.94797360610674	7.84323842014309	4.54591652299093	0.00015608450524685	0.00350086643284502	0.840542488372721
216119_s_at	SPEF1	chr20:3758150-3762083 (-) // 98.18 // p13	-1.39368535812451	9.03332509019074	-4.54113580434176	0.000157924350950272	0.00353678061356503	0.829192422943421
201644_at	TSTA3	chr8:144694789-144698896 (-) // 96.57 // q24.3	2.45581184585608	9.64240801881998	4.54105831205918	0.000157954352178053	0.00353678061356503	0.829008446165955
210666_at	IDS	chrX:148584197-148586685 (-) // 98.36 // q28	-1.64986733151001	8.60478341881295	-4.53927826876806	0.000158645074691626	0.00354922863787588	0.824782394197853
223044_at	SLC40A1	chr2:190425317-190445492 (-) // 96.91 // q32.2	-2.33386297956462	13.5912464625999	-4.53739266854905	0.000159380063188403	0.00356264501178016	0.820305742825476
211576_s_at	SLC19A1	chr21:46934628-46962330 (-) // 96.77 // q22.3	1.6586019114569	8.65848696700351	4.53589770473569	0.000159965212910544	0.00357269210039054	0.816756516431831
209714_s_at	CDKN3	chr14:54866610-54886826 (+) // 98.51 // q22.2	2.88326784686268	6.47032027560994	4.53433866570168	0.000160577738787926	0.00358333306590142	0.813055173001241
234936_s_at	CC2D2A	chr4:15516457-15603169 (+) // 100.0 // p15.32	-1.70043399713999	9.5418596123217	-4.5331840920775	0.000161032871715477	0.00359004678141642	0.810314082179102
217485_x_at	PMS2P1	chr7:72476624-72519768 (+) // 87.23 // q11.23 /// chr7:99918536-99933533 (-) // 89.01 // q22.1	1.1547457113929	10.3353239052957	4.53288427270992	0.000161151272050517	0.00359004678141642	0.809602277007881
48659_at	MIIP	chr1:12089284-12092096 (+) // 78.41 // p36.22	1.27448854216801	9.05636970857826	4.53128521583261	0.000161784225204263	0.00360110077605973	0.805805938738994
221521_s_at	GINS2	chr16:85711280-85722588 (-) // 97.84 // q24.1	2.53330617976994	7.38512042767655	4.52985708793882	0.000162351627939027	0.00360816004148207	0.802415410891352
201754_at	COX6C	chr8:100890380-100904282 (-) // 89.57 // q22.2	1.44784126480234	12.4282579972542	4.52949178058694	0.000162497086850822	0.00360816004148207	0.801548133264403
227456_s_at	C6orf136	chr6:30614919-30620880 (+) // 92.52 // p21.33	1.67165724162601	9.37597250669312	4.52945321884296	0.00016251244908088	0.00360816004148207	0.801456583699242
226553_at	TMPRSS2	chr21:42836304-42870119 (-) // 85.07 // q22.3	-3.35641852841243	7.9984187897547	-4.52764536121865	0.00016323430126207	0.00362113363170415	0.797164548073775
244008_at	PARP8	chr5:50141792-50142356 (+) // 94.79 // q11.1	-1.40061035429779	9.51186032587655	-4.52637121166553	0.000163744982880502	0.00362923344522886	0.794139595395357
231040_at	RORB	chr9:77307631-77308087 (+) // 96.6 // q21.13	-2.63732517211309	7.0730812917259	-4.52604726055522	0.00016387507847399	0.00362923344522886	0.79337050540869
226935_s_at	CLPTM1L	chr5:1317869-1326538 (-) // 93.87 // p15.33	0.985196004675752	11.3088137349003	4.52434320948162	0.000164561117883891	0.00364136416480555	0.789324936169059
240247_at	---	---	1.53798744596308	8.66283323753609	4.52350779601631	0.000164898501396031	0.00364576602750654	0.787341593948377
1568648_a_at	LOC100505851	chr19:24132321-24140755 (-) // 85.75 // p12	-2.99349087779694	6.46249293296685	-4.52262697189242	0.000165254975608223	0.00364776343547782	0.785250445841005
209655_s_at	TMEM47	chrX:34645192-34675401 (-) // 94.12 // p21.1	-1.70771927820287	8.6916033682694	-4.52259999920759	0.000165265903787219	0.00364776343547782	0.785186410540713
229441_at	PRSS23	chr11:86663360-86663943 (+) // 91.23 // q14.2	3.48872590826653	6.47540686643774	4.51945655159509	0.000166544472301286	0.00367290539751882	0.777723635783325
227337_at	ANKRD37	chr4:186317876-186321506 (+) // 96.56 // q35.1	-1.44815521757546	10.2228454272952	-4.51871471415912	0.000166847652132555	0.00367651244849744	0.775962465429773
204070_at	RARRES3	chr11:63304279-63313929 (+) // 98.05 // q12.3	-1.34081380160828	9.77570243141521	-4.51481904637223	0.00016844887402234	0.00370869209929453	0.766713937266495
212779_at	KIAA1109	chr4:123207802-123283907 (+) // 98.64 // q27	-1.18187527559608	11.7474620524462	-4.51270425342423	0.000169324554816332	0.00372334559879183	0.761693333689744
1556607_at	EHD4	chr15:42233808-42265041 (-) // 74.88 // q15.1	-2.18987919398197	7.46431539743854	-4.512413826733	0.000169445168994127	0.00372334559879183	0.761003850798925
1554806_a_at	FBXO8	chr4:175158124-175204818 (-) // 95.8 // q34.1	-1.45132569236455	9.2057625971301	-4.51197167624782	0.00016962895952442	0.00372334559879183	0.759954171272765
222272_x_at	SCIN	chr7:12680011-12692745 (+) // 64.52 // p21.3	-1.36732506916518	7.8633781971435	-4.51158159353793	0.000169791272826358	0.00372334559879183	0.759028103172568
230021_at	TICRR	chr15:90170353-90171366 (+) // 78.16 // q26.1	2.64900870426584	6.73309850431106	4.51150914345445	0.000169821436432819	0.00372334559879183	0.758856104580637
203845_at	KAT2B	chr3:20081523-20195896 (+) // 91.18 // p24.3	-1.47790200590575	9.43873514382563	-4.50961112416073	0.000170613568440489	0.0037376010683652	0.754350161932217
239499_at	DNAH2	chr17:7736401-7737058 (+) // 99.8 // p13.1	-3.55712373948073	9.15890145779691	-4.50743696666597	0.000171525500432003	0.00375024783893599	0.749188685123678
35974_at	LRMP	chr12:25205632-25261267 (+) // 82.58 // p12.1	-2.57592654341517	6.69141154079374	-4.50724254463105	0.000171607286840277	0.00375024783893599	0.748727126118793
204268_at	S100A2	chr1:153533820-153536381 (-) // 96.26 // q21.3	3.39253615450486	9.04139493691106	4.50721677111026	0.000171618131775705	0.00375024783893599	0.748665939651897
223732_at	SLC23A1	chr5:138703017-138718973 (-) // 91.61 // q31.2	-2.38173509625309	8.05610859947214	-4.50675819194575	0.000171811206837621	0.00375135381297532	0.747577271075518
236660_at	---	chr6:90067526-90067979 (-) // 56.74 // q15	-1.72618868811517	7.24617991063353	-4.5050018072259	0.000172552712546086	0.00375843003202232	0.743407618994286
202464_s_at	PFKFB3	chr10:6245121-6277501 (+) // 96.04 // p15.1	-1.46452734849672	12.2077816769028	-4.50498050305296	0.00017256172635552	0.00375843003202232	0.743357043065282
224606_at	KLF6	chr10:3818745-3821306 (-) // 90.64 // p15.1	-2.0589422095686	12.3304822414294	-4.50497632672199	0.000172563493419223	0.00375843003202232	0.743347128490707
219023_at	AP1AR	chr4:113187743-113190822 (+) // 95.02 // q25	-1.17029301195073	8.65125895861606	-4.50299298158818	0.000173404728220114	0.00377363082933228	0.73863869600236
233463_at	RASSF6	chr4:74449357-74451515 (-) // 70.8 // q13.3	-2.47108764360291	7.77632239440646	-4.5001252696482	0.000174628343908352	0.00379712101717153	0.73183083396612
220934_s_at	TMEM223	chr11:62557800-62558313 (-) // 64.18 // q12.3	1.1186413489596	11.549161172432	4.49797244198376	0.000175552614042787	0.00381406883908801	0.726720121804855
227517_s_at	GAS5	chr1:173833038-173835936 (-) // 76.32 // q25.1	1.36670482811884	11.9744001508703	4.49700269154048	0.000175970556402776	0.0038199972722159	0.724417990106589
203155_at	SETDB1	chr1:150898918-150937211 (+) // 100.0 // q21.3	1.44571934727667	10.0195299027883	4.49367399706586	0.000177412759253571	0.00384813243547366	0.716515912639097
1553099_at	TIGD1	---	1.73489255952695	9.14622006510198	4.49160640605901	0.000178314532340679	0.00386450886057182	0.711607644311369
237616_at	---	chr6:135740098-135740562 (-) // 96.39 // q23.3	-1.49242695663678	8.04143427687871	-4.4882713206461	0.000179778814038342	0.00388547306321775	0.703690532992899
230779_at	TNRC6B	chr22:40724551-40725025 (+) // 99.58 // q13.1	-1.64007841753016	10.4868369269927	-4.48736492525433	0.00018017884955765	0.00388547306321775	0.701538869574957
226670_s_at	PABPC1L	chr20:43538742-43567957 (+) // 94.95 // q13.12	2.12268182132112	11.2995690271773	4.48736482682394	0.000180178893048101	0.00388547306321775	0.701538635914533
209310_s_at	CASP4	chr11:104813624-104839300 (-) // 99.92 // q22.3	-1.15704655856151	9.24283071733682	-4.48734788004942	0.000180186380962163	0.00388547306321775	0.701498406566083
239336_at	---	chr15:39878947-39879484 (+) // 54.48 // q14	-3.1237962185906	7.25642554944524	-4.48724066123272	0.000180233762712069	0.00388547306321775	0.701243883666003
1557820_at	AFG3L2	chr18:12328942-12329112 (-) // 100.0 // p11.21	1.24868532444802	14.1504611871102	4.4871984011987	0.000180252441544472	0.00388547306321775	0.701143564114575
206540_at	GLB1L	chr2:220101504-220104956 (-) // 80.82 // q35	-1.15780480782407	7.93434984183228	-4.48705745540193	0.000180314753275562	0.00388547306321775	0.700808978142724
223467_at	RASD1	chr17:17397754-17399640 (-) // 90.52 // p11.2	-2.81776205527168	11.3451362936305	-4.48427951287778	0.000181547290339677	0.00390744174026119	0.694214558298655
225300_at	KNSTRN	chr15:40675141-40686739 (+) // 87.22 // q15.1	1.04634334793233	8.36449697802353	4.48409142867175	0.000181631045499001	0.00390744174026119	0.693768076938885
219000_s_at	DSCC1	chr8:120846216-120868149 (-) // 98.92 // q24.12	2.44097718660718	7.82694882567708	4.48361128322497	0.000181845033189976	0.00390885176649668	0.692628291028444
226569_s_at	CHTF18	chr16:838624-848072 (+) // 98.03 // p13.3	1.94396446149747	8.8917443919858	4.48171441788638	0.000182692888480492	0.00392049275233287	0.6881254662815
211991_s_at	HLA-DPA1	chr6:33032790-33048537 (-) // 94.19 // p21.32	-2.47885033470496	9.95603091021607	-4.48146086796717	0.000182806519326454	0.00392049275233287	0.687523585805432
202230_s_at	CHERP	chr19:16628706-16652855 (-) // 98.45 // p13.11	1.0171819801662	12.3970085000816	4.48140124881085	0.000182833248513777	0.00392049275233287	0.687382061071965
228023_x_at	AMY2B /// RNPC3	chr1:104097188-104097857 (+) // 93.83 // p21.1	1.14789889967635	10.0801542465546	4.47841175438003	0.000184178570601452	0.00394612703098246	0.680285602013233
227966_s_at	CCDC74A /// CCDC74B	chr2:132287442-132291239 (+) // 91.48 // q21.1 /// chr2:130896859-130900663 (-) // 92.84 // q21.1	-2.41408105148	7.54924872136791	-4.47683037853023	0.000184894224123129	0.00395823960130914	0.676531767485171
239963_at	---	chr15:30841524-30841988 (+) // 48.39 // q13.2 /// chr15:32883002-32883466 (+) // 39.57 // q13.3 /// chr15:23252565-23253029 (+) // 47.74 // q11.2 /// chr15:30372474-30372937 (+) // 42.8 // q13.2 /// chr15:30708653-30709117 (-) // 44.09 // q13.2 /// chr15:32750028-32750492 (-) // 44.09 // q13.3 /// chr15:28959779-28960243 (-) // 47.53 // q13.1	-1.51185981612589	7.81758583383645	-4.47642786926953	0.0001850768247619	0.00395893009718143	0.675576303866425
202282_at	HSD17B10	chrX:53458209-53461320 (-) // 96.46 // p11.22	1.32894620443121	11.4275394931402	4.47568502445281	0.000185414295341884	0.00396292956570007	0.673812966720227
218567_x_at	DPP3	chr11:66249660-66277127 (+) // 89.52 // q13.2	1.04427335200593	9.097158732532	4.47421987712187	0.000186081713248089	0.00397396891585456	0.670335070889318
200980_s_at	PDHA1	chrX:19362050-19377965 (+) // 100.0 // p22.12	1.78064895614304	10.4930729914105	4.46987757548562	0.000188073937111943	0.00401326005837251	0.660027652987525
223786_at	CHST6	chr16:75510948-75528926 (-) // 73.35 // q23.1	-3.21003261112646	7.26044873057924	-4.46878378844166	0.000188579122135614	0.0040207817360931	0.657431337330913
201525_at	APOD	chr3:195295596-195306368 (-) // 96.29 // q29	-1.79775330064443	7.96610641766237	-4.46800319815671	0.000188940483054114	0.00402522718428878	0.655578462729846
241365_at	SATB1	chr3:18386872-18387678 (-) // 99.14 // p24.3	-3.08629205882524	8.83951637492401	-4.46642755395101	0.000189672016146122	0.00403754529438939	0.651838401526773
1553984_s_at	DTYMK	chr2:242615161-242617087 (-) // 89.52 // q37.3	1.15631989924896	9.87790066409613	4.46589112187633	0.000189921715585861	0.0040395950038828	0.650565094387828
227959_at	ANKRD9	chr14:102969985-102971136 (-) // 85.78 // q32.31	2.25201637091797	7.52487825150939	4.46434017271743	0.000190645509083493	0.00405171714704321	0.646883687023123
218980_at	FHOD3	chr18:34298551-34360018 (+) // 99.0 // q12.2	-3.23179365735417	7.53101877335429	-4.46281419982444	0.000191360344535311	0.00406362950992244	0.643261590964807
241808_at	ZC2HC1A	chr8:79631415-79631994 (+) // 94.54 // q21.12	-1.38186327187296	9.85942323550572	-4.46219243266727	0.000191652378297952	0.00406655151115365	0.641785752998508
220581_at	CCDC170	chr6:151815262-151939473 (+) // 99.11 // q25.1	-1.82770349023935	8.10926540831447	-4.45648721158418	0.00019435296324668	0.00412053319501737	0.62824394749868
213238_at	ATP10D	chr4:47560039-47595435 (+) // 95.25 // p12	-1.63670267888304	8.55351914161728	-4.45530472394859	0.000194917450658413	0.00412917643663501	0.625437266287053
238810_at	RFX3	chr9:3224550-3248174 (-) // 99.78 // p24.2	-2.12240842859072	7.09229164945564	-4.45399476939594	0.000195544705450094	0.00413913439221212	0.622328057605691
235723_at	BNC2	chr9:16416403-16417072 (-) // 96.23 // p22.3	-2.28401001524073	7.34537935917643	-4.45306749483047	0.000195989941042552	0.00414241913405367	0.620127162144757
200832_s_at	SCD	chr10:102106880-102124591 (+) // 93.17 // q24.31	2.26650619566749	9.96681964041214	4.45301637456752	0.000196014516217183	0.00414241913405367	0.620005828006243
1563845_at	FAM153B /// LOC100507387 /// LOC105377751	chr5:175547892-175559235 (+) // 46.52 // q35.2	-2.36725117787897	7.1520602316223	-4.45049723423116	0.000197229381535461	0.00416475066126044	0.614026680390753
208308_s_at	GPI	chr19:34856166-34891236 (+) // 99.35 // q13.11	1.88648855628383	9.95467692567266	4.44968869200016	0.000197620901177744	0.00416677689761392	0.612107633130983
235273_at	DYX1C1	chr15:55722507-55790567 (-) // 79.81 // q21.3	-1.37002619979242	9.3272262882047	-4.44964554154597	0.000197641817754815	0.00416677689761392	0.612005217248835
208103_s_at	ANP32E	chr1:150192680-150208323 (-) // 85.02 // q21.2	1.25943662143132	9.72477937659182	4.44842573541374	0.000198234020114618	0.00417591857412651	0.609110066221724
219182_at	TMEM231	chr16:75572201-75590156 (-) // 99.3 // q23.1	-1.88649513599128	10.623429427472	-4.44766035347531	0.000198606511919022	0.00417944245879469	0.607293479210907
227921_at	CH507-145C22.1 /// LOC102724701 /// LOC105379276 /// LOC105379499	---	1.60848833725987	9.79793315616311	4.44727407092578	0.000198794771926579	0.00417944245879469	0.606376664292577
223513_at	CENPJ	chr13:25457175-25497009 (-) // 98.52 // q12.12	1.45504631992005	10.1526856501491	4.44710451300739	0.000198877464714786	0.00417944245879469	0.605974230933406
1568920_at	---	chr12:24144698-24148381 (-) // 83.11 // p12.1	-1.86817859942014	8.66438603424177	-4.44554587310844	0.000199639223985675	0.004191353682449	0.602274931010697
1555929_s_at	---	---	-4.19209733802799	7.23536093089786	-4.44529398667469	0.000199762603352328	0.004191353682449	0.601677102983306
205543_at	HSPA4L	chr4:128703654-128754524 (+) // 99.8 // q28.1	-2.35021040558607	7.30787842088309	-4.44455098739393	0.000200126985465056	0.00419565587680403	0.599913671315576
202737_s_at	LSM4	chr19:18417726-18433878 (-) // 98.06 // p13.11	1.88802057973179	10.4772931625532	4.44397964371135	0.000200407636956298	0.0041981972126756	0.598557651581478
228151_at	ARL15	chr5:53179264-53180208 (-) // 87.93 // q11.2	-1.28291322172328	10.180696445481	-4.44224838133767	0.000201260465426324	0.00421019529351659	0.594448723585518
213624_at	SMPDL3A	chr6:123109898-123131106 (+) // 93.65 // q22.31	-2.03773612768882	7.78126413958984	-4.4421679747634	0.000201300162332424	0.00421019529351659	0.594257889973879
201390_s_at	CSNK2B	chr6:31633656-31637843 (+) // 99.91 // p21.33	1.359289585578	10.7759253650239	4.44100656537081	0.000201874428395126	0.00421885511785751	0.591501459565456
229740_at	SMIM5	chr17:73637015-73637484 (+) // 91.6 // q25.1	-1.87895846981847	8.67832934679255	-4.44024851848848	0.000202250134208508	0.00422120889928866	0.589702359756265
228461_at	SH3RF3	chr2:110261728-110262211 (+) // 96.6 // q13	-1.21308419140497	9.52020245696732	-4.44013255041027	0.000202307672448059	0.00422120889928866	0.589427129291681
230142_s_at	CIRBP	chr19:1273175-1274805 (+) // 94.39 // p13.3	-1.1920822154419	9.08157731319339	-4.43871301664255	0.00020301331262443	0.00423257842282383	0.586058123643613
230033_at	DNAAF3	chr19:55670032-55671385 (-) // 94.77 // q13.42	-1.82281405916644	9.06256157486218	-4.43787448004935	0.000203431300990661	0.00423793751399216	0.584068023085984
225807_at	AJUBA	chr14:23440385-23445886 (-) // 92.59 // q11.2	1.91189748159328	7.92126685766754	4.43743120966041	0.000203652607767511	0.00423868796532105	0.583016012765517
203554_x_at	PTTG1	chr5:159848864-159855745 (+) // 97.53 // q33.3	2.42651796050403	9.30632471751243	4.43679916386589	0.0002039685795215	0.00423868796532105	0.581515988196003
229665_at	CSTF3	chr11:33162977-33183037 (-) // 88.31 // p13	1.26589890215127	10.1200254641293	4.43679884838753	0.000203968737357705	0.00423868796532105	0.581515239477524
213696_s_at	MED8	chr1:43850307-43851862 (-) // 66.57 // p34.2	2.22616655977795	8.14497263511525	4.43651418110505	0.000204111208416645	0.00423868796532105	0.580839644927318
216222_s_at	MYO10	chr5:16694479-16701939 (-) // 65.02 // p15.1	2.49887524970392	8.97371889155339	4.4359632811331	0.000204387207510296	0.00424107482124596	0.579532209665069
52285_f_at	CEP76	chr18:12672882-12673449 (-) // 95.94 // p11.21	1.28485356432019	9.00137358148704	4.43450956483085	0.00020511731068746	0.00425287324804898	0.576082167881887
209539_at	ARHGEF6	chrX:135747705-135863502 (-) // 92.58 // q26.3	-1.94541380859076	8.46560125463951	-4.43178237717724	0.000206494046690353	0.00427789372289082	0.569609938475509
225261_x_at	NELFCD	chr20:57562764-57570170 (+) // 91.96 // q13.32	1.30337202772077	9.83482331662254	4.43147661868384	0.000206648975220915	0.00427789372289082	0.568884311970391
214005_at	GGCX	chr2:85785847-85788624 (-) // 92.11 // p11.2	1.26645677940823	9.27581926540508	4.43021366231526	0.00020729015268599	0.00428737815485768	0.565887077499465
219108_x_at	DDX27	chr20:47849882-47860607 (+) // 95.99 // q13.13	1.17150228012138	11.8270208157413	4.4299332692671	0.000207432772645021	0.00428737815485768	0.565221655122286
228555_at	CAMK2D	chr4:114372189-114373421 (-) // 43.5 // q26	-1.10396136459825	8.07726757714702	-4.42753873048094	0.000208654748218757	0.00430925241576181	0.559539041087068
1559425_at	---	chr14:61807191-61810069 (+) // 67.71 // q23.1	-1.71695945420513	9.17261066227043	-4.42614734801243	0.000209368104279685	0.00432059633377168	0.556237115643164
243309_at	C15orf65	chr15:55700722-55710910 (+) // 99.87 // q21.3	-1.73947684457001	7.93506395390406	-4.42557240985221	0.000209663585373457	0.00432330581836638	0.554872724300617
1564277_a_at	LOC100133920 /// LOC100996643 /// LOC101928195 /// LOC102724580 /// LOC286297	chr9:69651360-69665400 (+) // 97.63 // q21.11 /// chr9:67289409-67303437 (+) // 97.28 // q13 /// chr9:67016948-67030982 (-) // 97.48 // q13 /// chr9:42843943-42857993 (-) // 97.38 // p12	-1.32810744561451	8.41171082716567	-4.42458482436909	0.000210172115666155	0.00433040074313082	0.552529088184738
1552825_at	ZNF396	chr18:32946660-32957301 (-) // 99.64 // q12.2	-1.95259626265509	8.00725642148588	-4.42391465789432	0.00021051790298169	0.00433413402761052	0.550938727283987
39402_at	IL1B	chr2:113587336-113594384 (-) // 95.94 // q13	-1.61464471511362	9.65591325063115	-4.42353022880277	0.000210716514812239	0.00433483380315302	0.550026448358342
207992_s_at	AMPD3	chr11:10472223-10528671 (+) // 90.11 // p15.4	-1.73929247351561	10.4864476524189	-4.42227895826028	0.000211364272758113	0.00434290423431265	0.547057106987289
204285_s_at	PMAIP1	chr18:57567191-57571537 (+) // 98.22 // q21.32	-1.6567165790342	9.61069106667038	-4.42213547898415	0.000211438676454079	0.00434290423431265	0.546716623578829
213661_at	PAMR1	chr11:35453377-35454441 (-) // 97.08 // p13	-2.46030974517956	8.86457673903217	-4.42152575137928	0.000211755154065699	0.00434601458835384	0.545269713714825
203422_at	POLD1	chr19:50887595-50921270 (+) // 99.91 // q13.33	1.53007860562635	8.82495521660803	4.41992261876865	0.00021258952114281	0.00435606938727062	0.541465440960143
208682_s_at	MAGED2	chrX:54834195-54842319 (+) // 94.75 // p11.21	1.39149571110461	10.2418236221114	4.41973534161569	0.000212687205994821	0.00435606938727062	0.541021030562374
200810_s_at	CIRBP	chr19:1269346-1273169 (+) // 90.7 // p13.3	-1.46350505644006	14.491686136379	-4.41963157590023	0.000212741350145451	0.00435606938727062	0.540774793827993
230263_s_at	DOCK5	chr8:25272648-25273230 (+) // 94.9 // p21.2	-1.6491369542508	9.91716191580042	-4.41856206738949	0.000213300216332658	0.00436411462782061	0.538236853760756
239893_at	---	chr15:95014395-95014988 (+) // 86.38 // q26.2	-1.86697924709154	9.67665659310508	-4.41824585776439	0.000213465731453476	0.00436411462782061	0.537486493163924
206550_s_at	NUP155	chr5:37291940-37370887 (-) // 99.95 // p13.2	2.65107514798011	7.6741699587664	4.41716558111868	0.000214032156622523	0.00437230003738112	0.534923026294758
220050_at	C9orf9	chr9:135754289-135765418 (+) // 99.04 // q34.13	-1.04466305250908	8.87725951638783	-4.41647129515774	0.000214396988148682	0.00437635774568302	0.533275515466436
231218_at	---	chr2:202140690-202141150 (-) // 95.04 // q33.1	-2.04288086466647	8.27575569406496	-4.41572268341865	0.000214791064346732	0.00438100565947184	0.531499101359039
212581_x_at	GAPDH	chr12:6643693-6647537 (+) // 66.9 // p13.31	1.38516078908117	13.3712883688449	4.41507538633108	0.000215132392197319	0.00438222074953441	0.529963109255005
213896_x_at	FAM149B1	chr10:74990053-74995393 (+) // 96.82 // q22.2	1.05048792151632	8.63447256559618	4.41497858903213	0.000215183481283153	0.00438222074953441	0.529733416463934
230281_at	C16orf46	chr16:81087101-81087565 (-) // 92.6 // q23.2	-1.42148397284857	9.66769419310425	-4.4142959055341	0.000215544143030915	0.00438617339589649	0.528113464019336
216484_x_at	---	chr1:156711901-156712429 (-) // 38.95 // q23.1	1.02197318115673	11.1807809363332	4.4135566418596	0.000215935378698837	0.00439074161536507	0.526359260777393
222281_s_at	C1orf186 /// LOC100505650	chr1:206279129-206280971 (-) // 36.27 // q32.1	2.41930886787136	13.3868206403167	4.41257707917511	0.000216454881709752	0.00439790890831883	0.524034865646598
201848_s_at	BNIP3	chr10:133781942-133795382 (-) // 93.41 // q26.3	1.87969378507057	7.5070555084487	4.41061930609841	0.000217496923335341	0.00441567385140031	0.519389336215889
225263_at	HS6ST1	chr1:21754964-21758729 (+) // 97.48 // p36.12 /// chr2:129023053-129075967 (-) // 98.11 // q14.3	1.13485839547307	10.5029998383903	4.4090323514108	0.000218345278215354	0.00442948217717004	0.515623759845034
230964_at	FREM2	chr13:39459610-39460072 (+) // 97.26 // q13.3	-3.22482656006964	6.75486422405093	-4.4071509036441	0.000219355356468958	0.00444654753390346	0.511159461399487
214890_s_at	FAM149A	chr4:187075641-187093296 (+) // 98.42 // q35.1	-2.21593203608741	8.81474458954439	-4.40583420796247	0.000220065021828195	0.0044575016575231	0.508035245903137
225224_at	NOL4L	chr20:31030863-31071261 (-) // 97.17 // q11.21	1.29479868992019	11.4671309881612	4.40493643871525	0.000220550213956218	0.00445830782898084	0.505905065122694
241421_at	LOC105371472	chr1:161249255-161249711 (-) // 45.22 // q23.3	-1.62073478186123	8.05702952619617	-4.40448995760028	0.000220791909642756	0.00445830782898084	0.504845683366774
224387_at	COMMD5	chr8:146075675-146078892 (-) // 91.22 // q24.3	1.39822706820558	8.68924370517727	4.40442273630677	0.000220828321815177	0.00445830782898084	0.50468618532232
201587_s_at	IRAK1	chrX:153275961-153285342 (-) // 87.8 // q28	1.42698593440289	11.4092723677872	4.40425671935165	0.000220918275001235	0.00445830782898084	0.504292272122916
AFFX-HUMGAPDH/M33197_3_at	GAPDH	---	1.15537385874072	13.9930887515611	4.40419563953312	0.000220951379189579	0.00445830782898084	0.50414734641532
215108_x_at	TOX3	chr16:52471922-52480076 (-) // 88.22 // q12.1	-2.91621846465737	6.15431654670732	-4.40366602479628	0.000221238629358724	0.00446068574906119	0.5028907184629
1568736_s_at	DLGAP1	chr18:3717063-3718201 (-) // 95.79 // p11.31	-2.9138932136765	8.28125591714974	-4.40229605730448	0.000221983401863378	0.00447227768773257	0.499640193033864
228194_s_at	SORCS1	chr10:108333420-108489872 (-) // 93.63 // q25.1	-2.82997770268115	6.99587913640102	-4.40140039457559	0.000222471678456971	0.00447774947738156	0.497515071419421
1556427_s_at	LRRN4CL	chr11:62453877-62457371 (-) // 63.77 // q12.3	-1.67732409941532	7.58101639265241	-4.40117431717584	0.000222595095924824	0.00447774947738156	0.496978664422867
206093_x_at	TNXA /// TNXB	chr6:32008932-32013905 (-) // 99.39 // p21.33	-1.97828508905302	9.23456932457111	-4.40030501898241	0.000223070291548263	0.00448255236814641	0.494916116263378
223796_at	CNTNAP3 /// CNTNAP3B /// CNTNAP3P2 /// LOC100289279 /// LOC105369234	chr9:43685195-43921491 (+) // 96.95 // p11.2 /// chr9:39072765-39288148 (-) // 98.81 // p13.1	-2.00804723892561	7.89683691240556	-4.40003741779814	0.000223216778130091	0.00448255236814641	0.494281192900929
213113_s_at	SLC43A3	chr11:57174426-57194557 (-) // 83.72 // q12.1	1.18467159479603	9.14385817617176	4.39980414694581	0.000223344550623124	0.00448255236814641	0.493727724476595
1556888_at	LOC101927121	chr13:74862163-74982939 (+) // 83.68 // q22.1	-3.07014579758398	6.13065981909123	-4.39928679976467	0.000223628185252278	0.00448482663675779	0.492500248212075
234994_at	TMEM200A	chr6:130762281-130764566 (+) // 99.48 // q23.1	-1.9833514681295	9.34236886496957	-4.39851233767886	0.00022405345666191	0.00448964284339384	0.490662741924584
208149_x_at	DDX11	chr12:31226851-31257725 (+) // 99.15 // p11.21 /// chr12:9436318-9466684 (+) // 97.78 // p13.31 /// chr12:9570308-9600751 (-) // 97.83 // p13.31	1.35869225404293	9.58209526300258	4.39822882701095	0.000224209339930993	0.00448964284339384	0.489990081075367
218235_s_at	UTP11L	chr1:38478413-38489494 (+) // 99.12 // p34.3	1.09735952069173	9.25602936731265	4.39688724778483	0.000224948456827262	0.00449900276879313	0.486807055734312
208296_x_at	TNFAIP8	chr5:118691729-118730293 (+) // 99.0 // q23.1	-1.57074903667102	8.84894343750486	-4.3967603746945	0.000225018481182613	0.00449900276879313	0.486506039033628
222025_s_at	OPLAH	chr8:145106167-145109992 (-) // 71.27 // q24.3	2.64730219462853	8.18058421719654	4.39560696169085	0.00022565607960924	0.00450832768457549	0.483769488011545
228542_at	MRS2	chr6:24403388-24423705 (+) // 74.68 // p22.3	1.37678039479207	7.46740706061105	4.39412733137931	0.000226476657149696	0.00452129138443198	0.480259003757247
232049_at	SNX2	chr5:122167652-122170233 (+) // 85.08 // q23.2	-2.86625168638356	6.15824005516695	-4.39292340645423	0.000227146536444542	0.00452881367337284	0.4774026750632
218408_at	TIMM10	chr11:57295935-57298214 (-) // 89.36 // q12.1	1.57522150747703	10.1109166578728	4.39283207524689	0.000227197435155914	0.00452881367337284	0.477185991717986
222155_s_at	SLC52A2	chr8:145582224-145584930 (+) // 99.51 // q24.3	2.73176924568978	7.40887644734694	4.39185765959449	0.000227741186275918	0.00453383325422424	0.47487420074438
239333_x_at	---	chr7:142967507-142968276 (+) // 18.05 // q34	-1.43526323085823	9.31205821089617	-4.39176383420281	0.00022779361215778	0.00453383325422424	0.474651602021892
238658_at	---	chr15:30834560-30835052 (+) // 90.59 // q13.2 /// chr15:32876021-32876513 (+) // 90.22 // q13.3 /// chr15:30715591-30716083 (-) // 90.59 // q13.2 /// chr15:32756969-32757461 (-) // 90.22 // q13.3	-1.39820768199241	7.95563002319824	-4.39028598135298	0.000228620972577476	0.00454686363286261	0.471145452194364
232935_at	---	chr13:40100012-40101841 (-) // 95.33 // q14.11	-1.88609227000293	8.30565741401424	-4.38728152130266	0.000230312271789522	0.00457704357793335	0.464017626691428
229968_at	---	chr4:38793349-38793966 (-) // 40.22 // p14	-2.42587238879555	8.37753551912751	-4.38688331932125	0.000230537369213195	0.00457729679710289	0.463072940851101
222291_at	FAM149A	chr4:187086564-187088666 (+) // 97.88 // q35.1	-2.26982356327469	9.14636820226342	-4.3866441496955	0.000230672673923573	0.00457729679710289	0.46250554159708
227708_at	EEF1A1	chr6:74225474-74225965 (-) // 96.84 // q13	-1.61306517168384	10.0967667513408	-4.38599522200588	0.000231040190300561	0.0045792975638634	0.460966050108254
242397_at	---	chr12:10320373-10320864 (-) // 96.06 // p13.2	-2.33171494200875	8.0879337732761	-4.38558334122881	0.000231273760492089	0.0045792975638634	0.459988924458676
213571_s_at	EIF4E2	chr2:233432035-233433919 (+) // 88.77 // q37.1	1.09086269461643	11.3679552607524	4.38554551832962	0.000231295221021507	0.0045792975638634	0.459899195461324
213217_at	ADCY2	chr5:7626321-7830194 (+) // 86.71 // p15.31	-2.97520503326075	8.49492642710451	-4.38484660242265	0.000231692141360934	0.00458370959152226	0.458241130805034
225649_s_at	STK35	chr20:2124576-2129196 (+) // 97.87 // p13	1.12961757743888	13.8138006070891	4.38239121752069	0.000233091987041617	0.00460794159367857	0.452416212827425
217523_at	CD44	chr11:35218274-35218983 (+) // 99.3 // p13	-1.87964710245062	8.63758959775553	-4.378216344746	0.000235491590588598	0.00465188639413276	0.442512454652395
242814_at	SERPINB9	chr6:2893303-2893707 (-) // 88.02 // p25.2	-2.010186555321	8.86812528826832	-4.37690147241936	0.000236252450043719	0.00466341792694992	0.43939335644334
235765_at	TLE4	chr9:82186877-82187391 (+) // 97.67 // q21.31	-2.56404619769668	7.16803758710057	-4.37637107388065	0.000236560064407135	0.00466599222169939	0.43813517309614
235555_at	---	chr6:151723324-151724202 (+) // 49.54 // q25.1	1.45027170114225	7.59469485707731	4.37539634013921	0.00023712642449202	0.00467366243242804	0.435822978107706
224752_at	C7orf73	chr7:135347240-135361160 (+) // 70.52 // q33	0.945210011345853	9.62951124860596	4.37398155331416	0.000237950887956197	0.00468157460171191	0.432466959040285
203025_at	NAA10	chrX:153195378-153200454 (-) // 100.0 // q28	1.34490636627245	9.59112078245471	4.37384233276819	0.000238032173221	0.00468157460171191	0.432136716170678
218265_at	SECISBP2	chr9:91933433-91974554 (+) // 97.59 // q22.2	-0.835072516014531	11.3627000190334	-4.37365939819546	0.000238139023582115	0.00468157460171191	0.431702780630055
200830_at	PSMD2	chr3:184017115-184026836 (+) // 97.45 // q27.1	1.12311454026939	12.3498345196439	4.37336740376168	0.000238309674221753	0.00468157460171191	0.431010147928907
211456_x_at	MT1HL1	chr1:237167402-237167718 (-) // 99.37 // q43	2.26486359189882	9.13938976608153	4.37318418780706	0.000238416813796736	0.00468157460171191	0.430575546954969
242006_at	LCA5	chr6:80195254-80195940 (-) // 96.68 // q14.1	-1.57219910077953	7.23680942891868	-4.37171759550153	0.000239276174719059	0.00469429986132755	0.427096716410782
207330_at	PZP	chr12:9301436-9360966 (-) // 99.74 // p13.31	-2.80723840350369	7.54700292559598	-4.37147024705576	0.000239421415531023	0.00469429986132755	0.426509998462069
210532_s_at	C14orf2	chr14:104378853-104387855 (-) // 63.88 // q32.33	1.01561504186605	11.0179742913794	4.36881425209551	0.000240986561699099	0.00472147183233681	0.420209989869432
201631_s_at	IER3	chr6:30710976-30712306 (-) // 98.78 // p21.33	-1.70542246366019	13.6982657444508	-4.36790639147009	0.000241523897236058	0.00472848123570252	0.418056586965418
229914_at	LOC401261	chr6:42756997-42759061 (+) // 59.74 // p21.1	1.39172743957971	9.00307910199713	4.36682038780174	0.000242168245026093	0.00473141609728901	0.415480663154596
222901_s_at	KCNJ16	chr17:68071425-68129813 (+) // 95.26 // q24.3	-2.47317880218546	6.80758432908168	-4.36676283640682	0.000242202439366239	0.00473141609728901	0.415344156115443
216442_x_at	FN1	chr2:216225588-216227767 (-) // 67.89 // q35	2.35815542114723	10.1787551213726	4.36674530772126	0.000242212855048822	0.00473141609728901	0.41530257957238
205656_at	PCDH17	chr13:58205943-58299670 (+) // 98.33 // q21.1	-1.88482547928779	9.3780399929551	-4.36603656899421	0.000242634368715185	0.00473613654337157	0.41362151816408
240293_at	CCDC153	chr11:119060958-119063993 (-) // 95.37 // q23.3	-2.85750414719671	9.18756983313259	-4.3646884746495	0.000243438157747715	0.00474542286735825	0.41042399928165
219583_s_at	SPATA7	chr14:88852010-88904800 (+) // 98.61 // q31.3	-1.41312169609687	9.35017702692176	-4.36424789796115	0.000243701424703155	0.00474542286735825	0.409379013597209
202095_s_at	BIRC5	chr17:76210348-76220777 (+) // 97.59 // q25.3	2.39655304292394	7.23175711771526	4.364036412649	0.000243827899073576	0.00474542286735825	0.408877401996068
226358_at	APH1B	chr15:63599399-63601318 (+) // 90.42 // q22.2	-1.60870029410439	9.62471086685561	-4.36395121475718	0.000243878868443729	0.00474542286735825	0.408675325621101
204057_at	IRF8	chr16:85936382-85956212 (+) // 91.5 // q24.1	-1.75071175327478	9.00175684141194	-4.36373012155041	0.000244011186480445	0.00474542286735825	0.408150927166693
233588_x_at	PFDN6	chr6:33257548-33258709 (+) // 93.07 // p21.32	1.23397244880715	9.64262393120122	4.3628529451376	0.000244536859819908	0.00475213623083234	0.40607041399247
214114_x_at	FASTK	chr7:150773711-150777934 (-) // 82.76 // q36.1	1.06426592810335	10.9966539796488	4.36115888877593	0.000245555280718963	0.00476840829785525	0.402052454568792
235425_at	SGOL2	chr2:201435785-201436538 (+) // 96.99 // q33.1	1.28086835602619	8.88978958963993	4.36002233165301	0.000246240925141198	0.00477644704446181	0.399356810839068
236293_at	RHOH	chr4:40201963-40202986 (+) // 90.65 // p14	-2.0100175028983	8.09476749519103	-4.35961966070339	0.000246484301325377	0.00477644704446181	0.398401778700231
37586_at	ZNF142	chr2:219502641-219524261 (-) // 96.74 // q35	1.1151039670568	8.17507896350357	4.35932823101754	0.000246660592846983	0.00477644704446181	0.397710584833751
213858_at	ZNF250	chr8:146106163-146108222 (-) // 95.25 // q24.3	1.78691399575828	9.03222299790623	4.35927167508235	0.000246694819249129	0.00477644704446181	0.397576449414135
204897_at	PTGER4	chr5:40680038-40693837 (+) // 98.19 // p13.1	-2.20976824473077	9.44905895027264	-4.3582431628307	0.000247318081525742	0.00478400590542707	0.395137109949792
204670_x_at	HLA-DRB1 /// HLA-DRB4 /// LOC105369230	chr6:32546601-32557548 (-) // 91.34 // p21.32	-2.0945136896297	12.5100218998776	-4.35802813933642	0.000247448581315193	0.00478400590542707	0.394627138571085
241916_at	---	chr3:146256492-146257226 (-) // 28.17 // q24	-1.47181775492633	10.3657952748352	-4.35647895616107	0.000248390833142277	0.00479869949985505	0.390952974502929
214119_s_at	FKBP1A	chr20:1349622-1373703 (-) // 97.46 // p13	2.11843294698109	7.69814067374787	4.35457318393354	0.000249554895619598	0.00481765360077364	0.386433180326261
236780_at	---	chr9:127630508-127630972 (-) // 97.89 // q33.3	2.16548693202967	7.5344034066764	4.35371440005976	0.000250081230189774	0.00482234158136243	0.384396489974042
224185_at	---	chr17:7588774-7589689 (-) // 36.53 // p13.1	1.55218402562034	8.94743830738224	4.35357950535969	0.000250164005777802	0.00482234158136243	0.384076575676541
205291_at	IL2RB	chr22:37521886-37545962 (-) // 82.75 // q12.3	-1.55535289417106	8.23688040249696	-4.35294578055767	0.000250553245958134	0.00482631168439618	0.382573649548138
231081_at	C2orf73	chr2:54561953-54587867 (+) // 97.65 // p16.2	-1.91441595108769	7.36550430451114	-4.35145528107129	0.00025147111514461	0.00484045131870458	0.379038859074003
208212_s_at	ALK	chr2:29415641-30144432 (-) // 88.9 // p23.2	3.73331229349958	8.26365106275697	4.35028694726393	0.000252192940986656	0.00484325391794832	0.376268140684037
1552321_a_at	CCDC65	chr12:49297915-49315891 (+) // 98.2 // q13.12	-3.48226598811265	7.03715756441306	-4.34974442030552	0.000252528831865924	0.00484325391794832	0.374981543417462
237448_at	---	chr1:100727391-100727831 (-) // 14.93 // p21.2	-1.1691373255749	8.64446927960178	-4.34930188926493	0.000252803144262251	0.00484325391794832	0.373932091256909
221667_s_at	HSPB8	chr12:119616761-119632505 (+) // 82.64 // q24.23	-2.20739533464567	9.22592698024348	-4.34903742741509	0.000252967218872272	0.00484325391794832	0.373304928563631
230763_at	SPATA17	chr1:217975104-218040486 (+) // 94.81 // q41	-2.03490788097766	9.82064574083195	-4.34880137940583	0.000253113755214704	0.00484325391794832	0.372745149944908
241722_x_at	---	chr1:150544803-150545335 (-) // 46.36 // q21.3	-2.00513562579264	8.89627485659632	-4.34877390958011	0.000253130813732687	0.00484325391794832	0.372680006424469
226748_at	LYSMD2	chr15:52015265-52030321 (-) // 88.66 // q21.2	-1.25641202390251	9.35299425008025	-4.34854117781483	0.000253275384235078	0.00484325391794832	0.372128093774428
229099_at	UQCC3	chr11:62439300-62439849 (+) // 96.05 // q12.3	1.27619609084109	9.96349550534419	4.34828590558273	0.000253434051595099	0.00484325391794832	0.371522729110612
229221_at	CD44	chr11:35226609-35229711 (+) // 99.04 // p13	-1.84652013055876	8.46738408602444	-4.3482661262796	0.000253446349794697	0.00484325391794832	0.371475823606902
221524_s_at	RRAGD	chr6:90077593-90121765 (-) // 92.77 // q15	-2.40028506431006	10.2483373535061	-4.34825057548059	0.000253456019251587	0.00484325391794832	0.371438945769994
235573_at	HSPH1	chr13:31709117-31710175 (-) // 86.21 // q12.3	-1.60423866532341	8.87820851672593	-4.3467845051634	0.000254369277819702	0.00485718043767106	0.367962272381267
235767_x_at	PHAX	chr5:125962274-125962939 (+) // 49.85 // q23.2	-1.23349227084342	10.6374056448613	-4.34561145439361	0.000255102375207455	0.00486764908982804	0.365180514093551
AFFX-HUMGAPDH/M33197_M_at	GAPDH	---	1.58113379719919	11.9543375331881	4.34456542785198	0.000255757870722162	0.00487662291951917	0.362700010976795
204994_at	MX2	chr21:42733949-42780869 (+) // 90.78 // q22.3	1.76438491808282	10.2176878086009	4.341846783754	0.000257469404939046	0.00490570504403397	0.356253273207219
213003_s_at	SPIDR	chr8:48648641-48650235 (+) // 96.86 // q11.21	-1.64106796149412	8.02384741694799	-4.34062289974055	0.000258243640394493	0.00491436682608419	0.35335113589789
224885_s_at	KRTCAP2	chr1:155141883-155145771 (-) // 59.77 // q22	1.2530836896098	13.1657507128384	4.34053683085846	0.000258298175554922	0.00491436682608419	0.353147046461157
236619_at	---	chr3:108257999-108258491 (-) // 17.88 // q13.13	2.53397484641902	7.17003108860034	4.34008182716043	0.000258586667440965	0.00491436682608419	0.352068129769566
219290_x_at	DAPP1	chr4:100737989-100791311 (+) // 89.42 // q23	-1.62722919379734	10.5611022559957	-4.33994965451257	0.000258670530949137	0.00491436682608419	0.351754719604942
237690_at	ADGRF4	chr6:47689350-47689757 (+) // 74.09 // p12.3	-2.62356440407689	7.28123444526692	-4.33959703129111	0.000258894403370847	0.00491507384971964	0.35091857545297
227869_at	FAM104B	chrX:55172330-55187376 (-) // 76.9 // p11.21	-1.23341280953082	9.05468227439636	-4.33854848469798	0.00025956124683257	0.00492418353861329	0.348432270524524
202021_x_at	EIF1	chr17:39845152-39847893 (+) // 97.81 // q21.2	-1.37685706185443	12.3332780233585	-4.33798327172951	0.000259921417048945	0.00492569903292766	0.347092055055243
226863_at	FAM110C	chr2:38813-42283 (-) // 91.94 // p25.3	-1.47584543989342	11.0546155255648	-4.33783614330094	0.000260015253523069	0.00492569903292766	0.346743190161802
218145_at	TRIB3	chr20:361486-378201 (+) // 92.82 // p13	1.5150512485836	8.05215602288307	4.33628907484987	0.000261004005343307	0.00493522672504807	0.343074881958684
207746_at	POLQ	chr3:121226882-121229365 (-) // 45.09 // q13.33	1.27746960377955	7.83513557975303	4.33613442351534	0.000261103051493629	0.00493522672504807	0.342708186491341
228124_at	ABHD12	chr20:25275379-25370725 (-) // 96.07 // p11.21	1.41098052193578	9.09411483883041	4.3356809107998	0.000261393719579119	0.00493522672504807	0.341632861464066
229523_at	TMEM200C	chr18:5889413-5889992 (-) // 78.37 // p11.31	-1.56349490954597	8.19022933055668	-4.33562273397952	0.000261431030020502	0.00493522672504807	0.341494918697538
226878_at	HLA-DOA	chr6:32971958-32972876 (-) // 96.02 // p21.32	-1.43079434453665	9.29872272398103	-4.33558487608042	0.000261455312222469	0.00493522672504807	0.341405154074831
209744_x_at	ITCH	chr20:32957198-33095737 (+) // 98.47 // q11.22	1.76090232537022	8.4862296352556	4.33480731438855	0.00026195454236621	0.00494110817305662	0.339561491563168
31807_at	DDX49	chr19:19030550-19039434 (+) // 54.59 // p13.11	1.08293803839182	9.77622045181801	4.33185151103552	0.0002638610161617	0.00497061344420536	0.332553197960845
242304_at	LOC102724112 /// PYM1	chr12:56307532-56321639 (-) // 80.0 // q13.2	1.16617415560236	8.80670604497233	4.33179699521414	0.000263896308483939	0.00497061344420536	0.332423941772628
219115_s_at	IL20RA	chr6:137321107-137366101 (-) // 96.41 // q23.3	-3.0926951382254	7.12413283813237	-4.33009618324864	0.000264999749615978	0.00498782945453033	0.328391385775157
226922_at	RANBP2	chr2:109401190-109402267 (+) // 97.55 // q12.3	-1.24447908779909	10.438898095336	-4.3297364127184	0.000265233749471306	0.00498866792219888	0.327538395307321
1558143_a_at	BCL2L11	chr2:111922398-111924603 (+) // 96.19 // q13	1.4369380897616	8.89081620672507	4.32786822797847	0.00026645216867733	0.00500693899289806	0.323109122662337
203022_at	RNASEH2A	chr19:12917438-12924340 (+) // 98.73 // p13.2	2.0168380094471	8.17201150102377	4.32766436489766	0.000266585465139111	0.00500693899289806	0.322625790631271
211116_at	SLC9A2	chr2:103236219-103325110 (+) // 96.57 // q12.1	2.56112112403337	6.64396353882165	4.32634611729651	0.000267449015791065	0.00501957767912354	0.319500432077722
213002_at	MARCKS	chr6:114181655-114182980 (-) // 100.0 // q21	-1.29838730666286	10.4790916570521	-4.32570145752319	0.000267872333649005	0.00502067320455298	0.317972063576257
207789_s_at	DPP6	chr7:154002402-154685161 (+) // 98.62 // q36.2	-1.99943978549226	7.5098103203232	-4.32567651918289	0.000267888722937754	0.00502067320455298	0.317912939655918
200607_s_at	RAD21	chr8:117858172-117887040 (-) // 94.62 // q24.11	1.25824347006682	9.54498990825074	4.32331207062384	0.000269447182190138	0.00504296879634197	0.31230737997365
225299_at	MYO5B	chr18:47349100-47463752 (-) // 99.51 // q21.1	-1.38120675784781	9.45404311109701	-4.32329059081993	0.000269461381454244	0.00504296879634197	0.312256457107152
228171_s_at	PLEKHG4	chr16:67322840-67323383 (+) // 95.94 // q22.1	1.5949126717466	9.44709049030328	4.3221653294613	0.00027020628444038	0.00505331809792904	0.309588783108806
202910_s_at	ADGRE5	chr19:14492265-14519533 (+) // 99.18 // p13.12	-2.20879280298021	9.09888312607859	-4.32137158299307	0.00027073296818829	0.00505957453394894	0.307707059565984
229711_s_at	MDM2	chr12:69236235-69238043 (+) // 94.67 // q15	-1.19725059440873	9.89126615830994	-4.31871460940565	0.000272503458275527	0.00508904073726271	0.301408349992732
209899_s_at	PUF60	chr8:144898548-144911483 (-) // 97.22 // q24.3	1.2790357591641	11.1461151027221	4.31825990065935	0.000272807613794277	0.00508904073726271	0.300330424144467
1557305_at	TACC1	chr8:38703416-38705639 (+) // 69.77 // p11.22	-1.81732180028923	7.73643717511353	-4.31813761334646	0.000272889469885119	0.00508904073726271	0.300040532734577
229404_at	TWIST2	chr2:239757162-239832230 (+) // 50.77 // q37.3	-1.63177159266373	7.57382113412986	-4.31697962180391	0.000273665818561857	0.00509990681837991	0.29729544836549
224994_at	CAMK2D	chr4:114373569-114683202 (-) // 88.24 // q26	-1.27680142917804	8.37308086206249	-4.31604653345397	0.000274292991814493	0.00510611811481439	0.29508354006
225265_at	RBMS1	chr2:161128661-161131012 (-) // 93.09 // q24.2	1.54178597451216	11.373941143215	4.31590693111962	0.000274386948673187	0.00510611811481439	0.294752611715711
240182_at	---	chr6:29787836-29788199 (-) // 18.75 // p22.1	-1.87802464619048	8.41618506738624	-4.3129622291395	0.000276376340126574	0.00513900403696827	0.28777231691237
209227_at	TUSC3	chr8:15397731-15622854 (+) // 89.9 // p22	-1.45487194570528	7.98984341599862	-4.31257264574889	0.000276640613622357	0.00513900403696827	0.286848846020276
226449_at	CEP120	chr5:122680585-122682020 (-) // 94.58 // q23.2	-1.14210649696841	9.87409546991495	-4.31242678670341	0.000276739621920895	0.00513900403696827	0.286503102070329
203060_s_at	PAPSS2	chr10:89419675-89507460 (+) // 89.67 // q23.2	-1.61989397744301	8.98505922610646	-4.30985877304988	0.000278488586843535	0.00516443938229027	0.280415999380399
230231_at	FGF14	chr13:102373012-102374124 (-) // 99.29 // q33.1	-1.95242909711873	7.32042416479279	-4.30983973781789	0.000278501592087657	0.00516443938229027	0.28037087992058
206526_at	RIBC2	chr22:45809609-45828293 (+) // 96.51 // q13.31	-3.43680220715641	8.35299864015295	-4.30858457354816	0.000279360485770156	0.0051767208383531	0.277395773333721
227818_at	CEP85	chr1:26584163-26605298 (+) // 99.26 // p36.11	2.27819666812443	8.07533219855029	4.30584434094087	0.000281244802272925	0.0052079733709217	0.270900797412445
218336_at	PFDN2	chr1:161070346-161087835 (-) // 94.72 // q23.3	1.08981787567287	10.2770768373617	4.30515475231533	0.00028172099366545	0.00521312523204401	0.269266353710687
203214_x_at	CDK1	chr10:62538235-62553762 (+) // 98.76 // q21.2	2.25624556999241	7.40733530136097	4.30283607981849	0.000283328055980256	0.00523918143965738	0.263770815501168
219984_s_at	HRASLS	chr3:192959111-192988643 (+) // 100.0 // q29	2.32069441218846	6.93101956477255	4.30053585865066	0.000284931380656672	0.00526513201084315	0.258319185075189
203588_s_at	TFDP2	chr3:141670003-141747450 (-) // 98.12 // q23	1.9542187443253	8.73420343240439	4.29807665057471	0.000286655552319695	0.00529327770244194	0.252490944039317
204424_s_at	LMO3	chr12:16701305-16759068 (-) // 94.96 // p12.3	3.80560389854416	7.41242500221654	4.29745453272429	0.000287093374021456	0.00529764731936439	0.251016577801144
201160_s_at	YBX3	chr12:10851688-10875953 (-) // 90.13 // p13.2	-1.11263426842822	13.2838409686507	-4.29660320332183	0.000287693588545136	0.00530500530362082	0.248999020987685
219166_at	DNAAF2	chr14:50091893-50100735 (-) // 96.17 // q21.3	-1.22080793358212	8.68585443528983	-4.29630638210315	0.000287903151643534	0.00530515450600247	0.248295593215741
239071_at	RBBP4	---	1.06736490927976	9.55274950716459	4.29371347095536	0.000289740308155261	0.00533527398205897	0.242150858176799
221876_at	ZNF783	chr7:148979111-148982082 (+) // 82.34 // q36.1	1.37694617568566	10.1101278872727	4.29291130130804	0.000290311038443616	0.00534204770391146	0.240249906511848
242592_at	GPR137C	chr14:53102414-53103448 (+) // 98.85 // q22.1	2.76756094194342	6.92284165175712	4.29029304777162	0.000292181709012066	0.00537271561571628	0.234045422041443
35846_at	THRA	chr17:38219190-38249985 (+) // 65.82 // q21.1	-1.1664849504582	8.73252079736874	-4.28994627846118	0.00029243036755723	0.00537353554676691	0.233223699488244
211025_x_at	COX5B	chr2:98262520-98264656 (+) // 94.74 // q11.2	1.18314995653486	10.882577767234	4.28805276916815	0.0002937918833518	0.00539478931131073	0.228736815874583
228499_at	PFKFB4	chr3:48555118-48555834 (-) // 97.28 // p21.31	2.57993403812316	7.69583589789734	4.28620573453141	0.00029512608257225	0.00541551219950696	0.224360180829133
237005_at	EMC3-AS1	chr3:10046518-10046928 (+) // 96.24 // p25.3	2.47579408855032	7.03479888167576	4.28547936705619	0.000295652428216735	0.00542139257646453	0.222639052197493
211368_s_at	CASP1	chr11:104896951-104905202 (-) // 97.67 // q22.3	-1.8392328551563	8.5729283908279	-4.28507914299221	0.000295942842017924	0.00542294148644118	0.221690728800549
227306_at	---	chr9:19453206-19455169 (+) // 94.96 // p22.1	-1.93548918661547	8.64170209676606	-4.28353263729287	0.000297067710215563	0.0054397683904007	0.218026366343969
209335_at	DCN	chr12:91539034-91573308 (-) // 91.66 // q21.33	-1.75834058706268	9.96856277427628	-4.28168132651753	0.000298419899274376	0.00546073161062742	0.213639897412414
236421_at	ANKRD45	chr1:173578696-173579132 (-) // 100.0 // q25.1	-2.69518855463924	7.3561479130058	-4.28110711872161	0.000298840545827592	0.00546463142550844	0.212279402893809
1563467_at	---	chr4:157701281-157707623 (-) // 71.33 // q32.1	-1.23631101639744	9.79843936850988	-4.28076362111616	0.00029909246440576	0.00546544259037646	0.211465545372721
1557667_at	---	chr20:3164366-3166330 (-) // 54.94 // p13	1.25035682200002	8.51347485894587	4.27986874321886	0.00029974975768852	0.00547272920133394	0.209345308754922
235830_at	NT5DC1	chr6:116568347-116569120 (+) // 99.74 // q22.1	-2.31013133957659	7.26278189421068	-4.27952882944407	0.000299999804340458	0.00547272920133394	0.208539957761175
202145_at	LY6E	chr8:144099930-144103824 (+) // 99.39 // q24.3	2.74258610964011	8.33520416958318	4.27937269958879	0.00030011472606434	0.00547272920133394	0.208170043789002
239151_at	BMS1P5 /// LOC102724455	chr10:48210171-48210798 (+) // 97.81 // q11.22 /// chr10:51742792-51743419 (+) // 96.55 // q11.23 /// chr10:47218551-47219178 (-) // 97.81 // q11.22 /// chr10:49244684-49245308 (-) // 97.49 // q11.22 /// chr10:46738135-46738762 (-) // 97.02 // q11.22 /// chr10:48927897-48928524 (-) // 97.02 // q11.22 /// chr10:46347855-46348482 (-) // 96.71 // q11.22 /// chr10:51251479-51252106 (-) // 96.55 // q1…	-1.41811634141645	9.27666986459855	-4.27864295152528	0.00030065245137879	0.00547513747142599	0.206441084499837
203286_at	RNF44	chr5:175953714-175964306 (-) // 98.33 // q35.2	1.11104410410037	10.5922493559431	4.27838565501133	0.000300842273359673	0.00547513747142599	0.205831488073116
223572_at	HHATL	chr3:42734155-42744126 (-) // 99.64 // p22.1	-2.3299510412696	6.56694823463381	-4.27834731017284	0.000300870572731027	0.00547513747142599	0.205740640269519
230206_at	DOCK5	chr8:25272438-25273227 (-) // 96.47 // p21.2	-1.88884240624241	10.9475733135036	-4.27789592025262	0.00030120390878888	0.00547741804297568	0.204671197048317
235275_at	BMP8B	chr1:40222854-40224005 (-) // 73.91 // p34.2	2.0249423706782	7.6561260321748	4.27644639372765	0.000302276830644056	0.00549313561388494	0.201236996565766
202672_s_at	ATF3	chr1:212782112-212794099 (+) // 99.27 // q32.3	-3.06516364832481	12.7516137290061	-4.27484426523003	0.000303467147949569	0.00551096340676417	0.197441343529504
219676_at	ZSCAN16	chr6:28092386-28097854 (+) // 96.43 // p22.1	1.06447374046212	9.13091029174894	4.27198380494671	0.000305604006854739	0.00554594397553342	0.190664774302419
213228_at	PDE8B	chr5:76627254-76723226 (+) // 99.19 // q13.3	-2.45765040178967	8.06445701993918	-4.27064380542818	0.000306610192800235	0.0055520995285673	0.1874903558063
236975_at	---	chr13:27739206-27739723 (-) // 83.9 // q12.13	-1.86671074856823	9.31313068858309	-4.27047109573183	0.00030674011841191	0.0055520995285673	0.187081216657395
227933_at	LINGO1	chr15:77905375-77906491 (-) // 57.28 // q24.3	2.61571894966743	7.97302433181114	4.2704327579059	0.000306768966549857	0.0055520995285673	0.186990396747237
204732_s_at	TRIM23	chr5:64885516-64920136 (-) // 99.25 // q12.3	-1.51773591687786	9.07343064066023	-4.27040932247586	0.000306786602387416	0.0055520995285673	0.186934879707562
232131_at	LINC00933	chr15:85114376-85123408 (+) // 38.89 // q25.2	-2.23371904783656	5.89305390685061	-4.26864787293795	0.000308115045896872	0.0055723113932393	0.182762177523644
228771_at	ADRBK2	chr22:26124444-26125261 (+) // 95.44 // q12.1	-1.47399970297039	10.6932873268968	-4.26566008644779	0.000310381511421448	0.00560597893432667	0.175684672741077
243046_at	---	chr4:103726644-103727459 (-) // 39.54 // q24	-1.29664022530586	10.1321711218052	-4.26563258703016	0.00031040244896887	0.00560597893432667	0.175619533375538
226790_at	MORN2	chr2:39103128-39109848 (+) // 98.48 // p22.1	-1.58973598876058	8.50131218902689	-4.26531211497544	0.00031064655446397	0.00560634915798131	0.174860415941412
229666_s_at	CSTF3	chr11:33162977-33183037 (-) // 88.31 // p13	1.31761623772815	10.5488666324785	4.26504683024393	0.000310848768443442	0.00560634915798131	0.17423202634082
207749_s_at	PPP2R3A	chr3:135741660-135864490 (+) // 99.27 // q22.3	1.7592294400334	8.99915910955387	4.26356146977356	0.000311983418859929	0.00562296193389435	0.170713649089835
238168_at	TM4SF1	chr3:149090202-149090944 (-) // 37.15 // q25.1	-1.33427972799652	7.67880982535007	-4.26257741090988	0.000312737406913018	0.00563269589523502	0.168382753314138
1554298_a_at	WDR49	chr3:167196474-167371728 (-) // 96.15 // q26.1	-3.99500451469468	7.75664367323217	-4.26179348202487	0.000313339356689185	0.00563968006858484	0.166525923317243
213537_at	HLA-DPA1	chr6:33035436-33041416 (-) // 69.41 // p21.32	-2.04846222203898	8.31901748640071	-4.26045416819617	0.000314370443461771	0.0056543733041225	0.163353652665529
226158_at	KLHL24	chr3:183399752-183402302 (+) // 87.41 // q27.1	1.47153672122058	10.6353584487875	4.2596628574916	0.000314981234730919	0.00566149206343656	0.161479403739164
226974_at	NEDD4L	chr18:56066814-56068771 (+) // 85.33 // q21.31	-1.30367109473231	8.45026064674756	-4.25741700225896	0.000316721210079154	0.00568888329045312	0.156160146129037
209365_s_at	ECM1	chr1:150480654-150485972 (+) // 99.94 // q21.3	-1.50624586129284	8.14350738594034	-4.25622624349273	0.000317647639125538	0.00569527642388814	0.153339941760344
207508_at	ATP5G3	chr2:176042872-176046362 (-) // 98.31 // q31.1	1.5727627785076	12.0279310416059	4.25599938964646	0.000317824441532584	0.00569527642388814	0.152802665350056
229956_at	NR2C1	chr12:95414005-95414577 (-) // 99.13 // q22	-1.17313753236853	8.18907099860653	-4.25591106855418	0.000317893302646162	0.00569527642388814	0.152593487879964
207507_s_at	ATP5G3	chr2:176042872-176046362 (-) // 98.31 // q31.1	2.26236424889097	10.6866300707884	4.25584825093198	0.000317942288588621	0.00569527642388814	0.152444712380925
224714_at	NIFK	chr2:122484520-122494471 (-) // 94.41 // q14.3	1.045258720084	10.8330434630373	4.25334340438799	0.00031990175153763	0.00572648057205225	0.146512432471961
244661_at	SOAT1	chr1:179324888-179325219 (+) // 76.2 // q25.2	-1.83856705185113	7.82899191793779	-4.25257553292301	0.000320504844088622	0.00573087690969064	0.144693917030302
218580_x_at	AURKAIP1	chr1:1309109-1310580 (-) // 94.71 // p36.33	1.26076386701336	10.6217973066615	4.25207251282299	0.000320900535348239	0.00573087690969064	0.143502650049919
228455_at	RBM15	chr1:110915132-110915880 (+) // 100.0 // p13.3	1.7637609910965	9.57302566510149	4.25174989639426	0.000321154572103865	0.00573087690969064	0.142738625725544
212013_at	PXDN	chr2:1635658-1748278 (-) // 97.41 // p25.3	1.52435328622745	9.96119656902392	4.25172659724802	0.000321172926241762	0.00573087690969064	0.142683448554457
236682_at	---	chr16:53075395-53076047 (-) // 99.85 // q12.2	-2.45020281684368	10.4795801602534	-4.25155258069325	0.000321310042660107	0.00573087690969064	0.142271342251227
203545_at	ALG8	chr11:77811992-77850684 (-) // 98.33 // q14.1	0.882928855819163	10.5687868235803	4.25117833316316	0.000321605129163864	0.00573087690969064	0.14138505276399
203744_at	HMGB3	chrX:150151768-150157334 (+) // 95.84 // q28	1.52382743538377	11.5410862607782	4.25107995845231	0.000321682740496105	0.00573087690969064	0.141152083639517
225166_at	ARHGAP18	chr6:129897289-130031347 (-) // 93.94 // q22.33	-2.68117328053456	7.83883994670612	-4.25081931634684	0.000321888460786589	0.00573087690969064	0.140534837846644
212130_x_at	EIF1	chr17:39847366-39847898 (+) // 92.68 // q21.2	-1.35353908974546	12.3555725830914	-4.24817075348768	0.000323986387370756	0.0057593919987591	0.134262737651821
222894_x_at	NDUFAF5	chr20:13765860-13799065 (+) // 98.9 // p12.1	1.67029792325753	8.34476550712306	4.24809223505639	0.000324048789683846	0.0057593919987591	0.134076801388068
201577_at	NME1	chr17:49230943-49239395 (+) // 100.0 // q21.33	1.32583711495049	10.4583768598553	4.24796964006509	0.000324146245714757	0.0057593919987591	0.133786489743054
201091_s_at	CBX3	chr7:26241348-26252976 (+) // 88.43 // p15.2	1.10250555378753	11.2927314826589	4.24760818413379	0.000324433752895465	0.00576061333866714	0.132930545915908
235766_x_at	RAB27A	chr15:55495166-55495613 (-) // 97.16 // q21.3	-1.08729051878323	8.38117988182196	-4.24657062781618	0.000325260454664296	0.00577140046645569	0.130473595934611
207098_s_at	MFN1	chr3:179065522-179110813 (+) // 99.49 // q26.33	1.14018874698095	10.4635348778033	4.24624336088008	0.00032552164961209	0.00577214550679162	0.129698631784692
225798_at	JAZF1	chr7:27870195-28220254 (-) // 97.31 // p15.2	-1.67590298512208	8.32666906831786	-4.24541693319986	0.000326182161849596	0.00577996546825273	0.127741680708618
202587_s_at	AK1	chr9:130630120-130639942 (-) // 94.69 // q34.11	-1.57037423585399	10.0924788993551	-4.24357215249287	0.000327661410045386	0.0058022732006154	0.123373408321972
1555501_s_at	RSRC1	chr3:157827894-158262574 (+) // 97.89 // q25.32	1.54996959802331	8.09606845551941	4.24329244695912	0.000327886277358187	0.0058023531286262	0.122711103494169
1553715_s_at	FAM195A /// LOC100287175	chr16:691928-698474 (+) // 90.58 // p13.3	1.52042891902157	9.16660772296488	4.24287933645361	0.000328218676427739	0.00580433457870733	0.12173291972637
220088_at	C5AR1	chr19:47823038-47825323 (+) // 69.89 // q13.32	-2.09037473567487	7.62579352626601	-4.24225367347977	0.000328722741042567	0.00580934712559254	0.120251457140393
238888_at	---	chr7:27874949-27875472 (+) // 96.67 // p15.2	-1.39654335942629	8.29990143697112	-4.24129890620403	0.000329493437603953	0.00581906183701362	0.117990763614788
202330_s_at	UNG	chr12:109536025-109548797 (+) // 99.13 // q24.11	1.40414685549044	9.90512452884752	4.24058989551241	0.000330066923849165	0.00582528300187414	0.116311996148893
1553133_at	C9orf72	chr9:27560422-27573864 (-) // 74.14 // p21.2	-3.90050604960225	7.79791729604304	-4.23989684274778	0.000330628465226308	0.00582773213250913	0.114671033682986
205281_s_at	PIGA	chrX:15337579-15350115 (-) // 99.33 // p22.2	-1.32068092010382	9.82939362310615	-4.23987234813664	0.000330648329255986	0.00582773213250913	0.114613037405152
213127_s_at	MED8	chr1:43849587-43854358 (-) // 88.65 // p34.2	1.36738033646254	8.73884090655851	4.23874719889991	0.000331562059774341	0.00583855704145771	0.11194903110771
220196_at	MUC16	chr19:8959521-9003586 (-) // 99.63 // p13.2	2.25706770234734	11.0592831194262	4.2385702853869	0.000331705959821538	0.00583855704145771	0.111530159358858
224707_at	CYSTM1	chr5:139554729-139623372 (+) // 91.87 // q31.3	-1.35189086903098	11.2378317996688	-4.23692122439412	0.000333050294635504	0.00585830351258657	0.107625801011633
224217_s_at	FAF1	chr1:50906947-51425465 (-) // 96.62 // p32.3	1.57645663417971	9.38602692079947	4.23567613300831	0.000334068909550732	0.00587229808163544	0.104677968064191
209104_s_at	NHP2	chr5:177576467-177580869 (-) // 93.24 // q35.3	1.25228688462874	11.7573044600579	4.2352166598231	0.000334445591454135	0.00587499754114094	0.103590152864009
201163_s_at	IGFBP7	chr4:57897245-57976539 (-) // 98.58 // q12	-1.77751678294045	14.5913903412543	-4.23423877315026	0.000335248686768843	0.00588517894666479	0.101275009860657
228069_at	MTFR2	chr6:136552167-136571385 (-) // 95.85 // q23.3	2.21544735696614	7.78549460375931	4.23230790502005	0.000336840079324861	0.00590721002099291	0.0967038078286704
223261_at	POLK	chr5:74842833-74894906 (+) // 95.48 // q13.3	-1.57555663320017	8.24687196390211	-4.23217202085182	0.000336952356506583	0.00590721002099291	0.0963821171570585
1563961_at	FHAD1	chr1:15573767-15723945 (+) // 88.95 // p36.21	-1.83621772237077	7.63551309905922	-4.2318542829122	0.000337215040004407	0.00590788185854694	0.0956299110092766
202666_s_at	ACTL6A	chr3:179280744-179306194 (+) // 98.64 // q26.33	1.17950554015512	10.162741012774	4.23074787911013	0.000338131332870201	0.00591999618160781	0.0930106680152401
203029_s_at	PTPRN2	chr7:157331759-158380367 (-) // 98.26 // q36.3	-3.16403548324244	7.82766083572512	-4.23036935135302	0.000338445389062492	0.00592155746497909	0.092114573258069
214607_at	PAK3	chrX:110339599-110464176 (+) // 95.73 // q23	-2.44059247286867	8.70765341521352	-4.23009503466588	0.000338673165485945	0.00592160809666395	0.091465182921854
212293_at	HIPK1	chr1:114506061-114520491 (+) // 97.69 // p13.2	-1.7282065531623	11.2466520073131	-4.22930125926509	0.000339333131866886	0.00592921037048364	0.0895860956461032
1553542_at	CCDC125	chr5:68578555-68616367 (-) // 99.93 // q13.2	-1.96631722793963	8.26658798761452	-4.2288693654863	0.000339692758940272	0.00593155817534167	0.0885636944564467
243924_at	LINC00665	chr19:36803979-36813129 (-) // 78.58 // q13.12	1.3514915308325	8.12579248434763	4.22794986351725	0.000340459672229098	0.00593830250125381	0.0863870292969198
235385_at	MARCH1	chr4:164446712-164448120 (-) // 99.02 // q32.2	-1.55808940503724	7.03387225238692	-4.2278656093264	0.000340530031022833	0.00593830250125381	0.0861875827918608
224110_at	PRO1804	chr17:67230356-67231153 (-) // 14.49 // q24.3	-2.02032325157295	7.13754818431144	-4.22730638374764	0.000340997395665711	0.00594251715596923	0.0848637920208359
204036_at	LPAR1	chr9:113635542-113800365 (-) // 87.0 // q31.3	-1.4895855438147	8.66957609797898	-4.22604269189118	0.000342055866179949	0.00595366102897102	0.0818724495623471
226402_at	CYP2U1	chr4:108870605-108874693 (+) // 83.93 // q25	-1.46747165794175	9.10485431648956	-4.22600312501352	0.000342089060338492	0.00595366102897102	0.0817787901461342
227394_at	NCAM1	chr11:113148652-113149158 (+) // 68.01 // q23.2	1.8129834431381	9.02252194634406	4.22551707178923	0.000342497091205972	0.00595682523489805	0.0806282511050229
227082_at	ZBTB20	chr3:114037652-114041768 (-) // 96.38 // q13.31	-1.50607729727048	10.1356921585142	-4.22317708020159	0.000344468268087739	0.00598445647625669	0.0750893920522895
219361_s_at	AEN	chr15:89169755-89175512 (+) // 91.51 // q26.1	-1.4468192574878	9.07211143877197	-4.22309178637804	0.000344540331839782	0.00598445647625669	0.0748875025731417
238668_at	NCKAP1L	chr12:54940215-54941283 (+) // 93.0 // q13.2	-1.79736731165744	8.48851602396103	-4.22274260371599	0.000344835509038537	0.00598563521687724	0.0740609947011359
219014_at	PLAC8	chr4:84011840-84035889 (-) // 96.71 // q21.22	-3.58170718867001	8.1014671149781	-4.2221876849656	0.000345305121808234	0.00598983825260503	0.0727475251443055
202298_at	NDUFA1	chrX:119005733-119010618 (+) // 93.32 // q24	1.32178271056811	12.0566384343499	4.22018452869263	0.000347005653709692	0.00601127718604134	0.0680062527291652
209221_s_at	OSBPL2	chr20:60813579-60871337 (+) // 92.06 // q13.33	1.07563203694379	9.44384733677209	4.22013659620098	0.000347046447043575	0.00601127718604134	0.0678928034836632
213735_s_at	COX5B	chr2:98262622-98264657 (+) // 100.0 // q11.2	1.15108899824882	13.1603746797918	4.21992579530482	0.000347225907639711	0.00601127718604134	0.0673938696121219
203693_s_at	E2F3	chr6:20402397-20493942 (+) // 95.89 // p22.3	1.69196184090353	12.2791558206448	4.21872196097288	0.000348252540251255	0.00602508928376875	0.0645446141222283
1554023_s_at	CCDC13	chr3:42749763-42814744 (-) // 96.85 // p22.1	-1.27993345646555	8.44275406001776	-4.21699048241113	0.000349734460940244	0.00604675497405024	0.060446636591565
224932_at	CHCHD10	chr22:24108020-24110151 (-) // 86.83 // q11.23	1.75709315775392	8.85985453821279	4.2162078311499	0.000350406371438303	0.0060543967012555	0.058594341232947
1552745_at	SLCO6A1	chr5:101707649-101834720 (-) // 98.32 // q21.1	2.27447502919315	6.52174985607295	4.21503615528561	0.000351414669298076	0.00606783676849635	0.0558213963715666
212758_s_at	ZEB1	chr10:31608169-31818128 (+) // 93.48 // p11.22	-1.59067675552838	8.54678950222399	-4.21459957599967	0.000351791111798791	0.00606910918689381	0.0547881827775871
1554708_s_at	SPATA6L	chr9:4588826-4666423 (-) // 94.99 // p24.2	-1.86196768599936	7.68939938539325	-4.21441622275582	0.000351949328892103	0.00606910918689381	0.0543542594778046
218712_at	C1orf109	chr1:38147242-38156192 (-) // 92.8 // p34.3	1.2952260127605	9.500309626248	4.21295403277074	0.000353213607833485	0.00608692455593674	0.0508938999269306
205488_at	GZMA	chr5:54398472-54406061 (+) // 99.66 // q11.2	-1.5060691537924	8.15117573222746	-4.20894450035436	0.000356703729940288	0.0061430494550606	0.0414056111088188
227268_at	RNFT1	chr17:58029603-58042095 (-) // 98.62 // q23.1	-1.27241069853877	8.08496290514317	-4.20842637449731	0.000357157238166133	0.00614683947411151	0.0401795557904165
218051_s_at	NT5DC2	chr3:52558402-52569070 (-) // 96.74 // p21.1	1.77272831472019	7.26215071664617	4.20682262331401	0.000358564626827195	0.00616466934957846	0.0363846355490862
224989_at	SMIM14	chr4:39549837-39640582 (-) // 81.08 // p14	-1.76118728906808	8.53728175220497	-4.20671251590339	0.000358661455398534	0.00616466934957846	0.0361240953053326
235155_at	BDH2	chr4:103998770-103999867 (-) // 83.15 // q24	-2.13779305177055	7.99946925410042	-4.2062942495298	0.000359029517029209	0.00616697015160674	0.035134383089118
239002_at	ASPM	chr1:197112709-197115757 (-) // 74.55 // q31.3	2.64160316776067	7.44471275988358	4.20445925725693	0.000360648710670925	0.00619074436074759	0.0307924767829082
201859_at	SRGN	chr10:70847896-70864558 (+) // 99.24 // q22.1	-1.9123708103825	11.4674915398283	-4.20224609361235	0.000362611293343039	0.00621944306882397	0.0255559648746155
214774_x_at	TOX3	chr16:52471921-52502488 (-) // 90.04 // q12.1	-3.28022038798237	6.12021251824924	-4.20204182216316	0.000362792972570014	0.00621944306882397	0.0250726550132683
217478_s_at	HLA-DMA	chr6:32916407-32920314 (-) // 99.7 // p21.32	-1.36959082811459	10.2158513444224	-4.20164336077392	0.000363147625794984	0.00622147253248765	0.0241298940636483
205302_at	IGFBP1	chr7:45928086-45933259 (+) // 97.95 // p12.3	-2.3752808684631	7.19697125181679	-4.20137739973179	0.000363384538576778	0.00622148353043155	0.0235006335987524
200868_s_at	RNF114	chr20:48552943-48568738 (+) // 99.87 // q13.13	1.28478085380906	8.80161616859148	4.19918857827944	0.00036534015990403	0.00625090129343269	0.0183220387125766
1556103_at	---	chr3:195364457-195367331 (+) // 61.71 // q29 /// chr3:195676058-195678933 (-) // 66.03 // q29 /// chr3:197376355-197379231 (-) // 65.65 // q29	2.50606789821309	9.51538776488967	4.19832506618206	0.000366114555919887	0.00626008343278081	0.0162790944029627
227623_at	CACNA2D1	chr7:81575760-81577046 (-) // 97.72 // q21.11	-2.66072686828935	7.98003407287715	-4.19778729850648	0.000366597651806278	0.0062642760333309	0.0150068323474448
1566342_at	SOD2	chr6:160100148-160100389 (+) // 97.96 // q25.3	-1.85089373448981	10.28270044208	-4.19749034935021	0.000366864684173992	0.00626477358214628	0.0143043098050715
243665_s_at	---	chr18:34826566-34827029 (-) // 98.72 // q12.2	1.95834102617406	6.63473841015223	4.1958640451881	0.000368330586304323	0.00628572974631589	0.0104568741361657
232645_at	LOC153684	chr5:43041676-43045734 (+) // 86.67 // p12	-1.6752736178594	7.98895573594274	-4.1949066186895	0.000369196311796018	0.00629642311024142	0.00819189877505622
229886_at	C5orf34	chr5:43486807-43490810 (-) // 84.75 // p12	1.44564330281392	8.29987684339386	4.19455585269112	0.000369513989465512	0.00629776205217208	0.00736210598145881
243395_at	---	chr1:207503165-207503675 (+) // 58.9 // q32.2	-1.75862576405581	11.7168259953479	-4.19390395237136	0.000370105119104725	0.00630375678930506	0.00581994802864028
222763_s_at	WDR33	chr2:128520078-128568745 (-) // 97.19 // q14.3	1.51784474815033	10.2327853232695	4.19066116688357	0.000373059649318082	0.00634997200119182	-0.00185098695417096
1562086_at	---	chr13:54817927-54818526 (+) // 7.3 // q14.3	-3.63949825759362	5.62692655637637	-4.18998490933319	0.000373678750565175	0.00635347073247651	-0.0034506349701795
210947_s_at	MSH3	chr5:79950485-80171727 (+) // 98.72 // q14.1	-1.35198164935181	8.5244649973104	-4.18980197943653	0.000373846395438731	0.00635347073247651	-0.00388334113247968
222998_at	MAF1	chr8:145159412-145162513 (+) // 92.0 // q24.3	1.21285259468948	9.07049344068741	4.18964638395032	0.000373989048888751	0.00635347073247651	-0.00425138860663132
226538_at	MAN2A1	chr5:109204151-109205325 (+) // 93.16 // q21.3	-1.51668228801473	11.6956858297892	-4.1885311242872	0.00037501313388828	0.00636557457378897	-0.00688940226069334
202734_at	TRIP10	chr19:6739737-6751495 (+) // 95.8 // p13.3	1.20891607544981	7.49487348489509	4.18834424130892	0.000375185012096327	0.00636557457378897	-0.00733144558452903
226742_at	SAR1B	chr5:133936838-133937710 (-) // 69.64 // q31.1	-1.05625021574678	9.75477174777252	-4.18796269014074	0.000375536172545836	0.00636742981035219	-0.00823394155730828
212328_at	LIMCH1	chr4:41614936-41702061 (+) // 97.72 // p13	-1.65416222755582	12.1885580872101	-4.18703135359177	0.000376394704388458	0.00637787989443815	-0.0104368330611511
220668_s_at	DNMT3B	chr20:31350416-31397161 (+) // 97.56 // q11.21	1.23688821202803	8.88965422414249	4.18646593744419	0.000376916874926132	0.00637934351287615	-0.0117741913943714
208626_s_at	VAT1	chr17:41166623-41174328 (-) // 96.2 // q21.31	1.25676926677167	9.40855410930657	4.18641320342171	0.000376965612412095	0.00637934351287615	-0.0118989204502133
226956_at	MTMR3	chr22:30424093-30426855 (+) // 98.49 // q12.2	-1.1910788608261	9.64099676161283	-4.18572298352866	0.000377604102390708	0.00638604445995641	-0.0135314489878464
235617_x_at	LOC100507537	chr3:155008023-155011564 (-) // 65.08 // q25.31	-1.94525861859722	7.33896838980902	-4.18544664704765	0.000377860030394033	0.006386271065684	-0.0141850415056162
217094_s_at	ITCH	chr20:33012233-33095599 (+) // 100.0 // q11.22	1.44560990058274	7.97751700199156	4.18468547196473	0.000378565884378682	0.0063940967719432	-0.0159853569852739
207076_s_at	ASS1	chr9:133325657-133376641 (+) // 98.14 // q34.11	1.43393877382229	12.5341997358407	4.18326393443476	0.000379887628107731	0.00641230834829025	-0.0193474696800999
1569478_s_at	LOC101927151	chr19:28284401-28297680 (+) // 70.2 // q11	1.31099306507153	8.23977717253723	4.18222025978817	0.000380860963067603	0.00642461939749911	-0.021815824607561
215046_at	KANSL1L	chr2:210886726-210908823 (-) // 93.98 // q34	-1.3308244108949	8.23461048479803	-4.18178654385317	0.000381266179028928	0.00642733740473095	-0.0228415732792282
227747_at	MPZL3	chr11:118097410-118098574 (-) // 96.37 // q23.3	-1.18572355090459	9.2846849942007	-4.18074411195084	0.000382241870146789	0.00643966277972185	-0.0253069107543826
226857_at	ARHGEF19	chr1:16524350-16539083 (-) // 95.95 // p36.13	2.00820560481942	7.17982294432175	4.17910173714349	0.000383784145427307	0.00646151158401014	-0.0291909925500056
242586_at	FSD1L	chr9:108312267-108313193 (+) // 76.83 // q31.2	-2.04527691772284	9.23138583439791	-4.17855048858078	0.000384303185544017	0.0064652745206824	-0.0304946192352498
234505_at	---	chr10:83660417-83661424 (+) // 70.2 // q23.1	-1.828755285648	9.34840248904972	-4.17818860602325	0.000384644304338343	0.0064652745206824	-0.0313504129954119
219777_at	GIMAP6	chr7:150322465-150329407 (-) // 71.69 // q36.1	-1.66581792712336	7.23603225223567	-4.17808265409328	0.000384744234160311	0.0064652745206824	-0.03160097091114
235515_at	SYNE4	chr19:36494211-36497386 (-) // 79.12 // q13.12	2.33243270017637	9.3556230244165	4.17707022377244	0.000385700425835689	0.00647720893692943	-0.0339951636563542
230130_at	SLIT2	chr4:20621549-20622183 (-) // 100.0 // p15.31	-1.69398499483982	10.8947075469408	-4.17545811825688	0.00038722787269475	0.00649249936845422	-0.0378073576002054
209797_at	CNPY2	chr12:56708283-56709817 (-) // 96.24 // q13.3	1.14124121600842	10.5963094904755	4.17541420260934	0.000387269566388322	0.00649249936845422	-0.0379112043578438
214059_at	IFI44	chr1:79128920-79129756 (+) // 99.17 // p31.1	1.75374391211311	9.1406578317542	4.17532884366513	0.000387350619316481	0.00649249936845422	-0.0381130512512486
211795_s_at	FYB	chr5:39108331-39203062 (-) // 94.7 // p13.1	-2.31379575700513	8.32435757068006	-4.17440883145766	0.000388225294507126	0.00649887820178429	-0.0402885649992033
217948_at	FAM127B	chrX:134184970-134186155 (-) // 97.44 // q26.3	2.22021379857577	6.70389583034732	4.17436676225839	0.000388265337621883	0.00649887820178429	-0.0403880431943175
230695_s_at	RSPH9	chr6:43612782-43638745 (+) // 98.13 // p21.1	-3.14501938201122	8.32163262676258	-4.17415012726431	0.000388471604496752	0.00649887820178429	-0.040900303880238
219867_at	CHODL	chr21:19628824-19639685 (+) // 85.8 // q21.1	2.56554692969173	7.68194379560542	4.17385603739247	0.000388751794047333	0.0064994363433996	-0.0415957124555595
218533_s_at	UCKL1	chr20:62571190-62587768 (-) // 98.81 // q13.33	1.46410579205164	10.2750866569069	4.17239175326286	0.000390149868825801	0.00651867153928997	-0.0450581098110101
207571_x_at	THEMIS2	chr1:28206252-28213184 (+) // 93.49 // p35.3	1.74281509542787	7.9818135464709	4.17207386607021	0.000390454043758212	0.00651961691835208	-0.0458097604479928
239824_s_at	TMEM107	chr17:8077035-8079672 (-) // 96.73 // p13.1	-1.33046865215016	9.89797804926698	-4.16981816378831	0.000392619244262729	0.00655161593151215	-0.0511432614056222
57540_at	RBKS	chr2:28004240-28066021 (-) // 85.48 // p23.2	-1.53408757480042	9.60576460886067	-4.16908560478518	0.000393324982786459	0.00655444347698226	-0.052875304780442
238844_s_at	NPHP1	chr2:110935622-110962549 (-) // 78.37 // q13	-2.43535943781065	6.40707351946698	-4.16899640925673	0.00039341099897477	0.00655444347698226	-0.0530861944236607
203455_s_at	SAT1	chrX:23801303-23804325 (+) // 97.45 // p22.11	-1.21770595139231	15.5617205552445	-4.16886740573374	0.000393535437380713	0.00655444347698226	-0.0533912034423754
238670_at	RAD18	chr3:8918879-8919768 (-) // 37.85 // p25.3	1.18077415177996	8.08901347789192	4.16754356798745	0.00039481469658831	0.00657159329365573	-0.0565211635985516
243225_at	FGF14-AS2	chr13:103047206-103047638 (+) // 97.08 // q33.1	-1.4895852293232	7.44016650353415	-4.16642836281636	0.000395895563935163	0.0065854213452563	-0.0591577799424723
223839_s_at	---	chr10:102123890-102124577 (-) // 76.53 // q24.31 /// chr17:20692238-20692925 (-) // 73.54 // p11.2	2.37321515089205	7.8405512706951	4.16505672729706	0.000397229010469655	0.00660343074727712	-0.0624005692073117
238134_at	---	chr1:204239278-204239920 (-) // 91.15 // q32.1	-1.4793091802177	8.89989784031729	-4.16359170459552	0.000398658187308141	0.0066228408049411	-0.0658640312528611
201990_s_at	CREBL2	chr12:12764830-12798041 (+) // 96.26 // p13.2	-1.63581878644799	9.35177283311382	-4.16334470516735	0.000398899647449361	0.0066228408049411	-0.0664479515836343
223389_s_at	ZNF581	chr19:56154985-56156988 (+) // 97.22 // q13.42	2.13758649845314	7.95499735755197	4.16250996285886	0.000399716748509866	0.00663222521850144	-0.0684213043810855
201890_at	RRM2	chr2:10262510-10271540 (+) // 88.99 // p25.1	2.50760030298633	9.80823031149225	4.16139410024762	0.000400811634125212	0.00664620399860522	-0.0710591743745024
205432_at	OVGP1	chr1:111956936-111970355 (-) // 100.0 // p13.2	-2.88765438212116	10.5178880782955	-4.16067479314104	0.000401519002533014	0.00665374347054708	-0.0727595619081125
212411_at	IMP4	chr2:131099897-131104371 (+) // 97.41 // q21.1	1.05156636015041	9.9925245471433	4.15955964449227	0.00040261810227428	0.00666776092395367	-0.075395633502084
202343_x_at	COX5B	chr2:98262546-98264654 (+) // 95.95 // q11.2	0.946031054507669	11.1089153593306	4.15863954237677	0.000403527219221372	0.00667861642774178	-0.0775705887251448
229504_at	RAB23	chr6:57051793-57052253 (-) // 98.08 // p11.2	-1.44909983645318	7.76263298994621	-4.15743236712003	0.000404723084649816	0.00669420117148175	-0.08042406310161
220189_s_at	MGAT4B	chr5:179225009-179233625 (-) // 98.61 // q35.3	1.16070947013137	8.71033248574286	4.15696662492165	0.000405185406739782	0.0066976410108424	-0.0815249453102096
213668_s_at	SOX4	chr6:21595783-21596300 (+) // 72.93 // p22.3	1.97990553508938	9.38023901940871	4.15612754177734	0.000406019656481164	0.0067072205736901	-0.083508269476785
236473_at	CC2D2A	chr4:15483076-15483886 (+) // 61.4 // p15.32	-2.69735145182801	7.71004521628191	-4.15576694754742	0.000406378699095351	0.00670894288688326	-0.0843605870465787
218043_s_at	AZI2	chr3:28364862-28390465 (-) // 98.98 // p24.1	-0.965082435611878	9.48410984183868	-4.15530004911143	0.000406844058477733	0.00671195626622412	-0.085464159662739
240450_at	---	chr9:119017408-119018167 (+) // 11.35 // q33.1	-2.72415735419823	7.11911053394655	-4.15507252773719	0.000407071022222388	0.00671195626622412	-0.0860019304342519
1563941_at	---	---	-1.83960126161448	7.92599471129388	-4.15476820104615	0.000407374800257666	0.00671276172739979	-0.08672123422539
233355_at	LINC00176	chr20:62667015-62670353 (+) // 98.15 // q13.33	1.9157495837927	7.27250907847222	4.15432057162218	0.000407822033127519	0.00671592856554962	-0.0877792377870987
210230_at	---	chr17:41381764-41382726 (+) // 3.63 // q21.31	-2.43006493755049	9.23839298560896	-4.15356911346234	0.00040857392567984	0.00672056324269141	-0.0895553370623805
219348_at	USE1	chr19:17326183-17330638 (+) // 94.87 // p13.11	1.62064415416497	8.25279117271245	4.15342389271389	0.000408719389528376	0.00672056324269141	-0.0898985681032523
228281_at	DDIAS	chr11:82644381-82645697 (+) // 96.02 // q14.1	2.18555886018054	7.78168733764588	4.15327444172532	0.000408869144569028	0.00672056324269141	-0.0902517961529439
226149_at	SNHG11	chr20:37075338-37079563 (+) // 92.63 // q11.23	1.52520977900513	9.1172712314288	4.15297618920001	0.000409168167293681	0.00672076352949313	-0.0909567135805336
201897_s_at	CKS1B	chr1:154947213-154951722 (+) // 99.86 // q21.3 /// chr10:29986863-29987572 (+) // 98.05 // p11.23 /// chr11:82920432-82921148 (+) // 95.26 // q14.1 /// chr14:96689436-96690153 (+) // 95.82 // q32.2 /// chrX:30635567-30636278 (+) // 96.65 // p21.2 /// chr5:61807600-61808309 (-) // 96.79 // q12.1 /// chr8:81556698-81557415 (-) // 98.05 // q21.13	1.62414751446823	10.1420597426859	4.15275328107088	0.000409391793304989	0.00672076352949313	-0.0914835519260695
227160_s_at	NDUFAF5	chr20:13765595-13797872 (+) // 97.01 // p12.1	1.08772732669197	9.26181464323269	4.15166573418312	0.000410484590048655	0.00673450481318454	-0.0940539050507265
224467_s_at	PDCD2L	chr19:34895302-34917070 (+) // 96.59 // q13.11	1.2426627777479	8.26209674442966	4.14866406925589	0.000413515846424592	0.00678001199754194	-0.101147822368585
225317_at	ACBD6 /// LHX4-AS1	chr1:180257364-180472008 (-) // 90.36 // q25.2	1.04434868098178	9.82734761163347	4.14792037695659	0.000414270310603103	0.00678815545662782	-0.102905333057905
225427_s_at	APOA1BP	chr1:156561557-156564091 (+) // 94.29 // q23.1	1.06387348908605	10.0767888680992	4.14739707292837	0.000414802016065393	0.00679264097452359	-0.104141998544282
234096_at	PACRG	chr6:163310073-163316303 (+) // 49.7 // q26	-2.45558423865561	7.08731049523212	-4.14712459572676	0.000415079136845189	0.00679295452542419	-0.104785907146383
213392_at	IQCK	chr16:19775319-19869099 (+) // 97.0 // p12.3	-1.29610505551111	10.2548193103396	-4.14619926442681	0.000416021614994832	0.00679867688404472	-0.106972586574023
208676_s_at	PA2G4	chr12:56498334-56506939 (+) // 89.56 // q13.2	1.1981763685548	10.4989611180193	4.14616991082542	0.000416051547389855	0.00679867688404472	-0.10704195220153
202190_at	CSTF1	chr20:54967618-54979107 (+) // 100.0 // q13.2	2.0580551815137	7.46162160785767	4.14593658959181	0.000416289545551156	0.00679867688404472	-0.107593312931091
240282_at	WDR1	chr4:10113700-10114106 (-) // 67.63 // p16.1	-1.21961440102511	10.1694674706341	-4.14551785204172	0.000416717016833377	0.00679867688404472	-0.108582822719745
32723_at	CSTF1	chr20:54967573-54979518 (+) // 87.56 // q13.2	1.07148222965418	9.31538202839239	4.14551517483511	0.000416719751285439	0.00679867688404472	-0.108589149137836
232486_at	LRFN1	chr19:39797207-39805765 (-) // 89.56 // q13.2	2.12184431126822	8.1484319022876	4.14316245434864	0.00041912970118384	0.00683376055205751	-0.114148628079536
218278_at	WDR74	chr11:62600383-62607627 (-) // 94.73 // q12.3	1.52394453026387	9.04843902406745	4.14259624756265	0.000419711750172713	0.00683901596877963	-0.11548652793971
218590_at	C10orf2	chr10:102748469-102754158 (+) // 83.11 // q24.31	1.13757310299605	9.61821135998054	4.14167623033986	0.000420659226382167	0.00685021567662042	-0.117660413712573
228940_at	NDUFB4	chr3:120315195-120321173 (+) // 93.45 // q13.33	0.986270880318331	8.46332455414177	4.13979346930952	0.000422604826204415	0.00687545287204804	-0.122108992175273
229168_at	COL23A1	chr5:177664618-177679586 (-) // 96.75 // q35.3	1.58022251361279	8.57773076546618	4.13967146702329	0.000422731209169291	0.00687545287204804	-0.122397251572699
209492_x_at	ATP5I	chr4:666226-668063 (-) // 90.61 // p16.3	1.23172463173696	12.7103758588864	4.13936469758219	0.000423049159983106	0.00687637683992293	-0.123122063513621
1555500_s_at	SLC2A4RG	chr3:10167354-10168874 (-) // 65.31 // p25.3	1.62454867578237	8.06555307533197	4.13801704486456	0.000424448756714799	0.00689487024171134	-0.126306132714515
226187_at	CDS1	chr4:85570204-85572487 (+) // 98.75 // q21.23	-1.08821689195936	9.4638709896084	-4.13735604890014	0.000425136914789437	0.0069017911468776	-0.127867814997072
210495_x_at	FN1	chr2:216225588-216240415 (-) // 89.45 // q35	1.99844944295598	10.4744593444727	4.13658414820499	0.000425941941503536	0.00691059963257616	-0.129691491086971
210300_at	REM1	chr20:30063109-30072707 (+) // 98.74 // q11.21	-1.37579261542718	8.63506159785055	-4.13521593567219	0.00042737260269853	0.00692954148661188	-0.132923916047838
213397_x_at	RNASE4	chr14:21168264-21168753 (+) // 73.55 // q11.2	-1.26486884414918	8.70834275560524	-4.13437831713376	0.000428250812777089	0.00693950793972081	-0.134902750223714
213842_x_at	NSUN5P1 /// NSUN5P2	chr7:75039647-75046143 (+) // 90.96 // q11.23 /// chr7:72418759-72425259 (-) // 91.46 // q11.23	1.42099535058562	11.4893546642377	4.13402270391007	0.000428624202481556	0.0069403302548922	-0.135742857302804
226066_at	MITF	chr3:70015349-70017485 (+) // 97.41 // p13	-1.8710685944518	9.77523094452968	-4.13382807304392	0.000428828699859852	0.0069403302548922	-0.136202653645037
215877_at	---	chr14:71680229-71684836 (-) // 63.44 // q24.2	-2.52494494227701	7.18694130461917	-4.13342129061156	0.00042925641728904	0.00694298524573403	-0.13716363013608
244859_at	---	chr1:145030495-145030845 (-) // 93.01 // q21.1	-1.3796028534549	8.19283686545084	-4.13086310504999	0.000431956012863833	0.00697666238097084	-0.143206826239647
213729_at	PRPF40A	chr2:153529078-153573959 (-) // 93.69 // q23.3	0.994226564492457	11.094411537501	4.13084444321298	0.000431975768264862	0.00697666238097084	-0.14325090964684
232852_at	---	chr4:16876103-16879296 (-) // 57.17 // p15.32	-1.69746617408175	7.79418504480563	-4.13069558003704	0.000432133386881491	0.00697666238097084	-0.143602556825312
212788_x_at	FTL	chr19:49468565-49470136 (+) // 92.86 // q13.33 /// chr20:4004363-4005263 (+) // 90.59 // p13	1.13574106554341	14.0082832079215	4.12949878015683	0.000433402659674254	0.00699286693293043	-0.146429610913989
218473_s_at	COLGALT1	chr19:17688245-17693967 (+) // 68.73 // p13.11	1.04105985122124	9.93312002244339	4.12893948153958	0.000433997099058471	0.00699817000147438	-0.147750744747094
209789_at	CORO2B	chr15:68871574-69020140 (+) // 87.83 // q23	-1.88934286635896	8.15160303306195	-4.12825815921001	0.000434722325832334	0.00700557422510222	-0.14936008901459
201253_s_at	CDIPT	chr16:29869682-29874511 (-) // 90.07 // p11.2	1.16021172549469	13.3201252946587	4.12782745547828	0.000435181406519117	0.00700868305593969	-0.150377435581939
214719_at	SLC46A3	chr13:29274336-29278694 (-) // 72.92 // q12.3	-1.46193771878486	9.55862075972307	-4.12702237653976	0.000436040822993778	0.00700937487876803	-0.152279048089535
240655_at	---	chr3:105244655-105245133 (+) // 99.79 // q13.11	-1.90022554120154	9.0789760072151	-4.12699689127886	0.000436068055918565	0.00700937487876803	-0.152339244156384
225028_at	LINC01420	chrX:56755659-56844810 (+) // 80.04 // p11.21	-1.23682910265395	7.95155491073408	-4.12680510608902	0.000436273047199863	0.00700937487876803	-0.152792238639775
242903_at	IFNGR1	chr6:137523127-137523703 (-) // 96.58 // q23.3	-1.62143050360253	10.048790521638	-4.12679006122369	0.000436289132094061	0.00700937487876803	-0.152827774351834
225692_at	CAMTA1	chr1:6845522-6932105 (+) // 83.94 // p36.31	1.02282788604171	11.9725974846652	4.12617996372193	0.000436941902424258	0.00701558181380217	-0.154268802784433
235133_at	ZDHHC14	chr6:158097768-158099177 (+) // 90.4 // q25.3	-1.14258960550411	8.23433141049685	-4.1253057768582	0.000437878928930974	0.00702622493007804	-0.156333562231394
208919_s_at	NADK	chr1:1682677-1710229 (-) // 97.42 // p36.33	1.20119680591191	10.9429776655243	4.12485815599373	0.000438359500597497	0.00702622493007804	-0.157390789280448
201271_s_at	RALY	chr20:32581731-32668065 (+) // 91.82 // q11.22	1.09806872486637	10.3733879635526	4.12481555063053	0.000438405269638395	0.00702622493007804	-0.157491417439455
232398_at	CCDC150	chr2:197593501-197597521 (+) // 90.13 // q33.1	2.08734875284846	8.12217917533238	4.12426806360767	0.000438993834089757	0.00702736177421192	-0.158784498781695
221922_at	GPSM2	chr1:109472360-109473214 (+) // 84.86 // p13.3	1.91563747432994	9.12804412413572	4.1242530786838	0.000439009954374093	0.00702736177421192	-0.158819890648184
209505_at	NR2F1	chr5:92920641-92930317 (+) // 95.21 // q15	-1.9409428714067	10.6307596966572	-4.12361968183733	0.00043969188092144	0.00703400158470435	-0.160315855045116
225999_at	RIMKLB	chr12:8850632-8929787 (+) // 98.57 // p13.31	-1.11224590291203	9.04364744978252	-4.12222664603244	0.000441195361039846	0.00705376821305478	-0.163605859432185
220607_x_at	NELFCD	chr20:57556330-57570151 (+) // 98.45 // q13.32	1.11992478124765	9.77982516997893	4.12111808934683	0.000442395463880494	0.00706866344350799	-0.166223911531449
226457_at	---	chr1:40722501-40723639 (-) // 27.28 // p34.2	1.63431282488241	7.92932322723424	4.11987028999842	0.000443750196484579	0.00708600980826679	-0.169170721120675
226980_at	DEPDC1B	chr5:59892740-59940626 (-) // 92.02 // q12.1	2.60753669103352	6.73507438219155	4.11951879457302	0.000444132559187297	0.00708781730213328	-0.170000797608307
223292_s_at	MRPS15	chr1:36921278-36929963 (+) // 96.5 // p34.3	1.58736025871434	9.82583870561866	4.11710931541153	0.000446762476536931	0.00712481460286594	-0.175690718361547
1556666_a_at	TTC6	chr14:38286780-38311911 (+) // 97.54 // q21.1	-2.37647613655326	7.02605851074011	-4.11678784510942	0.000447114527620843	0.00712481460286594	-0.176449835218735
240103_at	---	chr8:104013061-104013488 (+) // 68.93 // q22.3	-2.33103720032184	7.76827623610467	-4.11665271872911	0.000447262590708544	0.00712481460286594	-0.176768919464207
223748_at	SLC4A11	chr20:3208063-3218373 (-) // 98.53 // p13	2.17950652153527	10.4310210374832	4.11497858863946	0.000449101051731043	0.00714977563130703	-0.180722078287056
204228_at	PPIH	chr1:43124104-43142428 (+) // 96.11 // p34.2	1.67287723310592	9.80993322228485	4.11459129217041	0.000449527435120591	0.00715223952966489	-0.181636585221069
1569854_at	---	chr6:163894451-163895032 (+) // 5.32 // q26	-1.34666540384737	7.21210819363793	-4.11423855689468	0.000449916119929125	0.00715410100843824	-0.182469476256517
227874_at	EMCN	chr4:101316497-101318915 (-) // 87.73 // q24	-1.91601074358291	7.06344107407968	-4.11330252356139	0.000450949172953655	0.00716620013410721	-0.184679634315965
228671_at	TMEM201	chr1:9671843-9674933 (+) // 94.07 // p36.22	1.69116133335859	7.49019259375663	4.11098934248178	0.000453512252949873	0.00720258422477446	-0.190141276583653
242699_at	---	chr8:106690791-106691741 (+) // 59.37 // q23.1	-1.41589218658787	7.99840122145453	-4.10949326408581	0.000455177672984608	0.00722413761621449	-0.19367348492688
230383_x_at	SLFN5	chr17:33600249-33600671 (+) // 97.91 // q12	-1.57685194045956	11.2672548837367	-4.10927776698504	0.000455418063303815	0.00722413761621449	-0.194182257424052
227671_at	XIST	chrX:73067253-73068216 (-) // 88.84 // q13.2	-2.18808069716324	11.8139979339396	-4.10857285987927	0.000456205281013915	0.00723205544113312	-0.195846470082131
1560049_at	---	chr10:11089635-11091521 (+) // 99.89 // p14	-2.30909653246072	10.0263320158795	-4.10810882814928	0.000456724235878726	0.00723205544113312	-0.196941984050377
214608_s_at	EYA1	chr8:72109669-72274467 (-) // 97.38 // q13.3	-2.91415553064404	7.13846286514185	-4.10809370491484	0.000456741158993027	0.00723205544113312	-0.196977687664501
215768_at	---	chr12:24304521-24306439 (-) // 85.91 // p12.1	-1.90231875484355	10.5923001356616	-4.10755641787179	0.000457342795948533	0.00723722986954133	-0.198246129901836
202418_at	YIF1A	chr11:66052051-66056572 (-) // 97.12 // q13.2	1.17017138410739	10.5450065926419	4.10606446411354	0.000459017577523777	0.00725936988069434	-0.201768281398905
224954_at	SHMT1	chr17:18231038-18244946 (-) // 80.93 // p11.2	1.09496262071383	9.95352946173128	4.10554212463754	0.000459605367223944	0.00726430283898012	-0.203001368971758
217310_s_at	FOXJ3	chr1:42645004-42801548 (-) // 99.13 // p34.2	1.54690207662274	7.17016001633322	4.10407012034649	0.000461265849789005	0.00728617417915061	-0.206476239527609
225541_at	RPL22L1	chr3:170584052-170586180 (-) // 61.08 // q26.2	1.1028204334192	11.0140185625222	4.10318142340679	0.000462271226053838	0.00729767741273961	-0.208574066059656
201863_at	FAM32A	chr19:16296234-16302855 (+) // 88.74 // p13.12	1.03853991948544	10.6711022513545	4.10209352582147	0.000463504925713699	0.00731276914553213	-0.211142050725345
222549_at	CLDN1	chr3:190023493-190040215 (-) // 85.71 // q28	-1.94946742351366	12.0903339739362	-4.09888933842279	0.000467157613028654	0.00736598459058114	-0.218705106316033
236364_at	LOC105369957	chr12:105806216-105806660 (+) // 76.21 // q23.3	-2.50145903223263	6.70425852693684	-4.09733831229486	0.000468936015470333	0.00738960093319259	-0.222365861040909
203849_s_at	KIF1A	chr2:241655116-241759623 (-) // 97.45 // q37.3	2.8344493746326	7.6500520010534	4.09497775516097	0.0004716555603725	0.00742801089457456	-0.227936986952995
218503_at	FOCAD	chr9:20949638-20995947 (+) // 98.96 // p21.3	-1.59311829388346	10.4258394107144	-4.09363102516107	0.000473214122217299	0.00744585782862107	-0.231115229520279
200822_x_at	TPI1	chr1:77165440-77166665 (+) // 97.48 // p31.1 /// chr12:6976692-6979992 (+) // 99.67 // p13.31	1.39682136005897	11.1875977288133	4.09351009711114	0.000473354321931933	0.00744585782862107	-0.231400610376483
204497_at	ADCY9	chr16:4012653-4166186 (-) // 96.48 // p13.3	-1.06351749801573	10.1120403659002	-4.09230401705193	0.000474754872128309	0.00746343002560158	-0.234246814370441
204173_at	MYL6B	chr12:56547691-56551760 (+) // 99.46 // q13.2	1.28072268425801	9.94279227943454	4.09183790858451	0.000475297240522237	0.00746749817269186	-0.235346749084935
218984_at	PUS7	chr7:105096961-105111275 (-) // 85.5 // q22.3	1.26271426093787	10.7350567447715	4.09130141167202	0.000475922276779861	0.00747285950636094	-0.236612770798557
229659_s_at	---	chr1:207101866-207102429 (+) // 73.29 // q32.1	-1.99650391501277	7.5199456156837	-4.09091306812778	0.000476375219717484	0.00747551387699689	-0.237529169545141
229715_at	NCR3LG1	chr11:17402681-17403207 (+) // 80.15 // p15.1	-2.58980657624274	7.53087294598758	-4.0897891542428	0.000477688510327538	0.00749165804284975	-0.240181284681017
229097_at	DIAPH3	chr13:60239716-60240450 (-) // 85.25 // q21.2	1.46507726755592	8.40422807457377	4.08946845459911	0.00047806390717642	0.00749308262129137	-0.240938028962718
228574_at	TMTC2	chr12:83528006-83528645 (+) // 94.79 // q21.31	-0.94298721391104	9.15173064520107	-4.08799982466733	0.000479786773554598	0.00751157128637066	-0.244403420294405
239708_at	---	chr4:174509892-174510401 (+) // 13.3 // q34.1	-2.06577947178303	7.10038986641738	-4.08786372789294	0.000479946742607278	0.00751157128637066	-0.244724548221189
224448_s_at	UQCC2	chr6:33665345-33679504 (-) // 94.4 // p21.31	1.06138543260855	9.70647903454075	4.08773398821581	0.000480099288886595	0.00751157128637066	-0.245030675092234
208156_x_at	EPPK1	chr8:144939911-144947434 (-) // 47.97 // q24.3	1.15031550973049	10.2994664447507	4.08726432776099	0.000480651913201817	0.00751575188742888	-0.246138851796199
230451_at	COX10-AS1 /// LOC100506974	chr17:13679944-13680612 (-) // 96.38 // p12	-2.5711254172496	7.88825161914601	-4.086156562273	0.000481957869360817	0.00753170006884809	-0.248752597416726
225407_at	MBP	chr18:74724748-74728144 (-) // 96.83 // q23	-1.64736424726536	9.43119672012572	-4.08588718270419	0.000482275976905798	0.00753187746529664	-0.249388179731315
213893_x_at	PMS2P5	chr7:74306905-74322167 (+) // 91.33 // q11.23 /// chr7:74972845-74988257 (-) // 90.81 // q11.23	1.17752085782808	10.5900090890483	4.08566264449648	0.000482541291354832	0.00753187746529664	-0.249917958328091
220155_s_at	BRD9	chr5:863855-890161 (-) // 92.53 // p15.33	1.1558144861863	10.8390277946594	4.08474664840942	0.000483625137933585	0.00754432294553741	-0.252079137901407
225676_s_at	DCAF13	chr8:104427597-104455678 (+) // 83.9 // q22.3	1.26103723339436	11.4002415915691	4.08247425036936	0.000486324405756675	0.00758193857453213	-0.257440340738824
1553605_a_at	ABCA13	chr7:48559812-48687087 (+) // 85.71 // p12.3	-3.31465339785505	6.70673230151319	-4.08183147133509	0.000487090646174708	0.00758939106217303	-0.258956768545685
230539_at	FAM182A	chr20:26066939-26067552 (+) // 80.89 // p11.1 /// chr7:57900068-57900678 (+) // 93.79 // p11.2 /// chr20:25750234-25750847 (-) // 80.73 // p11.1 /// chr7:57684262-57684872 (-) // 78.34 // p11.2	-1.80064298487159	8.10739771853577	-4.07994959953241	0.000489340888725143	0.00761994339557095	-0.263396274056353
228221_at	SLC44A3	chr1:95310841-95360764 (+) // 96.72 // p21.3	-1.86521092989006	8.45415833290453	-4.07864436190744	0.000490907692739224	0.00763982350189672	-0.266475308559325
225857_s_at	SNHG17	chr20:37049238-37063992 (-) // 90.65 // q11.23	1.52005520975038	10.6223667027666	4.0750113800764	0.000495295036630317	0.00770354926435292	-0.275044851722476
230839_at	PRMT8	chr12:3647379-3703136 (+) // 98.35 // p13.32	-1.61058258869879	8.00513914709608	-4.07368701921565	0.00049690407206336	0.00771766464844516	-0.278168556498594
200966_x_at	ALDOA	chr16:30075505-30081734 (+) // 99.93 // p11.2	1.49778150764713	11.5609338105571	4.07366458288418	0.00049693137587247	0.00771766464844516	-0.27822147494559
205878_at	POU6F1	chr12:51582944-51590818 (-) // 99.73 // q13.13	-1.16971142171588	8.18391258733245	-4.07354095687353	0.000497081848844106	0.00771766464844516	-0.278513059278763
209785_s_at	PLA2G4C	chr19:48551103-48614053 (-) // 94.98 // q13.33	-1.77990490036619	8.47251254541257	-4.07204719312768	0.000498903587975394	0.00774138437157812	-0.282036168692667
212072_s_at	CSNK2A1	chr20:461750-524465 (-) // 97.83 // p13	1.78387929222479	10.8275531418529	4.0716125253794	0.00049943493877535	0.00774506525785189	-0.283061323739147
213353_at	ABCA5	chr17:67242653-67255899 (-) // 95.18 // q24.3	-1.47539570258206	10.4507709993642	-4.06937730770626	0.00050217623635758	0.00778299273441306	-0.28833283549663
57703_at	SENP5	chr3:196650296-196658231 (+) // 69.8 // q29	1.14968707350406	7.99764439064572	4.06817518885228	0.000503656711367033	0.00780134619042159	-0.291167757374912
214734_at	EXPH5	chr11:108379677-108464465 (-) // 99.57 // q22.3	-1.12748301736744	9.37721400598882	-4.06641531050247	0.000505831929077091	0.00783043289621279	-0.295317848041991
200903_s_at	AHCY	chr20:32868075-32891123 (-) // 99.91 // q11.22	1.07795838233372	10.8777392903626	4.06556706363723	0.000506883699953288	0.00784210434028788	-0.297318081276865
214086_s_at	PARP2	chr14:20811795-20826062 (+) // 99.1 // q11.2	1.39702507066187	9.24638624168229	4.06462679310318	0.000508052115597655	0.00785556565350409	-0.299535255464238
242280_x_at	CPEB4	chr5:173320122-173320576 (+) // 75.0 // q35.2	-2.04814427764771	9.04609384862654	-4.06323770679824	0.000509783148930544	0.00787525571677949	-0.302810632859781
235428_at	MINCR	chr8:144362331-144363860 (-) // 32.18 // q24.3	1.35658909370061	8.56343148529945	4.06312512210774	0.000509923704887932	0.00787525571677949	-0.303076094547823
224480_s_at	GPAT3	chr4:84518585-84527025 (+) // 95.86 // q21.23	-2.04731580622183	8.55848068828305	-4.06273440272471	0.000510411796088904	0.00787817316214127	-0.303997358856252
207618_s_at	BCS1L	chr2:219524459-219528165 (+) // 98.48 // q35	0.942175304370123	9.86878685746477	4.06201743019327	0.000511308655120285	0.00788739279825855	-0.305687857026122
202847_at	PCK2	chr14:24563548-24573333 (+) // 98.98 // q11.2	1.44667427119012	8.78830011534847	4.06060902305733	0.000513074992425708	0.0079100062649612	-0.309008534915828
1554007_at	---	chr9:114311101-114766258 (+) // 17.07 // q31.3	-1.46035043565844	9.59422361442798	-4.05870982139945	0.000515466463803588	0.00794222523398249	-0.313486165890644
238751_at	---	chr4:186563515-186564270 (-) // 81.17 // q35.1	-1.39618353995939	8.80081116257591	-4.05803525283901	0.000516318543813474	0.00795070169338971	-0.315076493779028
202220_at	KIAA0907	chr1:155882835-155904190 (-) // 84.38 // q22	1.60978872188536	12.6542001229611	4.05732626254253	0.000517215612931288	0.00795986061934931	-0.31674793805648
202158_s_at	CELF2	chr10:11060069-11376352 (+) // 98.53 // p14	-1.6145542877912	9.59788652276933	-4.05655268801236	0.000518196166735536	0.00797029291032718	-0.31857159921522
201037_at	PFKP	chr10:3109754-3178974 (+) // 99.88 // p15.2	1.1608858444895	10.6958971209907	4.05601278293409	0.00051888162481086	0.00797617685027412	-0.319844371933282
225991_at	TMEM41A	chr3:185207389-185208850 (-) // 91.5 // q27.2	1.2339204818928	9.46914268735849	4.05391882297828	0.000521548633249523	0.00801249627230248	-0.324780479839966
203253_s_at	PPIP5K2	chr5:102455967-102538907 (+) // 99.21 // q21.1	-1.07569790020071	10.2416764862309	-4.05293235782358	0.000522809779481187	0.00802718782116537	-0.327105773897093
206481_s_at	LDB2	chr4:16503166-16900217 (-) // 100.0 // p15.32	-1.80379772099097	7.93401241914661	-4.05244608499197	0.000523432569941982	0.00803206668514701	-0.328251989940108
201995_at	EXT1	chr8:118811677-119124057 (-) // 96.49 // q24.11	1.08427365510562	10.1649056845062	4.0509145894602	0.000525398844851359	0.00805754361247874	-0.331861838236224
213453_x_at	GAPDH	chr12:6646525-6647537 (+) // 89.63 // p13.31	1.37186058208514	12.7684337416375	4.05017718803791	0.000526348205631021	0.00805885127724126	-0.333599888155808
236487_at	SCLT1	chr4:129805148-129805613 (-) // 99.57 // q28.2	-0.949555062734101	8.95118295074969	-4.0500657210339	0.000526491861098659	0.00805885127724126	-0.333862611705214
204103_at	CCL4	chr17:34431219-34433014 (+) // 95.26 // q12	-2.2803122038887	8.43109952642626	-4.0499450056907	0.000526647479517323	0.00805885127724126	-0.334147132239044
231146_at	FAM24B	chr10:124608611-124639121 (-) // 97.64 // q26.13	1.75512845520344	8.00197508305826	4.04989783331874	0.000526708303514059	0.00805885127724126	-0.334258315074893
228071_at	GIMAP7	chr7:150211959-150218160 (+) // 84.35 // q36.1	-1.67397853582362	8.11136821536272	-4.04939109290184	0.000527362134521326	0.008064169411275	-0.335452665908773
200605_s_at	PRKAR1A	chr17:66508608-66528398 (+) // 97.69 // q24.2	-2.14371930530583	10.6683151418617	-4.04822561157341	0.000528868981081971	0.00808251770740015	-0.338199551866715
235771_at	LINC00472	chr6:72117909-72118446 (-) // 81.33 // q13	-1.1101393505953	8.52539510431616	-4.04695621060998	0.000530515054263892	0.0081016435583507	-0.34119125148711
213998_s_at	DDX17	chr22:38887703-38890746 (-) // 99.29 // q13.1	-1.72637251040102	10.429951220739	-4.04672964365513	0.000530809386039939	0.0081016435583507	-0.341725207879272
1559756_at	LOC399716	chr10:6392277-6394723 (+) // 45.64 // p15.1	-1.23200699310365	7.76751055445251	-4.04654953883356	0.000531043474924552	0.0081016435583507	-0.34214966307688
202589_at	TYMS	chr18:657650-673492 (+) // 96.88 // p11.32	2.33295989874788	10.5916818814043	4.04603527136441	0.000531712452267623	0.00810715245692591	-0.343361630500596
243904_at	STXBP5	chr6:147709576-147710605 (+) // 95.74 // q24.3	-1.15577918265817	8.45256342667652	-4.04430929294831	0.000533963795067099	0.00813676773825628	-0.347429081321962
1569225_a_at	SCML4	chr6:108025874-108053600 (-) // 94.28 // q21	-1.87742718964514	7.09775552260646	-4.04321025776314	0.000535402296141405	0.00814965495295138	-0.350018961397817
201418_s_at	SOX4	chr6:21594419-21597212 (+) // 86.74 // p22.3	1.31067049785712	10.1391579138452	4.04319027047573	0.000535428492655548	0.00814965495295138	-0.35006606069385
212188_at	KCTD12	chr13:77454304-77458296 (-) // 96.21 // q22.3	-2.07954462994945	12.7148274762923	-4.04260560920598	0.000536195347986367	0.00815661230686136	-0.35144378026036
229454_at	BCLAF1	chr6:136578003-136578774 (-) // 97.59 // q23.3	-1.22841467444408	7.82785887676603	-4.04220486666387	0.000536721601634213	0.00815990370336726	-0.352388091876267
243423_at	TNIP1	chr5:150472941-150473913 (-) // 82.15 // q33.1	-1.82232749761216	7.92198302298234	-4.04183115348566	0.000537212822953815	0.0081626590040507	-0.353268700814509
221692_s_at	MRPL34	chr19:17416638-17417578 (+) // 69.34 // p13.11	1.51211293418528	8.61368251459475	4.04040583176123	0.000539090419438234	0.0081798763268287	-0.356627201695678
204647_at	HOMER3	chr19:19040011-19049859 (-) // 93.7 // p13.11	1.54854489733165	8.46973047176948	4.04016138684423	0.000539413084698685	0.0081798763268287	-0.357203174942086
240898_at	SPAG16	chr2:215013888-215275224 (+) // 98.51 // q34	-2.63106120505116	6.3734450959752	-4.04008411246858	0.00053951512615354	0.0081798763268287	-0.357385251750599
202973_x_at	FAM13A	chr4:89647510-89744381 (-) // 98.73 // q22.1	-1.39439395094912	12.035079165667	-4.04002853365867	0.000539588530293994	0.0081798763268287	-0.357516208375379
238656_at	RAD50	chr5:131980587-131981602 (+) // 7.9 // q31.1	-1.01894552463816	9.63324917111662	-4.03918358641348	0.000540705693612992	0.00819209569862906	-0.359507073031167
224999_at	EGFR	chr7:55277237-55279360 (+) // 88.45 // p11.2	-1.30111231388828	10.6366772762422	-4.03765021697707	0.000542738941385742	0.00821276302444485	-0.36311986401834
233270_x_at	---	chr8:17833365-17836642 (+) // 51.48 // p22	-1.19430455340304	10.0366279838505	-4.03749872269443	0.000542940234737955	0.00821276302444485	-0.363476792203747
212227_x_at	EIF1	chr17:39845136-39847898 (+) // 97.05 // q21.2	-1.28185397774321	12.0813000651198	-4.03744962718799	0.00054300548479259	0.00821276302444485	-0.363592463334866
228198_s_at	FAHD2CP	chr2:96688121-96689130 (+) // 96.16 // q11.1	2.06889384374547	8.09614526337667	4.03648634416643	0.000544287307183082	0.00822742443900397	-0.365861963710604
227917_at	LOC100506990	---	-1.09028169058558	11.8770881074696	-4.03481218972439	0.000546522230620943	0.00825646780075196	-0.369806118041881
202987_at	TRAF3IP2	chr6:111877460-111927449 (-) // 74.7 // q21	-1.29844305613717	6.96018328913563	-4.03175439897431	0.000550627811622678	0.00831138457720789	-0.377009455473256
216843_x_at	PMS2P1	chr7:72476228-72519694 (+) // 89.06 // q11.23 /// chr7:74973233-74988665 (-) // 88.97 // q11.23	1.13157980115146	10.4723427534353	4.03163508812628	0.000550788625521334	0.00831138457720789	-0.3772905058078
242661_x_at	ALS2CR12	chr2:202173876-202211398 (-) // 97.43 // q33.1	-2.51727904505439	7.29318426619071	-4.02974073422572	0.000553348204106579	0.00834522618014572	-0.38175273021011
227237_x_at	ATAD3B	chr1:1431014-1431581 (+) // 90.43 // p36.33	1.57783554872286	8.7740499351632	4.02885806398719	0.000554544867193074	0.00835270162189135	-0.383831802477236
216633_s_at	PLCH1	chr3:155093368-155267730 (-) // 99.95 // q25.31	-2.46306151909986	6.96794944140783	-4.02885631440895	0.000554547241701323	0.00835270162189135	-0.38383592343674
207625_s_at	CBFA2T2	chr20:32161996-32237836 (+) // 87.61 // q11.22	1.04084062696928	10.6596958249783	4.02867343365225	0.000554795501165425	0.00835270162189135	-0.384266679806992
200948_at	MLF2	chr12:6857162-6862269 (-) // 97.99 // p13.31	1.11475105546498	9.79309596402519	4.0267377841328	0.000557429911934929	0.00838756825204031	-0.388825744126126
200661_at	CTSA	chr20:44520205-44527456 (+) // 97.41 // q13.12	1.06786894731822	9.94340152848318	4.02617813490867	0.000558193905607137	0.00839426723155176	-0.390143841661815
204441_s_at	POLA2	chr11:65029706-65065058 (+) // 98.99 // q13.1	1.64389592921081	7.60622017007253	4.02503714327602	0.000559754730826409	0.00841293468728367	-0.392831055596842
200995_at	IPO7	chr11:9406192-9469674 (+) // 96.96 // p15.4	-0.808264005968473	10.3185385680187	-4.02360662501834	0.000561717742452074	0.00843762213020424	-0.396200010639118
223343_at	MS4A7	chr11:60145960-60163421 (+) // 77.69 // q12.2	-1.59072009657743	8.41987866002738	-4.02277916518456	0.000562856334747627	0.0084499047928019	-0.398148656461139
212665_at	TIPARP	chr3:156396185-156424555 (+) // 94.12 // q25.31	-1.51416636726025	10.5995039973886	-4.02232496335813	0.000563482294941326	0.00845442440826061	-0.399218267476703
210829_s_at	SSBP2	chr5:80714207-81046909 (-) // 88.59 // q14.1	-1.03509700035276	8.50595195962108	-4.02199487089123	0.000563937647155491	0.00845442440826061	-0.399995600451375
1569208_a_at	---	chr4:41535771-41537179 (+) // 43.31 // p13	-1.86794241938718	7.74621284102801	-4.02186231858822	0.000564120601751249	0.00845442440826061	-0.400307744817777
221967_at	NXPH4	chr12:57610595-57620230 (+) // 91.29 // q13.3	1.48348173214275	7.38279952625253	4.02112572968547	0.00056513834928601	0.00846485950705303	-0.402042296626312
1556907_at	ZNF474	chr5:121465214-121489268 (+) // 99.8 // q23.2	-1.39108020018274	7.66354742974452	-4.02059706320766	0.000565869933792407	0.00847099891792022	-0.403287198041963
227898_s_at	ZFP41	chr8:144341623-144347426 (+) // 86.83 // q24.3	1.29335877271628	9.17267154097726	4.01989305807106	0.000566845617893269	0.00848078341498043	-0.404944952924876
212160_at	XPOT	chr12:64798230-64842974 (+) // 91.06 // q14.2	1.00059857985272	11.6050155527856	4.01865217065822	0.000568569440000437	0.00849507978298604	-0.407866837904375
202968_s_at	DYRK2	chr12:68042753-68059186 (+) // 96.96 // q15	0.893152666398143	9.74780269621486	4.01864193034846	0.000568583687326072	0.00849507978298604	-0.4078909500008
121_at	PAX8	chr2:113974939-114036488 (-) // 98.3 // q13	1.14646699151834	12.700132598795	4.01850874996433	0.000568769013269193	0.00849507978298604	-0.408204539220484
202262_x_at	DDAH2	chr6:31694817-31698039 (-) // 98.3 // p21.33	1.29696179447854	9.86918201422024	4.01621540439289	0.000571969725958695	0.00853804241720202	-0.413604282753165
1558048_x_at	---	chr10:42596712-42597547 (-) // 4.71 // q11.21	-3.9361426679239	8.30316520467653	-4.01583546441104	0.000572501714770968	0.00854114172994285	-0.414498822431342
202598_at	S100A13	chr1:153591283-153599010 (-) // 92.72 // q21.3	1.05328991474808	10.9921089180633	4.0138611265546	0.000575274088644457	0.0085776428664699	-0.419147070274699
217840_at	DDX41	chr5:176938578-176943947 (-) // 92.92 // q35.3	1.03459601778589	10.2717960174917	4.01262984145474	0.000577009811235542	0.00859865441395263	-0.422045771686633
202340_x_at	NR4A1	chr12:52445246-52453284 (+) // 95.37 // q13.13	-3.05971775854697	9.9721230248827	-4.01184529482808	0.000578118485746417	0.00861030314857163	-0.423892696204061
212680_x_at	PPP1R14B	chr22:31672536-31673398 (+) // 83.99 // q12.2 /// chr11:64011955-64014299 (-) // 85.78 // q13.1 /// chr4:140035813-140036660 (-) // 87.12 // q31.1	1.89749508401252	9.7456366090146	4.0105187888012	0.000579997839595287	0.00863341046479542	-0.427015354213358
202663_at	WIPF1	chr2:175424301-175499309 (-) // 89.82 // q31.1	-1.33885372704598	8.05910245515346	-4.00978833860568	0.000581035308594386	0.00864396708808325	-0.428734809841069
225539_at	ZBTB21	chr21:43406939-43430466 (-) // 98.59 // q22.3	-1.10189023231198	10.7484953167738	-4.00929612985607	0.000581735438955702	0.00864518155771455	-0.429893429411688
239710_at	FIGN	chr2:164459127-164459733 (-) // 97.27 // q24.3	1.75363760544394	8.76625785647836	4.00926933769367	0.000581773572849391	0.00864518155771455	-0.42995649544918
211200_s_at	EFCAB2	chr1:27939138-27953078 (-) // 85.48 // p36.11	-1.7577460949649	10.4383641901257	-4.0089560547726	0.000582219659820086	0.00864693067252256	-0.430693927546645
220206_at	ZMYM1	chr1:35579474-35581457 (+) // 77.84 // p34.3	1.83501619764144	9.56222689054607	4.0084906767645	0.000582882943797179	0.00865190173397256	-0.431789359832246
1558815_at	SORBS2	chr4:186695157-186877513 (-) // 93.79 // q35.1	-1.49019360385295	8.66169642231747	-4.00769122831335	0.000584024116732904	0.00866007535810349	-0.433671105734111
212577_at	SMCHD1	chr18:2739473-2805012 (+) // 91.02 // p11.32	1.18068831533205	8.13036085864858	4.00764416562718	0.000584091365486549	0.00866007535810349	-0.433781880562018
222956_at	FIGN	chr2:164464122-164468144 (-) // 96.98 // q24.3	2.75106889924333	6.47127309128976	4.00685676069899	0.000585217644411953	0.00866456283124379	-0.435635226286296
207222_at	PLA2G10	chr16:14766406-14788526 (-) // 88.92 // p13.12	-1.57331430184022	7.58284537542347	-4.0067645310941	0.000585349707719391	0.00866456283124379	-0.435852307512954
201066_at	CYC1	chr8:145149994-145152427 (+) // 96.16 // q24.3	1.83539571927863	11.2732405578026	4.00654511192713	0.000585664012363323	0.00866456283124379	-0.436368752675659
1559322_at	LOC727916	chr6:64280920-64282308 (-) // 93.48 // q12	-2.48856309277316	7.00623542631431	-4.00632127113681	0.000585984823404431	0.00866456283124379	-0.436895601065693
219522_at	FJX1	chr11:35640054-35642412 (+) // 94.89 // p13	1.38935842511911	9.35335312509081	4.00620774303021	0.000586147599805903	0.00866456283124379	-0.437162807779377
1553959_a_at	B3GALT6	chr1:1167644-1169560 (+) // 85.5 // p36.33	1.42042627611233	10.5120100983065	4.00586510790746	0.000586639141749138	0.00866456283124379	-0.437969248647121
228854_at	---	chr11:114125691-114126698 (+) // 84.57 // q23.2	-1.91545628244316	8.71949465204334	-4.00582452801655	0.000586697384479253	0.00866456283124379	-0.43806475862228
238595_at	---	chr17:30729703-30730562 (+) // 49.3 // q11.2	-1.41085543629894	8.3459167819702	-4.00555697428347	0.000587081537648868	0.00866476715308185	-0.438694477374028
231233_at	PCAT6	chr1:202779752-202781039 (+) // 86.82 // q32.1	2.34231618880303	8.03068184264459	4.0053566429853	0.000587369336482269	0.00866476715308185	-0.439165976622387
226693_at	SDHAP1	chr3:195415227-195416589 (+) // 48.64 // q29 /// chr5:263245-264610 (+) // 44.9 // p15.33 /// chr3:195685772-195687133 (-) // 44.39 // q29	1.27604612728044	12.0766515748076	4.00461946046637	0.000588429590337182	0.00867127338324875	-0.440900980244425
1552540_s_at	IQCD	chr12:113633250-113658880 (-) // 91.2 // q24.13	-1.91103609205816	8.78529488298019	-4.00459208934499	0.000588468993462917	0.00867127338324875	-0.440965399005027
1560258_a_at	---	chr19:23681542-23682598 (-) // 4.92 // p12	1.09542579652637	8.65021712569289	4.00316795529321	0.00059052277777633	0.00869666990179324	-0.444317059560404
202735_at	EBP	chrX:48380256-48387102 (+) // 95.99 // p11.23	1.57500945975258	10.2394868727232	4.00250361736448	0.000591483271357634	0.00870531185986778	-0.445880505636347
202514_at	DLG1	chr3:196769431-197025447 (-) // 97.12 // q29	1.09154686235145	8.63095618254548	4.00217251152175	0.000591962560164967	0.00870531185986778	-0.446659713628725
225075_at	PDRG1	chr20:30532762-30539886 (-) // 88.02 // q11.21	0.977137290063762	9.64097508679664	4.00188727265197	0.000592375763901242	0.00870531185986778	-0.447330973575359
224496_s_at	TMEM107	chr17:8076559-8079673 (-) // 86.72 // p13.1	-1.15673559294735	8.85167443080193	-4.00184848252321	0.000592431978310917	0.00870531185986778	-0.447422258879603
219795_at	SLC6A14	chrX:115567789-115592623 (+) // 87.99 // q23	-2.58108694086816	6.36453122381796	-4.00155354969091	0.000592859566385258	0.00870673625323849	-0.448116324150717
212058_at	U2SURP	chr3:142720422-142779559 (+) // 98.41 // q23	1.31161917891952	11.4524265116059	4.00036073966738	0.000594592007853953	0.00872731145530116	-0.450923292552051
211042_x_at	MCAM	chr11:118805147-119187818 (-) // 81.51 // q23.3	1.07203271463396	10.1006263963167	3.99966999038485	0.000595597551799828	0.00873720040890979	-0.452548739512321
226789_at	EMB	chr5:49692030-49693820 (-) // 81.04 // q11.1	-1.86288198418397	9.23306261452352	-3.99932145202869	0.000596105570005584	0.00873978389164089	-0.453368893245456
212543_at	AIM1	chr6:106960474-107018324 (+) // 94.54 // q21	-1.46260519677397	10.3834027359503	-3.99774836244616	0.000598403812439222	0.0087685972115468	-0.457070445881997
226460_at	FNIP2	chr4:159690289-159826991 (+) // 96.97 // q32.1	-1.08349835588164	8.73170458774668	-3.99685728301941	0.00059970955672575	0.00878284318559647	-0.459167108870508
203439_s_at	STC2	chr5:172744070-172755437 (-) // 95.6 // q35.1	1.82785093197372	7.72342435527001	3.99652409974957	0.000600198513466318	0.00878511798587831	-0.45995105515629
202824_s_at	TCEB1	chr8:74858846-74872053 (-) // 86.71 // q21.11	1.17967747986508	11.9474233305938	3.99616307419505	0.000600728776406964	0.00878587110619027	-0.460800501406681
1552368_at	CTCFL	chr20:56072227-56100158 (-) // 97.85 // q13.31	2.79319763278864	6.47901475530575	3.99592021627847	0.000601085740089027	0.00878587110619027	-0.461371908638397
204127_at	RFC3	chr13:34392274-34411632 (+) // 81.81 // q13.2	1.05590587614639	9.72829980514838	3.99580787254005	0.000601250939288883	0.00878587110619027	-0.461636234523691
222029_x_at	PFDN6	chr6:33257547-33258709 (+) // 85.31 // p21.32	1.35685050570856	9.50950304392903	3.9955153905923	0.000601681239553077	0.00878728252906912	-0.462324390483597
239143_x_at	RNF138	chr18:29710946-29711523 (+) // 96.8 // q12.1	-1.4125545812317	9.87390992297106	-3.99413525431229	0.000603715828540429	0.00881210931104577	-0.465571502801582
225468_at	PATL1	chr11:59404188-59405799 (-) // 95.76 // q12.1	1.38757958745669	7.73563337384319	3.99200734185753	0.000606866176042096	0.00884743627781319	-0.470577641408517
235952_at	DGKH	chr13:42809095-42809674 (+) // 98.8 // q14.11	-1.55366107572334	7.29024540041602	-3.99189526770883	0.00060703255205167	0.00884743627781319	-0.470841297478079
218353_at	RGS5	chr1:163112092-163113983 (-) // 95.91 // q23.3	-1.64127223193867	10.2036507211213	-3.9918201716971	0.000607144058712154	0.00884743627781319	-0.471017961369484
242723_at	---	chr15:30941032-30941725 (+) // 82.28 // q13.2	2.2188581131658	6.74300073788747	3.99074597297346	0.000608741315073586	0.00886580548037482	-0.473544971112081
219049_at	CSGALNACT1	chr8:19261809-19316091 (-) // 94.99 // p21.3	-2.01849967991128	8.43624833817313	-3.98824504036646	0.000612476200870334	0.00891526993992131	-0.479427950701817
242598_at	---	chr7:26734096-26734894 (-) // 97.79 // p15.2	-1.42301719514033	8.15893784756023	-3.98648601280117	0.000615116744333937	0.00894875917779073	-0.483565429556859
241368_at	PLIN5	chr19:4522542-4522916 (-) // 49.02 // p13.3	-1.71018468532078	8.58210711921637	-3.98555689419618	0.000616516037044496	0.00896416360433775	-0.485750743813501
203417_at	MFAP2	chr1:17301000-17304812 (-) // 86.96 // p36.13	2.31150822834687	8.47123898344471	3.98532710696478	0.000616862593569361	0.00896425265666028	-0.486291199166122
217752_s_at	CNDP2	chr18:72163596-72188356 (+) // 82.6 // q22.3	-1.22447067181398	13.0732797137981	-3.9837120993923	0.000619303748684382	0.00899476354680482	-0.490089544418632
241950_at	WWC1	chr5:167896921-167897614 (+) // 52.89 // q34	-1.95145899743332	7.48411442668849	-3.98297368324739	0.000620423089069899	0.00900605335247441	-0.491826157609411
209081_s_at	COL18A1	chr21:46875401-46934587 (+) // 98.57 // q22.3	1.71951838152057	10.8381415397942	3.9819997134765	0.000621902568732678	0.00902255561425283	-0.494116678671066
239123_at	TSC22D1	chr13:45006279-45006797 (-) // 94.01 // q14.11	-1.64570552253894	8.75623921094756	-3.98173354067328	0.000622307499417969	0.00902345874156055	-0.494742633493438
212464_s_at	FN1	chr2:216225587-216300445 (-) // 98.88 // q35	2.1134678561535	10.3547978527421	3.98107487873573	0.000623310652036282	0.00903303031888794	-0.496291574167837
206991_s_at	CCR5	chr3:46411632-46417691 (+) // 97.07 // p21.31	-1.83276845952256	8.91187429812674	-3.98061595924432	0.000624010542193679	0.00903819889826401	-0.497370769701963
221541_at	CRISPLD2	chr16:84853611-84943113 (+) // 92.22 // q24.1	-1.86029527191185	9.83499100768974	-3.98032058042431	0.000624461431801707	0.00903975724145274	-0.49806537355772
227450_at	ERP27	chr12:15066972-15091436 (-) // 92.2 // p12.3	-2.62048474353888	11.9351077178203	-3.97949342206038	0.000625725792982372	0.00904934392393783	-0.50001045534397
234140_s_at	STIM2	chr4:27004621-27025582 (+) // 92.54 // p15.2	-1.22439217932305	9.02451945590041	-3.97932252058975	0.000625987342643317	0.00904934392393783	-0.500412326943442
211696_x_at	HBB	chr11:5246725-5248286 (-) // 99.48 // p15.4	-2.32496274983117	8.90756199894484	-3.97921322640906	0.000626154664644338	0.00904934392393783	-0.500669328879439
221004_s_at	ITM2C	chr2:231729627-231743962 (+) // 100.0 // q37.1	1.88565795942176	8.68728907888884	3.97882471560098	0.000626749807809653	0.00905177255188433	-0.501582892133571
210162_s_at	NFATC1	chr18:77155992-77227994 (+) // 97.63 // q23	-1.36749811430772	8.07334776559108	-3.97865483253068	0.000627010220820181	0.00905177255188433	-0.501982359504866
229150_at	---	chr2:238421264-238421763 (+) // 99.01 // q37.3	-1.5095284475931	8.84379440943337	-3.97826909296354	0.00062760191808096	0.00905534997638786	-0.502889388374245
218399_s_at	CDCA4	chr14:105476280-105478176 (-) // 98.85 // q32.33	1.02310755889325	9.3496079153541	3.97716682596999	0.000629295773585639	0.00907481725632916	-0.505481192789313
222700_at	ATL2	chr2:38522021-38604415 (-) // 93.75 // p22.2	1.28745391557937	10.4937398319019	3.97469365123975	0.000633112831744912	0.00912070657715557	-0.511296096355037
240547_at	---	chr9:88380591-88381045 (+) // 96.71 // q21.33 /// chr9:86472896-86473352 (-) // 100.0 // q21.32	-1.38699829733398	10.4480635819546	-3.97441437809514	0.000633545298465373	0.00912070657715557	-0.511952688232914
238854_at	NRAV	---	-1.59333046172044	8.36515311219662	-3.97433242308739	0.000633672265015328	0.00912070657715557	-0.512145369287479
213464_at	SHC2	chr19:416589-460829 (-) // 88.24 // p13.3	-1.46908607907763	8.94234346419996	-3.97420903034008	0.000633863475474506	0.00912070657715557	-0.512435471842394
239946_at	---	chr4:154418346-154419033 (+) // 70.2 // q31.3	-1.41704156864531	7.7995123183582	-3.97217289085313	0.000637026974331842	0.00916122025565597	-0.517222352536876
230972_at	ANKRD9	chr14:102973181-102973643 (-) // 98.29 // q32.31	1.51411551845387	10.1174861440262	3.97170473026488	0.000637756555939991	0.00916326174995904	-0.518322929354092
234258_at	---	chr7:17813280-17815953 (-) // 79.87 // p21.1	-2.1036235716184	7.56052082189733	-3.97158491407257	0.000637943410740449	0.00916326174995904	-0.518604596648355
213773_x_at	NSUN5	chr7:72717225-72722765 (-) // 98.57 // q11.23	1.21981592655249	10.9510806584315	3.97141217262442	0.000638212898732526	0.00916326174995904	-0.519010679988939
220525_s_at	AUP1	chr2:74753780-74756824 (-) // 98.56 // p13.1	1.30140097027116	10.6158437773469	3.97117214783443	0.000638587540678819	0.00916364420771371	-0.519574929877047
214746_s_at	ZNF467	chr7:149461272-149466313 (-) // 99.55 // q36.1	1.2874047854733	9.01768204718054	3.9708260939787	0.000639128061880057	0.00916390241714203	-0.52038842411647
212774_at	ZBTB18	chr1:244216581-244220776 (+) // 93.8 // q44	-2.20245932112086	11.5557169463031	-3.97054897880252	0.00063956123112339	0.00916390241714203	-0.521039851802675
238619_at	---	chr7:130614967-130616209 (-) // 99.36 // q32.3	-1.33782823514441	10.2570719278715	-3.97049248383852	0.000639649576283877	0.00916390241714203	-0.521172656372848
200665_s_at	SPARC	chr5:151041997-151066469 (-) // 98.36 // q33.1	2.13056333643594	10.7200126064896	3.96950917050716	0.000641189193576039	0.00918096457055153	-0.523484119901263
225925_s_at	USP48	chr1:22005395-22051612 (-) // 92.48 // p36.12	1.18905352242509	11.1622715020633	3.96881291133356	0.000642281580343862	0.00919160792044271	-0.52512075869851
224973_at	FAM46A	chr6:82455446-82462491 (-) // 94.13 // q14.1	-1.79890043964773	9.65262375293814	-3.96438647278827	0.000649269695791984	0.00928656688190903	-0.535524652359084
237009_at	---	chr12:9910668-9911147 (-) // 97.76 // p13.31	-1.8267068997522	6.80143732737491	-3.9638594521209	0.00065010672376534	0.00929349090672581	-0.536763248866378
230454_at	ICA1L	chr2:203640694-203641152 (-) // 97.23 // q33.2	-1.79572349351959	10.6385449338847	-3.96260992933505	0.000652095528657349	0.00931256801741382	-0.539699764009088
206074_s_at	HMGA1	chr6:34204667-34214007 (+) // 94.51 // p21.31	1.5182752429318	9.0559493536231	3.96242402219446	0.000652391943394167	0.00931256801741382	-0.540136654603933
222759_at	KMT5B	chr11:67933185-67980731 (-) // 95.39 // q13.2	1.68441699748647	9.61717316330203	3.9623548907172	0.000652502202344239	0.00931256801741382	-0.5402991160921
214438_at	HLX	chr1:221052785-221058401 (+) // 90.91 // q41	-1.89639135283572	8.31965989392707	-3.96100177353446	0.000654664037263557	0.0093337692211843	-0.54347890756249
226333_at	IL6R	chr1:154439270-154441925 (+) // 91.21 // q21.3	-1.76536787688745	10.4754427555214	-3.96098140515812	0.000654696633431847	0.0093337692211843	-0.543526771526326
221791_s_at	TMA7	chr3:48481667-48485616 (+) // 83.99 // p21.31	0.963694512957511	14.5670364574696	3.96005779834076	0.000656176404051679	0.009349803610113	-0.545697131756447
213615_at	EMG1	chr12:7087384-7090282 (+) // 98.87 // p13.31	1.37193398495208	8.07361419823438	3.9595799790019	0.000656943251216967	0.00935311684124559	-0.546819918262289
214093_s_at	FUBP1	chr1:78409740-78413618 (-) // 97.56 // p31.1	0.87697256512528	11.8219134140736	3.95947034411094	0.00065711932843325	0.00935311684124559	-0.54707753705319
232748_at	PAPPA	chr9:118922086-118923986 (+) // 70.9 // q33.1	-1.60565577643216	6.70238235025525	-3.95895430080912	0.000657948739777808	0.00935986289347879	-0.548290115573197
218080_x_at	FAF1	chr1:50906944-51425532 (-) // 99.54 // p32.3	0.950841056916875	9.2730116524032	3.95746017387951	0.000660356037838367	0.00938903627881202	-0.551800826390495
238282_at	---	chr3:178564351-178564796 (+) // 48.33 // q26.32	-2.50976726575096	5.96400859121568	-3.95586073851649	0.000662942688324862	0.0094133916868636	-0.555558761927555
228970_at	ZBTB8OS	chr1:33087430-33116134 (-) // 96.26 // p35.1	0.923552246989278	9.48101918849053	3.95583246391097	0.000662988505069679	0.0094133916868636	-0.555625192201133
205079_s_at	MPDZ	chr9:13106575-13250357 (-) // 99.64 // p23	-1.19114390465352	9.45524606358674	-3.95573807047665	0.000663141484852346	0.0094133916868636	-0.555846966023576
226227_x_at	ZFAS1	chr20:47895179-47905793 (+) // 94.07 // q13.13	0.813514109791859	11.6542232069771	3.95499125006999	0.000664353062685553	0.00942550907685128	-0.557601564975052
235322_at	LOC101927151	chr19:28284384-28289213 (+) // 95.15 // q11	1.28653832287968	8.56005344581694	3.95397510620231	0.000666005094582889	0.00944294374938715	-0.559988840850677
228335_at	CLDN11	chr3:170151052-170152037 (+) // 79.74 // q26.2	1.87175904300553	7.6542299656329	3.95379449230528	0.000666299160199047	0.00944294374938715	-0.560413156320328
235256_s_at	GALM	chr2:38956694-38961525 (+) // 66.7 // p22.1	-1.53900660563265	8.32130946241993	-3.95289233128615	0.000667769938353033	0.00945869715799465	-0.562532556495612
205414_s_at	ARHGAP44	chr17:12692855-12894959 (+) // 99.95 // p12	-1.96581461448925	9.86155270248671	-3.95240816829359	0.000668560588490681	0.00946480506243904	-0.563669946027971
218617_at	TRIT1	chr1:40306728-40319692 (-) // 98.74 // p34.2	1.20779259310928	10.881213547716	3.95147767065211	0.00067008272184747	0.00948125643830607	-0.565855801249331
242992_at	ZNF551	chr19:58198115-58198790 (-) // 98.07 // q13.43	-1.56087175704661	7.07513426925752	-3.95011107905423	0.000672324462106917	0.00950786666820588	-0.569065957140348
209642_at	BUB1	chr2:111395518-111435605 (-) // 99.4 // q13	2.67046141217597	7.51123962248046	3.94936576367555	0.000673550201050783	0.00952008797319872	-0.570816650946422
243276_at	ALS2CL	chr3:46711772-46712081 (-) // 92.79 // p21.31	2.33615807279773	9.23641322198162	3.94865475578462	0.000674721583596507	0.00953152829359615	-0.572486712992166
1553684_at	PPIL6	chr6:109713543-109761829 (-) // 77.98 // q21	-0.913226141089611	9.03274369516358	-3.9476143913764	0.000676439221243211	0.00955066894036258	-0.574930308423487
213331_s_at	NEK1	chr4:170314429-170533733 (-) // 98.58 // q33	-2.2051741237077	8.96900642734546	-3.94723121624676	0.000677072933933657	0.00955449329921815	-0.575830281333216
229927_at	LEMD1	chr1:205350505-205389659 (-) // 80.4 // q32.1	2.46648095561828	7.7004289939506	3.94646282656141	0.00067834550676492	0.00955996998953724	-0.577634977834442
229951_x_at	---	chr1:147920513-147920931 (+) // 95.43 // q21.2 /// chr1:144509586-144510004 (+) // 95.43 // q21.1 /// chr1:144329335-144329753 (+) // 95.43 // q21.1 /// chr1:143733008-143733426 (+) // 95.21 // q21.1 /// chr1:149587513-149587931 (-) // 95.43 // q21.2	-1.68011960627976	7.71437077249109	-3.94637673643003	0.000678488233085422	0.00955996998953724	-0.577837172170132
221434_s_at	SLIRP	chr14:78174454-78183904 (+) // 99.7 // q24.3	1.15707348039864	12.0806391823281	3.94633936360484	0.000678550201672684	0.00955996998953724	-0.57792494710721
34868_at	SMG5	chr1:156219014-156248799 (-) // 91.18 // q22	1.32025357254914	9.86802235728294	3.94589567267321	0.000679286322959875	0.00956522323859863	-0.578967003410817
237291_at	PRORSD1P	chr2:55511147-55511608 (+) // 100.0 // p16.1	1.93445060943472	9.27073003881227	3.94536620524451	0.000680165791187234	0.00956576523143775	-0.580210492146738
219338_s_at	LRRC49	chr15:71184986-71342410 (+) // 98.13 // q23	-1.44501829035053	9.54303876122123	-3.94530466779865	0.00068026808075009	0.00956576523143775	-0.580355015222633
33132_at	CPSF1	chr8:145618446-145634709 (-) // 89.61 // q24.3	1.70925691224941	9.86852367916539	3.94521651418155	0.000680414639164625	0.00956576523143775	-0.580562046818796
201236_s_at	BTG2	chr1:203274663-203278727 (+) // 98.71 // q32.1	-1.98670020583569	11.6202693465099	-3.94435577555833	0.000681847293022847	0.00958079131263479	-0.582583482582429
224941_at	PAPPA	chr9:119160611-119164153 (+) // 88.82 // q33.1	-1.62950594308751	8.31205600039748	-3.94181574202317	0.000686092504683115	0.00962859562686429	-0.58854833830055
218720_x_at	SEZ6L2	chr16:29882830-29910411 (-) // 98.84 // p11.2	1.61630824915644	8.10681193128175	3.94166837329862	0.000686339607920789	0.00962859562686429	-0.588894392011859
218016_s_at	LOC101060521 /// POLR3E	chr16:22308754-22345341 (+) // 98.34 // p12.2	0.924626816112832	11.0502813096856	3.94166431005743	0.000686346422285594	0.00962859562686429	-0.588903933355328
221985_at	KLHL24	chr3:183353410-183398086 (+) // 92.79 // q27.1	1.85169197174022	10.2416733610232	3.94069792173622	0.000687969035819288	0.00964621972907002	-0.591173173850861
213279_at	DHRS1	chr14:24759803-24761166 (-) // 88.62 // q12	0.954565084507269	10.3134087022143	3.93988002933391	0.000689345288678765	0.00966037261388464	-0.593093655500524
232543_x_at	ARHGAP9	chr12:57866051-57871586 (-) // 99.05 // q13.3	-1.65739247031138	7.4347827399638	-3.93955928408865	0.000689885745768928	0.00966280396680181	-0.593846776428781
232048_at	FAM76B	chr11:95504287-95522946 (-) // 93.31 // q21	1.37490685027036	7.68151077822662	3.93914826681046	0.000690578925761867	0.00966737069280249	-0.594811845633253
242957_at	VWCE	chr11:61025761-61026208 (-) // 95.31 // q12.2	2.00257316067461	9.68673876572477	3.93854208998239	0.000691602502420646	0.00967655531017027	-0.59623512190045
203186_s_at	S100A4	chr1:153516097-153518282 (-) // 100.0 // q21.3	2.31314645912449	9.65020410128113	3.9383007559384	0.000692010432203364	0.00967712092447104	-0.596801754266572
234675_x_at	---	chr14:23226761-23228593 (-) // 25.2 // q11.2	-1.66805311234045	12.8481915373253	-3.93704615438899	0.00069413494661674	0.0097016780330743	-0.599747369903725
242491_at	LOC102724275 /// LOC102724356 /// LOC102725134 /// LOC105369228	chr5:70168053-70168755 (+) // 85.71 // q13.2	-1.72520750197783	7.01995578757048	-3.93663934914199	0.000694825208911297	0.00970268725733508	-0.600702456761661
235545_at	DEPDC1	chr1:68939836-68940642 (-) // 54.21 // p31.2	2.65902024433052	6.86469962243665	3.93656931845181	0.00069494410479014	0.00970268725733508	-0.600866871492673
222654_at	IMPAD1	chr8:57874163-57906427 (-) // 90.59 // q12.1	1.19319444170271	9.98204360580171	3.93587118205309	0.000696130481909255	0.00971410060923928	-0.602505898638775
202643_s_at	TNFAIP3	chr6:138188458-138204449 (+) // 98.33 // q23.3	-1.66212284082417	9.45966105234292	-3.93473999381506	0.000698057028837204	0.00973374069696109	-0.605161515123222
238483_at	SSBP2	chr5:80708930-80710082 (-) // 84.05 // q14.1	-1.50665147834521	7.16683936090099	-3.93443011004278	0.000698585719131828	0.00973374069696109	-0.605888988607891
235521_at	HOXA3	chr7:27146626-27147537 (-) // 92.04 // p15.2	-3.07351549333191	9.77916082941331	-3.93439427045873	0.000698646890371277	0.00973374069696109	-0.605973123933467
226107_at	C1GALT1	chr7:7284000-7288250 (+) // 74.84 // p22.1	-1.50054143360533	8.7786691616744	-3.93394264800531	0.000699418177766682	0.00973933339870559	-0.607033321570634
223988_x_at	METTL17	chr14:21458145-21465187 (+) // 97.03 // q11.2	0.997970535673245	11.2326024050328	3.93363292537877	0.000699947614455884	0.00974155421979511	-0.607760394228409
212764_at	ZEB1	chr10:31608169-31818128 (+) // 93.48 // p11.22	-1.39079950803664	8.88556786950829	-3.93289209403945	0.000701215596154235	0.00975404599996477	-0.609499457361504
204595_s_at	STC1	chr8:23699435-23712320 (-) // 93.62 // p21.2	-1.75396436029715	10.1338553547511	-3.93174589278004	0.000703181883420945	0.00977623302758201	-0.612190006425743
226817_at	DSC2	chr18:28645941-28647244 (-) // 86.6 // q12.1	1.33380228729851	10.9031074644006	3.9313806723684	0.000703809559837241	0.00977979595231357	-0.613047285589825
208894_at	HLA-DRA	chr6:32407700-32411702 (+) // 98.17 // p21.32	-1.60105173260765	9.48273559480562	-3.9310433451112	0.000704389791788392	0.00978269620114553	-0.613839080492033
213460_x_at	NSUN5P1 /// NSUN5P2	chr7:72418836-72430762 (-) // 93.39 // q11.23	2.06054459083322	10.9051238253801	3.93067953137134	0.000705016114262216	0.00978623316855702	-0.61469303436027
212832_s_at	CKAP5	chr11:46764954-46842808 (-) // 99.38 // p11.2	1.0660524611163	9.80178165724109	3.92847567277789	0.000708821978259136	0.00983387794073739	-0.619865733249162
219747_at	NDNF	chr4:121956783-121958736 (-) // 96.16 // q27	-2.0515069997037	9.00369362364074	-3.92803497496439	0.000709585463143706	0.00983789581423492	-0.620900045884161
202651_at	LPGAT1	chr1:211918328-212004114 (-) // 94.74 // q32.3	-1.52655633744605	10.3844799716692	-3.92787731129462	0.000709858804764027	0.00983789581423492	-0.621270076327771
225806_at	AJUBA	chr14:23440385-23445886 (-) // 92.59 // q11.2	2.562248949611	10.3691260677757	3.92755471731508	0.000710418411462431	0.00984047217813189	-0.622027184581222
226145_s_at	FRAS1	chr4:79428669-79465422 (+) // 97.38 // q21.21	1.98473548259051	10.2651615158937	3.92579247623142	0.000713483114433209	0.00987676227935573	-0.626162886295601
236745_at	CCDC78	chr16:772585-773166 (-) // 90.82 // p13.3	-2.00497495546922	7.51543890321785	-3.92561729066553	0.000713788493757175	0.00987676227935573	-0.626574003457748
1554572_a_at	SUV39H2	chr10:14920846-14945078 (+) // 93.2 // p13	1.56057679925877	8.46220370088793	3.92508483458952	0.000714717454024195	0.00988442226857411	-0.627823528605645
223335_at	TMEM69	chr1:46153867-46160106 (+) // 88.47 // p34.1	1.17958295495012	11.8472457560119	3.92430444888963	0.000716081135214856	0.00989795525208857	-0.629654827527432
230032_at	OSGEPL1	chr2:190611388-190611895 (-) // 67.72 // q32.2	1.21508991326697	10.0591570589593	3.92408778725182	0.000716460196687727	0.00989795525208857	-0.630163248417056
235037_at	TMEM41A	chr3:185208798-185216790 (-) // 77.75 // q27.2	1.19980915400951	8.70898406258612	3.92388014668457	0.000716823661922106	0.00989795525208857	-0.630650496254334
220920_at	ATP10B	chr5:160059649-160112267 (-) // 70.56 // q34	-2.51675142861574	8.8196218679003	-3.92308643970593	0.000718214694521636	0.00991196506087197	-0.632512966268499
218982_s_at	MRPS17	chr7:56020869-56023031 (+) // 95.17 // p11.2	1.07897350477565	10.1245739454518	3.92262728551914	0.000719020618706067	0.00991425334690648	-0.633590365943682
227211_at	PHF19	chr9:123631852-123639499 (-) // 83.54 // q33.2	1.74212050343348	8.02165470697555	3.92229484915923	0.000719604682441938	0.00991425334690648	-0.634370411522653
212349_at	POFUT1	chr20:30795682-30826467 (+) // 63.41 // q11.21	1.43516470968199	8.62791691246825	3.92204702524765	0.000720040394853665	0.00991425334690648	-0.634951911442313
204474_at	ZNF142	chr2:219502683-219524261 (-) // 97.47 // q35	0.973402674868057	9.10784661089532	3.92200959499902	0.000720106225689289	0.00991425334690648	-0.635039738169573
205709_s_at	CDS1	chr4:85504131-85570339 (+) // 95.67 // q21.23	-1.63857766924858	10.9719747279481	-3.92182021142342	0.00072043939745527	0.00991425334690648	-0.635484107768977
236945_at	CCDC171	chr9:15973138-15973576 (+) // 99.54 // p22.3	-2.37662077373702	6.71279012664933	-3.9217064752523	0.00072063956045796	0.00991425334690648	-0.635750976697785
232740_at	MCM3AP-AS1	chr21:47649174-47662899 (+) // 70.42 // q22.3	1.45064186499933	7.6084109197204	3.92067009175928	0.000722466021112532	0.00993419074043613	-0.638182676436536
221706_s_at	USE1	chr19:17326198-17330638 (+) // 95.35 // p13.11	1.03698974020116	8.20923499020467	3.92025504962409	0.00072319875250237	0.009939075966019	-0.639156474896408
223028_s_at	SNX9	chr6:158244295-158363957 (+) // 97.19 // q25.3	-0.90087310693349	10.205016163583	-3.91999918378422	0.000723650834824572	0.0099401010863853	-0.639756795691728
240383_at	UBE2D3	chr4:103731527-103732000 (-) // 55.89 // q24	-1.40593404404001	9.3081748913789	-3.918722398287	0.000725910940993359	0.00996594728792342	-0.642752339810446
225099_at	FBXO45	chr3:196295481-196314156 (+) // 88.67 // q29	1.47809384820179	9.82825269900904	3.9174930960419	0.000728093603719696	0.00999070389429236	-0.645636335904707
239275_at	FRMPD2 /// FRMPD2B	chr10:46657134-46657796 (-) // 41.57 // q11.22 /// chr10:48844035-48844697 (-) // 60.21 // q11.22 /// chr10:49364600-49365262 (-) // 74.56 // q11.22	-2.01618540767869	7.23204493997984	-3.91708228966978	0.000728824451451891	0.00999552367480791	-0.646600073675152
230939_at	AZIN1-AS1	chr8:103953859-103990103 (+) // 90.47 // q22.3	-2.41395916001432	8.39828568418888	-3.91623888803586	0.000730327189628016	0.0100087692741459	-0.648578615366028
219502_at	NEIL3	chr4:178231027-178284000 (+) // 99.69 // q34.3	2.26459561164939	6.87367589109385	3.91611372937146	0.000730550453627085	0.0100087692741459	-0.64887222022023
243112_at	---	chr5:179721570-179722253 (+) // 50.37 // q35.3	1.24498434690036	7.95706592932103	3.91507464532242	0.000732406634754175	0.0100289815425621	-0.651309710047184
1563963_at	---	chr15:35397309-35399699 (-) // 50.45 // q14	-1.60397046091672	9.1189039035437	-3.91458937736962	0.000733275099487634	0.0100322939925213	-0.652448019665117
1557285_at	AREG	chr4:75487340-75489415 (+) // 81.9 // q13.3	-3.22656942431314	5.48737508141191	-3.9145137578075	0.000733410524669737	0.0100322939925213	-0.652625401049004
222352_at	FBXO31	chr16:87360592-87361737 (-) // 73.72 // q24.2	-1.09409166326463	8.22881257810499	-3.91377196639047	0.000734740294978194	0.0100428922153173	-0.654365398123971
220173_at	BBOF1	chr14:74516456-74532793 (+) // 99.03 // q24.3	-1.64440272283387	10.5234444012438	-3.91365616731712	0.000734948097330866	0.0100428922153173	-0.654637019706518
214687_x_at	ALDOA	chr16:30077096-30081734 (+) // 96.9 // p11.2	1.51446713039033	11.7671465477343	3.91141107022049	0.000738988470390554	0.0100877755320269	-0.659902931354418
242093_at	SYTL5	chrX:37987684-37988064 (+) // 96.94 // p11.4	-2.44434849030606	7.51844640467263	-3.91140529130092	0.000738998898727022	0.0100877755320269	-0.659916485285584
1554741_s_at	FGF7 /// KGFLP1 /// KGFLP2	chr9:46687461-46746498 (+) // 93.49 // p11.2 /// chr9:44245411-44304554 (+) // 89.88 // p11.2 /// chr9:44343367-44402426 (-) // 94.68 // p11.2 /// chr9:46785312-46844325 (-) // 90.29 // p11.2 /// chr9:41961616-42019580 (-) // 92.2 // p12	-1.35949582711849	8.14986615059106	-3.910252477046	0.000741082125465981	0.0101052980455857	-0.662620242823956
230952_at	---	---	-1.71207270225822	8.06157163309574	-3.91017360123422	0.000741224872788781	0.0101052980455857	-0.662805229893763
208972_s_at	ATP5G1	chr17:46970157-46973233 (+) // 96.75 // q21.32	1.00004071094172	11.3746661839895	3.91005816346494	0.000741433838070471	0.0101052980455857	-0.663075964479906
205122_at	MSANTD3-TMEFF1 /// TMEFF1	chr9:103235812-103339917 (+) // 89.9 // q31.1	1.93965354049387	8.21892458160763	3.90949376084741	0.000742456359465599	0.0101081887694645	-0.664399631729397
205945_at	IL6R	chr1:154377668-154439327 (+) // 89.27 // q21.3	-1.39469262458834	9.44168539885287	-3.90937032149258	0.000742680179179424	0.0101081887694645	-0.664689124260709
221528_s_at	ELMO2	chr20:44994691-45027411 (-) // 97.54 // q13.12	1.2209974299703	9.17232976342101	3.909305600939	0.000742797556923663	0.0101081887694645	-0.664840907661398
242403_at	---	chr4:103735634-103736186 (-) // 76.34 // q24	-1.02056079177206	8.82853590925416	-3.90892836741707	0.000743482076689626	0.0101122779149748	-0.665725592168221
242013_at	BCL2L15	chr1:114420792-114421291 (-) // 64.47 // p13.2	-1.69135582898882	7.51401758853026	-3.90789515466297	0.000745360123795411	0.0101325879090247	-0.668148603275918
226752_at	FAM174A	chr5:99871077-99922500 (+) // 99.11 // q21.1	-2.39312128144799	11.1472390224035	-3.90670635096328	0.00074752680037279	0.0101567986106379	-0.670936367720799
201379_s_at	TPD52L2	chr20:62496642-62522886 (+) // 99.96 // q13.33	1.31153895879864	9.63394497900106	3.90559565266604	0.000749556762086213	0.0101784812563267	-0.673540851055036
203347_s_at	MTF2	chr1:93544842-93603123 (+) // 96.64 // p22.1	1.22902825884991	8.66269269011096	3.90522416426301	0.000750236928800912	0.0101784812563267	-0.674411930034823
213011_s_at	TPI1	chr12:6976694-6979992 (+) // 94.9 // p13.31	1.398044017209	10.9760362675053	3.90492868488434	0.000750778365373781	0.0101784812563267	-0.675104770910909
209619_at	CD74	chr5:149781299-149792313 (-) // 93.47 // q32	-1.3530500507882	10.3800462980006	-3.90469921390313	0.000751199115144728	0.0101784812563267	-0.675642829308079
201137_s_at	HLA-DPB1	chr6:33043799-33054567 (+) // 96.2 // p21.32	-1.75560218608249	11.0740489724056	-3.9045874889497	0.000751404054559032	0.0101784812563267	-0.675904797629578
1558549_s_at	VNN1	chr6:133003415-133008517 (-) // 45.41 // q23.2	-2.60540319059231	6.2100710307829	-3.90456687175109	0.000751441879169798	0.0101784812563267	-0.675953139902727
210117_at	SPAG1	chr8:101170655-101254075 (+) // 93.9 // q22.2	-2.01687987286112	8.92805989782363	-3.90387501712519	0.000752712259901908	0.0101904469037208	-0.677575345508846
225005_at	PHF13	chr1:6674114-6684057 (+) // 96.16 // p36.31	0.949219826569255	10.5004526332568	3.90321151008217	0.000753932587388144	0.0102017229656242	-0.679131040551721
1555764_s_at	TIMM10	chr11:57296189-57297662 (-) // 100.0 // q12.1	1.27134914304191	10.5771604049466	3.90171885994967	0.000756685049769898	0.0102337086443456	-0.682630634382297
39705_at	SIN3B	chr19:16940230-16991164 (+) // 76.31 // p13.11	1.20981884324284	9.80391145957976	3.90089774076131	0.000758203443639642	0.0102489800194656	-0.684555697869946
211071_s_at	MLLT11	chr1:151039692-151040972 (+) // 96.53 // q21.3	1.46362463900505	8.49331582665021	3.89895246650527	0.000761812652669103	0.0102924837198988	-0.689116012481478
213947_s_at	NUP210	chr3:13357734-13358343 (-) // 99.18 // p25.1	1.49331361831658	9.18198826755129	3.89837721560024	0.000762883214097437	0.0102981699614891	-0.690464505031286
221848_at	ZGPAT	chr20:62339437-62367493 (+) // 95.39 // q13.33	1.44689991682382	8.85100791730906	3.89830607807523	0.00076301570692941	0.0102981699614891	-0.690631262062564
210002_at	GATA6	chr18:19751278-19781937 (+) // 95.22 // q11.2	-1.81276841083461	11.4213906245648	-3.89563233218797	0.000768012088931118	0.0103602942242491	-0.696898565105193
224516_s_at	CXXC5	chr5:139027945-139063465 (+) // 94.22 // q31.2	1.17400055617709	12.0148421022127	3.89405435702785	0.000770976014263207	0.0103949515655805	-0.700597035528869
227545_at	BARD1	chr2:215591354-215593005 (-) // 95.38 // q35	1.05172143766392	8.60789765235571	3.89357346721697	0.000771881524200116	0.0104018343373784	-0.701724100175964
48106_at	SLC48A1	chr12:48174688-48175870 (+) // 91.92 // q13.11	1.34840036607762	9.66244532367918	3.89307741994312	0.000772816679048337	0.0104091093568802	-0.702886665634236
221523_s_at	RRAGD	chr6:90074223-90121987 (-) // 90.78 // q15	-2.2393016156199	9.04618752705591	-3.89212101856663	0.00077462286776223	0.0104281029416744	-0.705128075539045
201479_at	DKC1	chrX:153991180-154005959 (+) // 97.52 // q28	1.09918991350483	12.1116934579646	3.88924490137232	0.000780079715777117	0.0104958467135627	-0.711867962417102
227461_at	STON2	chr14:81726999-81728254 (-) // 96.17 // q31.1	1.3656114391912	11.3852605207384	3.88904929409728	0.000780452220308212	0.0104958467135627	-0.712326318350317
202105_at	IGBP1	chrX:69353790-69386125 (+) // 99.92 // q13.1	-0.853752370080898	10.2818345190588	-3.88874033482054	0.000781040945475959	0.010498402336025	-0.713050278159026
202789_at	PLCG1	chr20:39766213-39804358 (+) // 98.6 // q12	1.19437820948593	10.4022514333895	3.88839136975193	0.000781706430979041	0.0105019866023164	-0.713867968980501
212895_s_at	ABR	chr17:906690-907734 (-) // 94.84 // p13.3	-1.01331458169309	9.70296592266356	-3.88802518986096	0.000782405349318207	0.0105060161439301	-0.714725984369039
204703_at	IFT88	chr13:21141207-21265501 (+) // 97.65 // q12.11	-1.09885713013597	11.0422006021258	-3.8876700236689	0.000783083837226033	0.01050976738116	-0.715558180252045
237128_at	---	chr4:106533468-106534089 (+) // 97.77 // q24	-2.3741301172597	6.61999531159938	-3.88627639485811	0.000785751773817346	0.0105402015833715	-0.718823494148693
212671_s_at	HLA-DQA1 /// HLA-DQA2	chr6:32605133-32611457 (+) // 95.34 // p21.32	-3.23620796773265	8.4263878318249	-3.88598017364309	0.000786320012888089	0.010541149511849	-0.719517524366754
1557636_a_at	C7orf57	chr7:48075115-48100893 (+) // 92.53 // p12.3	-3.7548707768525	8.34890550638275	-3.88573891241076	0.000786783123255789	0.010541149511849	-0.720082779864911
202215_s_at	NFYC	chr1:41157364-41237273 (+) // 98.07 // p34.2	1.07024022874794	10.7194058333696	3.88561379813965	0.000787023391322158	0.010541149511849	-0.72037591016745
205782_at	FGF7	chr15:49715458-49779523 (+) // 93.28 // q21.2	-1.83412988555456	6.8323306181103	-3.88502842812674	0.000788148494911707	0.01055085214439	-0.721747353173335
217926_at	C19orf53	chr19:13885284-13889273 (+) // 92.21 // p13.2	1.03082287815747	10.1269255831659	3.88335118710867	0.000791381042707685	0.0105866745154066	-0.725676713043865
204000_at	GNB5	chr15:52413136-52472084 (-) // 88.74 // q21.2	-0.943832302841971	9.66543998102967	-3.88322306194791	0.000791628517425019	0.0105866745154066	-0.725976866952523
200837_at	BCAP31	chrX:152965955-152989880 (-) // 99.7 // q28	1.32120119737109	10.9215772219409	3.88230245539887	0.00079340893051723	0.0106050984560303	-0.728133488267996
231947_at	MYCT1	chr6:153019080-153045853 (+) // 95.89 // q25.2	-1.71505622528053	7.07584875136529	-3.88190169434119	0.000794185223035622	0.0106099040910425	-0.729072288214401
228750_at	COL14A1	chr8:121385108-121385811 (+) // 89.64 // q24.12	-1.49484892899653	7.88098449681493	-3.88170097138505	0.000794574315188204	0.0106099040910425	-0.729542484275091
44146_at	GMEB2	chr20:62218957-62219884 (-) // 92.26 // q13.33	1.3470515276514	10.4293178639289	3.88115137953578	0.000795640639632152	0.0106187578929518	-0.730829889402422
225439_at	NUDCD1	chr8:110253148-110346318 (-) // 89.38 // q23.1	1.62242113907354	9.4457497462424	3.88038308305959	0.000797133672334606	0.0106332947618616	-0.732629553705233
213309_at	PLCL2	chr3:16926451-17132087 (+) // 97.28 // p24.3	-2.44117483263224	8.7114134732962	-3.87947934412737	0.000798893461404428	0.0106483740750095	-0.734746403480312
201478_s_at	DKC1	chrX:153991159-154005417 (+) // 96.79 // q28	1.25285853038042	9.84585307080291	3.87938731264974	0.000799072883647987	0.0106483740750095	-0.734961966437825
209317_at	POLR1C	chr6:43484835-43489244 (+) // 98.43 // p21.1	1.06729366353546	11.572377927861	3.87906998518278	0.000799691843235671	0.0106512319757621	-0.735705227828586
229953_x_at	LCA5	chr6:80194708-80195170 (-) // 93.33 // q14.1	-2.77756711668218	7.71808213165101	-3.87851563219998	0.000800774269392159	0.0106602568562358	-0.737003638682857
205419_at	GPR183	chr13:99946795-99948417 (-) // 96.96 // q32.3	-1.75947095840457	8.06684411494066	-3.87819020974351	0.00080141036275318	0.0106633338413425	-0.737765831806068
223690_at	LTBP2	chr14:74964886-74966105 (-) // 34.19 // q24.3	1.31175808869092	8.76356222509289	3.87745700777657	0.000802845364019691	0.0106770323865487	-0.739483072618951
217885_at	IPO9	chr1:201836010-201845854 (+) // 98.07 // q32.1	0.934213489838697	10.5655173536193	3.87694936090497	0.000803840405499842	0.0106811588142405	-0.740672006348118
208776_at	PSMD11	chr17:30771501-30810337 (+) // 82.7 // q11.2	-1.27746548569494	8.61807368949994	-3.87688486399339	0.000803966913634537	0.0106811588142405	-0.74082305939098
222251_s_at	GMEB2	chr20:62218958-62236256 (-) // 99.5 // q13.33	0.99795669354482	10.0041628229115	3.87627889211433	0.00080515646635778	0.0106915683671876	-0.742242236924791
209864_at	FRAT2	chr10:99092294-99094458 (-) // 95.06 // q24.1	1.15344706499686	9.42503213568965	3.87372364967208	0.00081019172658574	0.0107530083389394	-0.748226168184134
226794_at	STXBP5	chr6:147674470-147707526 (+) // 99.44 // q24.3	-1.00904319098531	8.72393428545323	-3.87216666901001	0.000813275121299761	0.0107884939516702	-0.751872018724637
243610_at	C9orf135	chr9:72471499-72521146 (+) // 97.62 // q21.12	-3.82339879085296	9.69036015655429	-3.87191049705935	0.000813783547608349	0.0107898028074638	-0.752471851299244
227745_at	RNF139-AS1	chr8:125485050-125486787 (-) // 80.17 // q24.13	1.90353833246023	7.56698525502992	3.87051998291713	0.000816548804559985	0.010816685682788	-0.755727655338163
202035_s_at	SFRP1	chr8:41119480-41166980 (-) // 98.73 // p11.21	-1.6185904001846	7.5611599385037	-3.87047789017078	0.000816632657503514	0.010816685682788	-0.75582620984811
1560199_x_at	---	chr5:60670941-60675012 (+) // 34.9 // q12.1	-1.85123496314884	11.4161262703948	-3.87005614508407	0.000817473286373637	0.0108169295729384	-0.756813659274449
202403_s_at	COL1A2	chr7:94023872-94060537 (+) // 98.44 // q21.3	1.64959081356735	12.3327429682323	3.86988513852536	0.000817814383303808	0.0108169295729384	-0.757214038890837
213375_s_at	N4BP2L1	chr13:32975716-33002315 (-) // 66.96 // q13.1	-1.34182687423879	10.8943028841272	-3.86985052531057	0.000817883441429451	0.0108169295729384	-0.757295078842347
209967_s_at	CREM	chr10:35484054-35501078 (+) // 94.33 // p11.21	-1.37230041208898	9.98721843688363	-3.86941475946367	0.00081875334814013	0.0108192533413417	-0.758315327299766
237627_at	---	chr2:54311734-54312205 (+) // 17.41 // p16.2	-1.13155429175946	7.64478719003766	-3.86935090196552	0.000818880901917592	0.0108192533413417	-0.758464833739365
1561121_at	---	---	-1.61023681417764	7.99011352630691	-3.86837806732365	0.000820826549044953	0.0108395209074482	-0.760742432124744
218417_s_at	SLC48A1	chr12:48166990-48175452 (+) // 82.26 // q13.11	1.7237919486198	8.79417010135136	3.86532522496991	0.000826961919378248	0.0109115943819166	-0.767889107172462
201231_s_at	ENO1	chr1:8921062-8938723 (-) // 99.89 // p36.23	1.70756204615401	12.0887752176934	3.86525027923294	0.000827113109004465	0.0109115943819166	-0.768064542331434
227742_at	CLIC6	chr21:36089736-36090521 (+) // 96.13 // q22.12	-3.56942779933565	9.3918506616389	-3.86491681903136	0.000827786137045244	0.010915004787519	-0.76884510861654
216212_s_at	DKC1	chrX:153991138-154005142 (+) // 87.93 // q28	0.944443150841087	10.7518514836047	3.86437597926049	0.000828878875125908	0.0109239432131208	-0.770111086168415
210466_s_at	SERBP1	chr1:67878550-67896050 (-) // 96.94 // p31.3	1.36013445110607	11.6680570850761	3.86394172617625	0.000829757293616241	0.0109269012644944	-0.771127547649037
[truncated: 24,333 more rows]
