# Supplementary material for: Exploring the Role of Fallopian Ciliated Cells in the Pathogenesis of High-Grade Serous Ovarian Cancer
Source: Int J Mol Sci. 2018 Aug 24;19(9):2512. doi: 10.3390/ijms19092512 (PMC6163198; doi:10.3390/ijms19092512)
Supplement: Supplementary file 1 [file ijms-19-02512-s001.zip › GWAS_SNPs.bed]

chr1	22414909	22415910	rs2268177
chr1	22467714	22468715	rs3820282
chr1	22490223	22491224	rs7521902
chr1	38081621	38082622	rs12039431
chr1	38097534	38098535	rs4335340
chr1	152075601	152076602	rs140656631
chr1	233131253	233132254	rs147001887
chr1	244239947	244240948	rs2500488
chr10	21827295	21828296	rs1802669
chr10	21915118	21916119	rs1243180
chr10	37168794	37169795	rs1192691
chr11	8404000	8405001	rs16937956
chr11	16991894	16992895	rs11024093
chr11	25207203	25208204	rs12794435
chr11	36386254	36387255	rs10501153
chr11	86642371	86643372	chr11:86642872:I
chr12	64264336	64265337	rs11175194
chr13	109805292	109806293	rs9559508
chr14	33845819	33846820	rs1315145
chr14	42173140	42174141	chr14:42173641:I
chr16	10619538	10620539	rs71402493
chr16	58963690	58964691	rs4785001
chr16	58976090	58977091	rs8044477
chr16	62734116	62735117	rs75846557
chr16	84537026	84538027	rs4782985
chr17	29180719	29181720	chr17:29181220:I
chr17	36096014	36097015	rs757210
chr17	43515901	43516902	rs17631303
chr17	43569408	43570409	rs146746174
chr17	44787809	44788810	rs183211
chr17	46356619	46357620	rs2084881
chr17	46410999	46412000	rs9303542
chr17	46500172	46501173	rs7207826
chr17	59880145	59881146	rs34289250
chr17	60480467	60481468	rs78013533
chr19	17389203	17390204	rs8170
chr19	17389790	17390791	rs4808075
chr19	17393623	17394624	rs2363956
chr19	39732251	39733252	rs688187
chr2	113972444	113973445	rs752590
chr2	114015900	114016901	rs72831838
chr2	177036810	177037811	rs711830
chr2	177042132	177043133	rs2072590
chr2	177042725	177043726	rs6755777
chr2	232386562	232387563	rs10172595
chr20	57330068	57331069	rs6026492
chr22	28933812	28934813	rs6005807
chr3	27385014	27386015	rs113156482
chr3	79402321	79403322	rs149825468
chr3	156397248	156398249	rs2665390
chr3	156406496	156407497	rs7651446
chr3	156435451	156436452	rs62274042
chr4	119949459	119950460	rs17329882
chr4	165908220	165909221	rs4691139
chr4	185470085	185471086	chr4:185470586:I
chr5	1279289	1280290	rs10069690
chr5	54491413	54492414	rs463548
chr5	84617554	84618555	rs74959519
chr5	164862153	164863154	chr5:164862654:I
chr5	175417548	175418549	rs143589614
chr6	594772	595773	rs80077411
chr6	28485597	28486598	rs115344852
chr6	32538651	32539652	rs187759744
chr6	151404876	151405877	rs7763414
chr7	928938	929939	rs62430802
chr7	1053457	1054458	rs1881116
chr7	7107687	7108688	rs62451762
chr7	83296761	83297762	rs6976769
chr8	82653143	82654144	rs11782652
chr8	82668317	82669318	rs76837345
chr8	129543448	129544449	rs10088218
chr9	16912785	16913786	rs4631563
chr9	16914520	16915521	rs3814113
chr9	101760740	101761741	rs1413299
chr9	136138264	136139265	chr9:136138765:D
chr9	136154943	136155944	rs633862
