# Supplementary material for: Exploring the Role of Fallopian Ciliated Cells in the Pathogenesis of High-Grade Serous Ovarian Cancer
Source: Int J Mol Sci. 2018 Aug 24;19(9):2512. doi: 10.3390/ijms19092512 (PMC6163198; doi:10.3390/ijms19092512)
Supplement: Supplementary file 1 [file ijms-19-02512-s001.zip › RStudio_analysis.txt]

#upload affy, limma and gorma packages   ---------

library(affy)
library(limma)
library(gcrma)


#upload target file (targets.txt) in which it is indicated the samples to analyze and compare
Target file is so organize: Filename in the first column, PatientID in the second column, Condition in the third column (e.g. normal/HGSOC)   ---------
targets <- readTargets("targets.txt")

#upload raw data for the patient indicated in the target file ---------
abatch <- ReadAffy(filenames = targets$Filename)


#check data distribution to evaluate whether data are comparable to each other  --------
pdf("rawData_distribution.pdf", width = 25, height = 6)
par(mfrow=c(1,2),las=2)
boxplot(abatch, xlab="samples",ylab="log intensity", 
        main="Pre-normalization expression distribution", 
        names=targets$PatientID)
hst <- hist(abatch, main="Pre-normalization expression density", col=c(1:nrow(targets)))
legend("topright", legend=targets$PatientID, col=c(1:nrow(targets)), lty = 1,lwd = 1,cex = 0.8)
dev.off()


#normalize data using mas5 and check nomalized distribution --------
eset <- mas5(abatch)
pdf("normData_distribution.pdf", width = 25, height = 6)
par(mfrow=c(1,2),las=2)
boxplot(log2(exprs(eset)), names=targets$PatientID)
plotDensity(log2(exprs(eset)))
dev.off()


#insert feature calls (absent, present or marginal) and remove the absent calls present in the 25% of patients———
esetCalls <- mas5calls(abatch)
absentCount <- rowSums(exprs(esetCalls)=="A")
plot(density(absentCount))
absentFeatures <- which(absentCount >= (nrow(targets)*0.75))
esetPresent <- eset[-absentFeatures,]
esetPresent.exprs.log2 <- log2(exprs(esetPresent))


#check data distribution
pdf("normDataPresent_distribution.pdf",width = 25, height = 6)
par(mfrow=c(1,2),las=2)
boxplot(esetPresent.exprs.log2, xlab="samples",ylab="log intensity", 
        main="Post normalization expression distribution", 
        names=targets$PatientID)
plotDensity(esetPresent.exprs.log2, main="Post normalization expression density", xlab="log intensity")
legend("topright", legend=targets$PatientID, col=c(1:nrow(targets)), lty = 1,lwd = 1,cex = 0.8)
dev.off()


#annotate final features using HGU113_Plus2 annotation-------
HGU133_Plus2_annot <- read.delim("~/Desktop/Gene_expression_microarray/HGU133_Plus2_annot.txt")


#calculate the distance among samples using Spearman and clustering --------
data.dist <- as.dist(1 - cor(esetPresent.exprs.log2, method="spearman")) 
data.clust <- hclust(data.dist, method="complete")
data.clust$labels <- targets$PatientID
pdf("normDataPresent_hierarchicalClustering.pdf")
par(mar=c(2.1,4.1,4.1,2.1), cex=0.6)
plot(data.clust,xlab="", sub="")
dev.off()


#measure PCA -------
loadings <- prcomp(exprs(esetPresent), scale =T)$rotation 
pdf("normDataPresent_PCA.pdf")
plot(loadings[,1],loadings[,2],xlab="C1",ylab="C2")
text(x=loadings[,1], y=loadings[,2], labels=targets$PatientID, pos=4, cex=.4)
dev.off()


#save data as a table  ----------
write.table(cbind(geneSymbol=featuresSymbol,exprs(esetPresent)), "data_normPresent.txt", quote=F, sep='\t', row.names = T, col.names = T)
write.table(cbind(geneSymbol=featuresSymbol,esetPresent.exprs.log2), "data_normPresent_log2.txt", quote=F, sep='\t', row.names = T, col.names = T)


#compare two groups to find the probes differentially expressed————
#create a design matix that described the comparison   
design <- model.matrix(~0 + targets$Condition)
colnames(design) <- c(“normal”,”HGSOC”)
contrasts <- makeContrasts(HGSOC-normal, 
                           levels=as.factor(targets$Condition))

#fit design and our data with a linear model using Limma
fit <- lmFit(esetPresent.exprs.log2, design = design)
fit <- contrasts.fit(fit, contrasts = contrasts)
#in questo modo smusso l'errore standard
fit <- eBayes(fit)

#check expression FC using a volcano plot -----
pdf("differentialExpression_checkQuality.pdf")
par(mfrow=c(2,1),las=2)
volcanoplot(fit,xlim=c(-10,10))
plotMD(fit)
dev.off()

#analyzed and save a table with the probes differentially expressed. We used the Benjamini-Hochberg to control the false discovery rate (FDR)  -----
degs <- topTable(fit, n=10000000, adjust.method = "BH", p.value=0.999, sort.by = "p")

#annotate with the Gene symbol from the HGU113_Plus2 annotation file and save it  -----
degsSymbol <- as.character(HGU133_Plus2_annot[rownames(degs),"Gene.Symbol"])
degsPos <- as.character(HGU133_Plus2_annot[rownames(degs),"Alignments"])
write.table(cbind(geneSymbol=degsSymbol,Position=degsPos,degs), "degs_fc2_p001.txt", quote=F, sep='\t', row.names = T, col.names = T)
