# Supplementary material for: Exploring the Role of Fallopian Ciliated Cells in the Pathogenesis of High-Grade Serous Ovarian Cancer
Source: Int J Mol Sci. 2018 Aug 24;19(9):2512. doi: 10.3390/ijms19092512 (PMC6163198; doi:10.3390/ijms19092512)
Supplement: Supplementary file 1 [file ijms-19-02512-s001.zip › Suppl_Table_1.xlsx]

## Sheet: Foglio1
GWAS block	chr	start	end	SNP_ID	Association	Source
GWAS_EOC_1	chr1	22415409	22415410	rs2268177	predisposition	PMID: 26391404
GWAS_EOC_1	chr1	22468214	22468215	rs3820282	predisposition	GWAS_catalog
GWAS_EOC_1	chr1	22490723	22490724	rs7521902	predisposition	GWAS_catalog
GWAS_EOC_2	chr1	38082121	38082122	rs12039431	predisposition	GWAS_catalog
GWAS_EOC_2	chr1	38098034	38098035	rs4335340	predisposition	PMID: 26391404
GWAS_EOC_3	chr1	152076101	152076102	rs140656631	predisposition	PMID: 26391404
GWAS_EOC_4	chr1	233131753	233131754	rs147001887	predisposition	PMID: 26391404
GWAS_EOC_5	chr1	244240447	244240448	rs2500488	predisposition	GWAS_catalog
GWAS_EOC_6	chr10	21827795	21827796	rs1802669	predisposition	PMID: 26391404
GWAS_EOC_6	chr10	21915618	21915619	rs1243180	predisposition	GWAS_catalog
GWAS_EOC_7	chr10	37169294	37169295	rs1192691	predisposition	GWAS_catalog
GWAS_EOC_8	chr11	8404500	8404501	rs16937956	predisposition	PMID: 26391404
GWAS_EOC_9	chr11	16992394	16992395	rs11024093	predisposition	PMID: 26391404
GWAS_EOC_10	chr11	25207703	25207704	rs12794435	predisposition	GWAS_catalog
GWAS_EOC_11	chr11	36386754	36386755	rs10501153	predisposition	PMID: 26391404
GWAS_EOC_12	chr11	86642871	86642872	chr11:86642872:I	predisposition	PMID: 26391404
GWAS_EOC_13	chr12	64264836	64264837	rs11175194	predisposition	GWAS_catalog
GWAS_EOC_14	chr13	109805792	109805793	rs9559508	predisposition	PMID: 26391404
GWAS_EOC_15	chr14	33846319	33846320	rs1315145	predisposition	PMID: 26391404
GWAS_EOC_16	chr14	42173640	42173641	chr14:42173641:I	predisposition	PMID: 26391404
GWAS_EOC_17	chr16	10620038	10620039	rs71402493	predisposition	PMID: 26391404
GWAS_EOC_18	chr16	58964190	58964191	rs4785001	predisposition	PMID: 26391404
GWAS_EOC_18	chr16	58976590	58976591	rs8044477	predisposition	GWAS_catalog
GWAS_EOC_19	chr16	62734616	62734617	rs75846557	predisposition	PMID: 26391404
GWAS_EOC_20	chr16	84537526	84537527	rs4782985	predisposition	PMID: 26391404
GWAS_EOC_21	chr17	29181219	29181220	chr17:29181220:I	predisposition	PMID: 26391404
GWAS_EOC_22	chr17	36096514	36096515	rs757210	predisposition	PMID: 26391404 and GWAS_catalog
GWAS_EOC_23	chr17	43516401	43516402	rs17631303	predisposition in BRCA1 mut	GWAS_catalog
GWAS_EOC_23	chr17	43569908	43569909	rs146746174	predisposition	PMID: 26391404
GWAS_EOC_23	chr17	44788309	44788310	rs183211	predisposition and predisposition in BRCA1 mut	GWAS_catalog
GWAS_EOC_23	chr17	46357119	46357120	rs2084881	predisposition	GWAS_catalog
GWAS_EOC_23	chr17	46411499	46411500	rs9303542	predisposition	GWAS_catalog
GWAS_EOC_23	chr17	46500672	46500673	rs7207826	predisposition	PMID: 26391404
GWAS_EOC_24	chr17	59880645	59880646	rs34289250	predisposition	GWAS_catalog
GWAS_EOC_24	chr17	60480967	60480968	rs78013533	predisposition	PMID: 26391404
GWAS_EOC_25	chr19	17389703	17389704	rs8170	predisposition	GWAS_catalog
GWAS_EOC_25	chr19	17390290	17390291	rs4808075	predisposition	PMID: 26391404
GWAS_EOC_25	chr19	17394123	17394124	rs2363956	predisposition	GWAS_catalog
GWAS_EOC_26	chr19	39732751	39732752	rs688187	mucinous predisposition	GWAS_catalog
GWAS_EOC_27	chr2	113972944	113972945	rs752590	mucinous predisposition	GWAS_catalog
GWAS_EOC_27	chr2	114016400	114016401	rs72831838	mucinous predisposition	GWAS_catalog
GWAS_EOC_28	chr2	177037310	177037311	rs711830	mucinous predisposition	GWAS_catalog
GWAS_EOC_28	chr2	177042632	177042633	rs2072590	predisposition	GWAS_catalog
GWAS_EOC_28	chr2	177043225	177043226	rs6755777	predisposition	PMID: 26391404
GWAS_EOC_29	chr2	232387062	232387063	rs10172595	predisposition	PMID: 26391404
GWAS_EOC_30	chr20	57330568	57330569	rs6026492	predisposition	PMID: 26391404
GWAS_EOC_31	chr22	28934312	28934313	rs6005807	predisposition	PMID: 26391404
GWAS_EOC_32	chr3	27385514	27385515	rs113156482	predisposition	PMID: 26391404
GWAS_EOC_33	chr3	79402821	79402822	rs149825468	predisposition	PMID: 26391404
GWAS_EOC_34	chr3	156397748	156397749	rs2665390	predisposition and predisposition in BRCA1 mut	GWAS_catalog
GWAS_EOC_34	chr3	156406996	156406997	rs7651446	predisposition	GWAS_catalog
GWAS_EOC_34	chr3	156435951	156435952	rs62274042	predisposition	PMID: 26391404
GWAS_EOC_35	chr4	119949959	119949960	rs17329882	predisposition	PMID: 26391404 and GWAS_catalog
GWAS_EOC_36	chr4	165908720	165908721	rs4691139	predisposition and predisposition in BRCA1 mut	GWAS_catalog
GWAS_EOC_37	chr4	185470585	185470586	chr4:185470586:I	predisposition	PMID: 26391404
GWAS_EOC_38	chr5	1279789	1279790	rs10069690	predisposition	PMID: 26391404 and GWAS_catalog
GWAS_EOC_39	chr5	54491913	54491914	rs463548	predisposition	PMID: 26391404
GWAS_EOC_40	chr5	84618054	84618055	rs74959519	predisposition	PMID: 26391404
GWAS_EOC_41	chr5	164862653	164862654	chr5:164862654:I	predisposition	PMID: 26391404
GWAS_EOC_42	chr5	175418048	175418049	rs143589614	predisposition	PMID: 26391404
GWAS_EOC_43	chr6	595272	595273	rs80077411	predisposition	PMID: 26391404
GWAS_EOC_44	chr6	28486097	28486098	rs115344852	predisposition	PMID: 26391404 and GWAS_catalog
GWAS_EOC_45	chr6	32539151	32539152	rs187759744	predisposition	PMID: 26391404
GWAS_EOC_46	chr6	151405376	151405377	rs7763414	predisposition	PMID: 26391404
GWAS_EOC_47	chr7	929438	929439	rs62430802	predisposition	PMID: 26391404
GWAS_EOC_47	chr7	1053957	1053958	rs1881116	predisposition	PMID: 26391404
GWAS_EOC_48	chr7	7108187	7108188	rs62451762	predisposition	PMID: 26391404
GWAS_EOC_49	chr7	83297261	83297262	rs6976769	predisposition	GWAS_catalog
GWAS_EOC_50	chr8	82653643	82653644	rs11782652	predisposition	GWAS_catalog
GWAS_EOC_50	chr8	82668817	82668818	rs76837345	predisposition	PMID: 26391404
GWAS_EOC_51	chr8	129543948	129543949	rs10088218	predisposition	PMID: 26391404 and GWAS_catalog
GWAS_EOC_52	chr9	16913285	16913286	rs4631563	predisposition	PMID: 26391404
GWAS_EOC_52	chr9	16915020	16915021	rs3814113	predisposition and predisposition in BRCA1 mut	GWAS_catalog
GWAS_EOC_53	chr9	101761240	101761241	rs1413299	predisposition	GWAS_catalog
GWAS_EOC_54	chr9	136138764	136138765	chr9:136138765:D	predisposition	PMID: 26391404
GWAS_EOC_54	chr9	136155443	136155444	rs633862	predisposition	GWAS_catalog
