# Supplementary material for: Exploring the Role of Fallopian Ciliated Cells in the Pathogenesis of High-Grade Serous Ovarian Cancer
Source: Int J Mol Sci. 2018 Aug 24;19(9):2512. doi: 10.3390/ijms19092512 (PMC6163198; doi:10.3390/ijms19092512)
Supplement: Supplementary file 1 [file ijms-19-02512-s001.zip › Suppl_Table_2.xlsx]

## Sheet: Foglio1
Probe	logFC_GSE69428	adj.P.Val_GSE69428	logFC_GSE10971	adj.P.Val_GSE10971
1552584_at	NA	NA	0.188215	0.844996
1552979_at	NA	NA	1.52104	0.0731458
1553118_at	NA	NA	-0.140551	0.764029
1553138_a_at	NA	NA	0.0635871	0.909957
1553175_s_at	NA	NA	-0.67958	0.097242
1553208_s_at	NA	NA	1.54466	0.0296654
1553392_at	NA	NA	1.59446	0.0304541
1553399_a_at	NA	NA	-0.477541	0.338332
1553399_a_at	NA	NA	-0.477541	0.338332
1553627_s_at	NA	NA	-1.6055	0.110798
1553660_at	NA	NA	0.221834	0.756566
1553661_a_at	NA	NA	0.543225	0.334883
1553694_a_at	NA	NA	-0.162268	0.786851
1553710_at	NA	NA	1.15397	0.130271
1553912_at	NA	NA	NA	NA
1554052_at	NA	NA	0.800272	0.0422235
1554121_at	NA	NA	NA	NA
1554176_a_at	NA	NA	0.204536	0.486393
1554245_x_at	NA	NA	-0.0442026	0.969569
1554245_x_at	NA	NA	-0.0442026	0.969569
1554245_x_at	NA	NA	-0.0442026	0.969569
1554245_x_at	NA	NA	-0.0442026	0.969569
1554256_a_at	NA	NA	-0.339144	0.663123
1554309_at	NA	NA	-0.764189	0.325632
1554310_a_at	NA	NA	-0.951474	0.0091824
1554550_at	NA	NA	-0.339611	0.65376
1554553_s_at	NA	NA	0.423739	0.572797
1554655_a_at	NA	NA	-0.384799	0.728322
1555028_at	NA	NA	-0.51354	0.37487
1555144_at	NA	NA	-0.847763	0.0286949
1555144_at	NA	NA	-0.847763	0.0286949
1555144_at	NA	NA	-0.847763	0.0286949
1555144_at	NA	NA	-0.847763	0.0286949
1555199_at	NA	NA	-0.565063	0.360945
1555346_at	NA	NA	-3.08464	0.0102785
1555364_at	NA	NA	-1.41761	0.00402201
1555365_x_at	NA	NA	-1.42144	4.82922e-05
1555388_s_at	NA	NA	-1.28278	0.00308677
1555395_at	NA	NA	-1.81804	0.0241315
1555485_s_at	NA	NA	-3.60737	2.93582e-09
1555876_at	NA	NA	0.954632	0.383082
1555922_at	NA	NA	0.339394	0.726164
1556159_at	NA	NA	-1.0728	0.284611
1556346_at	NA	NA	0.106712	0.915478
1556393_at	NA	NA	-0.525837	0.455958
1556393_at	NA	NA	-0.525837	0.455958
1556394_a_at	NA	NA	0.149549	0.869017
1556394_a_at	NA	NA	0.149549	0.869017
1556412_at	NA	NA	0.158051	0.847622
1556476_at	NA	NA	-1.39748	0.0272071
1557034_s_at	NA	NA	1.4112	0.0994225
1557034_s_at	NA	NA	1.4112	0.0994225
1557034_s_at	NA	NA	1.4112	0.0994225
1557034_s_at	NA	NA	1.4112	0.0994225
1557034_s_at	NA	NA	1.4112	0.0994225
1557325_at	NA	NA	0.502898	0.548831
1557739_at	NA	NA	NA	NA
1558121_at	NA	NA	NA	NA
1558599_at	NA	NA	-0.105609	0.877233
1558643_s_at	NA	NA	0.0467537	0.947288
1558689_a_at	NA	NA	1.88049	0.0554757
1559005_s_at	NA	NA	-0.528542	0.350425
1559133_at	NA	NA	-1.25708	0.0806769
1559134_a_at	NA	NA	0.188092	0.802815
1559171_at	NA	NA	0.586586	0.427171
1559171_at	NA	NA	0.586586	0.427171
1559265_at	NA	NA	-2.49102	0.00972313
1559284_at	NA	NA	-1.22332	0.0213284
1559284_at	NA	NA	-1.22332	0.0213284
1559284_at	NA	NA	-1.22332	0.0213284
1559284_at	NA	NA	-1.22332	0.0213284
1559284_at	NA	NA	-1.22332	0.0213284
1559881_s_at	NA	NA	0.621073	0.305964
1560063_a_at	NA	NA	-0.487656	0.550815
1560861_at	NA	NA	-2.46209	2.18528e-06
1560992_at	NA	NA	0.237254	0.775617
1560994_x_at	NA	NA	-0.421049	0.440076
1561539_at	NA	NA	0.970525	0.0689956
1561759_at	NA	NA	0.967579	0.283504
1561761_x_at	NA	NA	0.776499	0.316195
1562083_at	NA	NA	-1.16566	0.259681
1562121_at	NA	NA	NA	NA
1562228_s_at	NA	NA	-0.407517	0.547441
1562303_at	NA	NA	0.47561	0.570982
1562305_x_at	NA	NA	0.953046	0.260996
1562484_at	NA	NA	0.630932	0.545129
1562926_at	NA	NA	-0.00122392	0.998992
1563121_at	NA	NA	NA	NA
1564039_at	NA	NA	-0.204629	0.845742
1564121_at	NA	NA	NA	NA
1564653_s_at	NA	NA	0.338069	0.772605
1565895_at	NA	NA	-0.686983	0.335161
1566465_at	NA	NA	-2.51481	0.00048344
1566480_x_at	NA	NA	-0.358815	0.224755
1567457_at	NA	NA	0.506873	0.0519222
1567457_at	NA	NA	0.506873	0.0519222
1568853_at	NA	NA	2.14725	0.0019018
1568987_at	NA	NA	1.1998	0.00841485
1568987_at	NA	NA	1.1998	0.00841485
1569021_at	NA	NA	-0.384664	0.679015
1569121_at	NA	NA	NA	NA
1569680_at	NA	NA	0.116357	0.914309
1569767_at	NA	NA	-1.04204	0.260807
1570121_at	NA	NA	NA	NA
1570425_s_at	NA	NA	0.174196	0.87507
1570425_s_at	NA	NA	0.174196	0.87507
1570444_at	NA	NA	-0.439103	0.740415
1570445_a_at	NA	NA	-1.119	0.219156
201081_s_at	NA	NA	0.258687	0.623418
202072_at	NA	NA	-0.137744	0.817473
202928_s_at	NA	NA	-0.397084	0.149951
202928_s_at	NA	NA	-0.397084	0.149951
203365_s_at	NA	NA	0.649061	0.0581634
203727_at	NA	NA	0.232174	0.525163
203727_at	NA	NA	0.232174	0.525163
203727_at	NA	NA	0.232174	0.525163
203727_at	NA	NA	0.232174	0.525163
203727_at	NA	NA	0.232174	0.525163
203727_at	NA	NA	0.232174	0.525163
203792_x_at	NA	NA	0.428809	0.560088
203937_s_at	NA	NA	-0.544862	0.257797
204220_at	NA	NA	0.298735	0.568769
204265_s_at	NA	NA	0.260741	0.623184
204265_s_at	NA	NA	0.260741	0.623184
204265_s_at	NA	NA	0.260741	0.623184
204265_s_at	NA	NA	0.260741	0.623184
204265_s_at	NA	NA	0.260741	0.623184
204265_s_at	NA	NA	0.260741	0.623184
204265_s_at	NA	NA	0.260741	0.623184
204323_x_at	NA	NA	-1.45177	0.0520866
204522_at	NA	NA	0.775616	0.0748384
204522_at	NA	NA	0.775616	0.0748384
204522_at	NA	NA	0.775616	0.0748384
204522_at	NA	NA	0.775616	0.0748384
204522_at	NA	NA	0.775616	0.0748384
204522_at	NA	NA	0.775616	0.0748384
204562_at	NA	NA	0.870972	0.173152
204627_s_at	NA	NA	-1.1965	0.185433
204769_s_at	NA	NA	1.32507	0.00448316
204769_s_at	NA	NA	1.32507	0.00448316
204769_s_at	NA	NA	1.32507	0.00448316
204769_s_at	NA	NA	1.32507	0.00448316
204769_s_at	NA	NA	1.32507	0.00448316
204769_s_at	NA	NA	1.32507	0.00448316
204769_s_at	NA	NA	1.32507	0.00448316
204769_s_at	NA	NA	1.32507	0.00448316
204770_at	NA	NA	0.701385	0.375289
204770_at	NA	NA	0.701385	0.375289
204770_at	NA	NA	0.701385	0.375289
204770_at	NA	NA	0.701385	0.375289
204770_at	NA	NA	0.701385	0.375289
204772_s_at	NA	NA	-0.484364	0.279017
204789_at	NA	NA	0.300636	0.623718
204856_at	NA	NA	2.63502	0.000374622
204864_s_at	NA	NA	0.168073	0.826132
204954_s_at	NA	NA	-0.375138	0.466411
204974_at	NA	NA	0.533918	0.130978
205121_at	NA	NA	-0.385131	0.510344
205172_x_at	NA	NA	0.309864	0.405324
205224_at	NA	NA	0.319455	0.431279
205330_at	NA	NA	-0.60794	0.444126
205423_at	NA	NA	-0.269024	0.331438
205604_at	NA	NA	0.0623505	0.924402
205682_x_at	NA	NA	0.522155	0.460645
205682_x_at	NA	NA	0.522155	0.460645
205682_x_at	NA	NA	0.522155	0.460645
205682_x_at	NA	NA	0.522155	0.460645
205682_x_at	NA	NA	0.522155	0.460645
205682_x_at	NA	NA	0.522155	0.460645
205682_x_at	NA	NA	0.522155	0.460645
205751_at	NA	NA	-2.09051	0.00678264
206088_at	NA	NA	-1.41662	0.00061726
206088_at	NA	NA	-1.41662	0.00061726
206088_at	NA	NA	-1.41662	0.00061726
206088_at	NA	NA	-1.41662	0.00061726
206088_at	NA	NA	-1.41662	0.00061726
206088_at	NA	NA	-1.41662	0.00061726
206088_at	NA	NA	-1.41662	0.00061726
206121_at	NA	NA	NA	NA
206179_s_at	NA	NA	-2.3977	1.06534e-05
206235_at	NA	NA	-0.307091	0.673869
206284_x_at	NA	NA	0.230482	0.558317
206313_at	NA	NA	0.285332	0.716721
206313_at	NA	NA	0.285332	0.716721
206313_at	NA	NA	0.285332	0.716721
206313_at	NA	NA	0.285332	0.716721
206313_at	NA	NA	0.285332	0.716721
206313_at	NA	NA	0.285332	0.716721
206313_at	NA	NA	0.285332	0.716721
206591_at	NA	NA	2.45295	0.00350717
206638_at	NA	NA	0.0194648	0.949677
206666_at	NA	NA	1.23792	0.0657565
206757_at	NA	NA	-0.675519	0.42679
206805_at	NA	NA	1.62607	0.0830415
206941_x_at	NA	NA	1.10737	0.249368
207603_at	NA	NA	-1.08292	0.108399
207921_x_at	NA	NA	-0.407488	0.522518
207924_x_at	NA	NA	-0.521901	0.172712
208135_at	NA	NA	-3.89055	8.09657e-08
208414_s_at	NA	NA	-1.63529	0.0401027
208580_x_at	NA	NA	0.639405	0.272323
208580_x_at	NA	NA	0.639405	0.272323
208609_s_at	NA	NA	-0.867133	0.046695
208609_s_at	NA	NA	-0.867133	0.046695
208609_s_at	NA	NA	-0.867133	0.046695
208609_s_at	NA	NA	-0.867133	0.046695
209051_s_at	NA	NA	-1.56548	0.00116741
209159_s_at	NA	NA	0.553411	0.55958
209328_x_at	NA	NA	0.782148	0.141628
209680_s_at	NA	NA	4.55092	2.67242e-08
209680_s_at	NA	NA	4.55092	2.67242e-08
209680_s_at	NA	NA	4.55092	2.67242e-08
209901_x_at	NA	NA	1.32405	0.123153
209901_x_at	NA	NA	1.32405	0.123153
209901_x_at	NA	NA	1.32405	0.123153
209901_x_at	NA	NA	1.32405	0.123153
209901_x_at	NA	NA	1.32405	0.123153
209901_x_at	NA	NA	1.32405	0.123153
210009_s_at	NA	NA	0.914103	0.209618
210081_at	NA	NA	0.165166	0.875579
210081_at	NA	NA	0.165166	0.875579
210081_at	NA	NA	0.165166	0.875579
210081_at	NA	NA	0.165166	0.875579
210081_at	NA	NA	0.165166	0.875579
210081_at	NA	NA	0.165166	0.875579
210081_at	NA	NA	0.165166	0.875579
210121_at	NA	NA	NA	NA
210170_at	NA	NA	-0.885243	0.300071
210189_at	NA	NA	-1.02117	0.0120291
210189_at	NA	NA	-1.02117	0.0120291
210189_at	NA	NA	-1.02117	0.0120291
210189_at	NA	NA	-1.02117	0.0120291
210189_at	NA	NA	-1.02117	0.0120291
210232_at	NA	NA	0.456521	0.594006
210286_s_at	NA	NA	0.124361	0.882015
210435_at	NA	NA	-0.685315	0.429711
210435_at	NA	NA	-0.685315	0.429711
210471_s_at	NA	NA	-0.459106	0.530229
210537_s_at	NA	NA	0.303236	0.369278
210631_at	NA	NA	-1.19062	0.0267727
210699_at	NA	NA	0.243291	0.439768
210699_at	NA	NA	0.243291	0.439768
210699_at	NA	NA	0.243291	0.439768
210846_x_at	NA	NA	0.471522	0.114498
211097_s_at	NA	NA	0.738271	0.073091
211097_s_at	NA	NA	0.738271	0.073091
211097_s_at	NA	NA	0.738271	0.073091
211097_s_at	NA	NA	0.738271	0.073091
211097_s_at	NA	NA	0.738271	0.073091
211097_s_at	NA	NA	0.738271	0.073091
211097_s_at	NA	NA	0.738271	0.073091
211579_at	NA	NA	-0.360163	0.571403
211581_x_at	NA	NA	1.5508	0.041864
211581_x_at	NA	NA	1.5508	0.041864
211581_x_at	NA	NA	1.5508	0.041864
211581_x_at	NA	NA	1.5508	0.041864
211581_x_at	NA	NA	1.5508	0.041864
211581_x_at	NA	NA	1.5508	0.041864
211581_x_at	NA	NA	1.5508	0.041864
211581_x_at	NA	NA	1.5508	0.041864
211582_x_at	NA	NA	1.24718	0.106353
211582_x_at	NA	NA	1.24718	0.106353
211582_x_at	NA	NA	1.24718	0.106353
211582_x_at	NA	NA	1.24718	0.106353
211582_x_at	NA	NA	1.24718	0.106353
211582_x_at	NA	NA	1.24718	0.106353
211582_x_at	NA	NA	1.24718	0.106353
211582_x_at	NA	NA	1.24718	0.106353
211611_s_at	NA	NA	1.73173	0.00489675
211611_s_at	NA	NA	1.73173	0.00489675
211611_s_at	NA	NA	1.73173	0.00489675
211611_s_at	NA	NA	1.73173	0.00489675
211738_x_at	NA	NA	0.473207	0.386464
211914_x_at	NA	NA	-1.64595	0.00785022
211981_at	NA	NA	1.74275	0.00880383
212559_at	NA	NA	-0.026519	0.970856
212562_s_at	NA	NA	-0.0218363	0.973513
212649_at	NA	NA	-0.959996	0.00559258
212700_x_at	NA	NA	0.100045	0.849556
212700_x_at	NA	NA	0.100045	0.849556
212986_s_at	NA	NA	0.519129	0.221777
213081_at	NA	NA	-0.0230622	0.973513
213081_at	NA	NA	-0.0230622	0.973513
213081_at	NA	NA	-0.0230622	0.973513
213081_at	NA	NA	-0.0230622	0.973513
213081_at	NA	NA	-0.0230622	0.973513
213095_x_at	NA	NA	0.733592	0.18667
213095_x_at	NA	NA	0.733592	0.18667
213095_x_at	NA	NA	0.733592	0.18667
213095_x_at	NA	NA	0.733592	0.18667
213095_x_at	NA	NA	0.733592	0.18667
213095_x_at	NA	NA	0.733592	0.18667
213121_at	NA	NA	-1.53782	0.00426076
213144_at	NA	NA	0.807746	0.160123
213207_s_at	NA	NA	0.487931	0.467108
213337_s_at	NA	NA	0.958388	0.0601546
213840_s_at	NA	NA	0.722386	0.00814003
213863_s_at	NA	NA	1.68749	1.92029e-05
213912_at	NA	NA	-1.18063	0.171597
214181_x_at	NA	NA	0.832553	0.366281
214181_x_at	NA	NA	0.832553	0.366281
214181_x_at	NA	NA	0.832553	0.366281
214181_x_at	NA	NA	0.832553	0.366281
214181_x_at	NA	NA	0.832553	0.366281
214181_x_at	NA	NA	0.832553	0.366281
214181_x_at	NA	NA	0.832553	0.366281
214181_x_at	NA	NA	0.832553	0.366281
214358_at	NA	NA	0.145053	0.802073
214448_x_at	NA	NA	0.135245	0.801088
214463_x_at	NA	NA	0.64724	0.233549
214509_at	NA	NA	3.57334	3.45735e-05
214528_s_at	NA	NA	0.638856	0.189749
214542_x_at	NA	NA	0.586945	0.292197
214574_x_at	NA	NA	1.02447	0.163604
214574_x_at	NA	NA	1.02447	0.163604
214574_x_at	NA	NA	1.02447	0.163604
214574_x_at	NA	NA	1.02447	0.163604
214574_x_at	NA	NA	1.02447	0.163604
214574_x_at	NA	NA	1.02447	0.163604
214574_x_at	NA	NA	1.02447	0.163604
214574_x_at	NA	NA	1.02447	0.163604
214622_at	NA	NA	-2.11815	0.00715179
214622_at	NA	NA	-2.11815	0.00715179
214622_at	NA	NA	-2.11815	0.00715179
214622_at	NA	NA	-2.11815	0.00715179
214622_at	NA	NA	-2.11815	0.00715179
214622_at	NA	NA	-2.11815	0.00715179
214910_s_at	NA	NA	-0.111128	0.881976
214910_s_at	NA	NA	-0.111128	0.881976
214910_s_at	NA	NA	-0.111128	0.881976
214910_s_at	NA	NA	-0.111128	0.881976
214910_s_at	NA	NA	-0.111128	0.881976
214910_s_at	NA	NA	-0.111128	0.881976
214910_s_at	NA	NA	-0.111128	0.881976
215045_at	NA	NA	-2.85529	0.000335006
215051_x_at	NA	NA	1.12392	0.131592
215051_x_at	NA	NA	1.12392	0.131592
215051_x_at	NA	NA	1.12392	0.131592
215051_x_at	NA	NA	1.12392	0.131592
215051_x_at	NA	NA	1.12392	0.131592
215051_x_at	NA	NA	1.12392	0.131592
215209_at	NA	NA	-1.63573	0.00540312
215224_at	NA	NA	-0.0817391	0.881535
215236_s_at	NA	NA	0.125405	0.926536
215633_x_at	NA	NA	1.01258	0.245148
215633_x_at	NA	NA	1.01258	0.245148
215633_x_at	NA	NA	1.01258	0.245148
215633_x_at	NA	NA	1.01258	0.245148
215633_x_at	NA	NA	1.01258	0.245148
215633_x_at	NA	NA	1.01258	0.245148
215633_x_at	NA	NA	1.01258	0.245148
215633_x_at	NA	NA	1.01258	0.245148
215641_at	NA	NA	-0.7985	0.390511
215778_x_at	NA	NA	0.0642596	0.826784
215778_x_at	NA	NA	0.0642596	0.826784
215832_x_at	NA	NA	0.140607	0.828265
215853_at	NA	NA	-0.780543	0.051752
215982_s_at	NA	NA	0.885628	0.0253039
215982_s_at	NA	NA	0.885628	0.0253039
215982_s_at	NA	NA	0.885628	0.0253039
215982_s_at	NA	NA	0.885628	0.0253039
215982_s_at	NA	NA	0.885628	0.0253039
215982_s_at	NA	NA	0.885628	0.0253039
216121_at	NA	NA	-0.00440427	0.99715
216149_at	NA	NA	-1.63809	0.0695297
216480_x_at	NA	NA	0.751577	0.1199
216480_x_at	NA	NA	0.751577	0.1199
216506_x_at	NA	NA	0.0101771	0.974825
216591_s_at	NA	NA	1.24135	0.000160171
216716_at	NA	NA	-1.65149	0.021747
216775_at	NA	NA	-3.46893	1.66249e-05
216821_at	NA	NA	0.397977	0.201267
216875_x_at	NA	NA	0.00718787	0.98077
216883_x_at	NA	NA	1.22329	9.16672e-05
217046_s_at	NA	NA	-0.953935	0.115001
217046_s_at	NA	NA	-0.953935	0.115001
217046_s_at	NA	NA	-0.953935	0.115001
217046_s_at	NA	NA	-0.953935	0.115001
217046_s_at	NA	NA	-0.953935	0.115001
217046_s_at	NA	NA	-0.953935	0.115001
217046_s_at	NA	NA	-0.953935	0.115001
217076_s_at	NA	NA	-0.755935	0.35486
217121_at	NA	NA	NA	NA
217615_at	NA	NA	-0.811077	0.00318245
217669_s_at	NA	NA	-1.21862	0.246866
217876_at	NA	NA	0.151451	0.831531
218060_s_at	NA	NA	0.565806	0.0794848
218072_at	NA	NA	0.889889	0.00262678
218121_at	NA	NA	NA	NA
218232_at	NA	NA	1.54386	0.0639506
218260_at	NA	NA	1.35433	0.000936624
218409_s_at	NA	NA	0.128401	0.684019
218702_at	NA	NA	-0.84194	0.0899176
218719_s_at	NA	NA	0.661813	0.0322656
218810_at	NA	NA	-0.685414	0.23355
218822_s_at	NA	NA	0.883167	0.0994644
219187_at	NA	NA	1.65711	0.00057082
219187_at	NA	NA	1.65711	0.00057082
219187_at	NA	NA	1.65711	0.00057082
219187_at	NA	NA	1.65711	0.00057082
219261_at	NA	NA	-1.22783	0.0404621
219349_s_at	NA	NA	1.42699	0.000473464
219413_at	NA	NA	-0.463833	0.236834
219561_at	NA	NA	0.0523421	0.956396
219637_at	NA	NA	-0.391706	0.642097
219842_at	NA	NA	-0.325001	0.341738
219875_s_at	NA	NA	1.62688	0.103399
219953_s_at	NA	NA	0.230348	0.545766
220095_at	NA	NA	0.0669712	0.90263
220121_at	NA	NA	0.841758	0.2329
220220_at	NA	NA	-1.45986	0.0486018
220223_at	NA	NA	0.323542	0.54804
220323_at	NA	NA	0.39797	0.580969
220482_s_at	NA	NA	-0.300218	0.564632
220959_s_at	NA	NA	-1.02357	0.291104
221056_x_at	NA	NA	-0.247045	0.67289
221121_at	NA	NA	NA	NA
221638_s_at	NA	NA	0.69993	0.226261
221831_at	NA	NA	0.360637	0.375698
221996_s_at	NA	NA	0.0028945	0.994561
222002_at	NA	NA	-1.03215	0.146702
222019_at	NA	NA	1.10184	0.0293876
222019_at	NA	NA	1.10184	0.0293876
222019_at	NA	NA	1.10184	0.0293876
222019_at	NA	NA	1.10184	0.0293876
222019_at	NA	NA	1.10184	0.0293876
222087_at	NA	NA	-0.447133	0.566729
222112_at	NA	NA	-0.727593	0.125104
222121_at	NA	NA	NA	NA
222197_s_at	NA	NA	-2.37569	0.000266341
222224_at	NA	NA	-0.15615	0.666075
222263_at	NA	NA	1.29554	0.0405049
222276_at	NA	NA	-0.670902	0.113595
222276_at	NA	NA	-0.670902	0.113595
222507_s_at	NA	NA	1.8756	0.00296752
222653_at	NA	NA	0.0346808	0.92436
222773_s_at	NA	NA	-0.296746	0.569065
222900_at	NA	NA	1.11579	0.0507648
222936_s_at	NA	NA	0.560026	0.125791
223308_s_at	NA	NA	2.0942	0.00226901
223425_at	NA	NA	0.437462	0.0251481
223425_at	NA	NA	0.437462	0.0251481
223425_at	NA	NA	0.437462	0.0251481
223425_at	NA	NA	0.437462	0.0251481
223425_at	NA	NA	0.437462	0.0251481
223425_at	NA	NA	0.437462	0.0251481
223473_at	NA	NA	0.439037	0.470501
223615_at	NA	NA	-0.0973005	0.8828
223658_at	NA	NA	-2.84677	1.5168e-05
223733_s_at	NA	NA	0.977871	0.109749
224229_s_at	NA	NA	-0.991217	0.22887
224295_at	NA	NA	0.94829	0.407898
224337_s_at	NA	NA	1.25021	0.206218
224478_s_at	NA	NA	0.181676	0.743981
224522_s_at	NA	NA	-0.595116	0.15326
225453_x_at	NA	NA	0.505959	0.359549
225476_at	NA	NA	0.649314	0.152218
225476_at	NA	NA	0.649314	0.152218
225476_at	NA	NA	0.649314	0.152218
225476_at	NA	NA	0.649314	0.152218
225476_at	NA	NA	0.649314	0.152218
225476_at	NA	NA	0.649314	0.152218
225476_at	NA	NA	0.649314	0.152218
225746_at	NA	NA	1.12183	0.0471782
225894_at	NA	NA	-1.94958	0.0059614
226130_at	NA	NA	-0.516693	0.138037
226132_s_at	NA	NA	0.776179	0.110998
226172_at	NA	NA	-1.13874	0.0904218
226456_at	NA	NA	4.61463	8.22137e-07
226655_at	NA	NA	0.418621	0.648265
226714_at	NA	NA	-0.305835	0.122249
227006_at	NA	NA	0.997565	0.388612
227310_at	NA	NA	0.311482	0.479053
227311_at	NA	NA	-1.67431	0.00084828
227472_at	NA	NA	0.833386	0.0838813
227511_at	NA	NA	-0.1835	0.58724
227588_s_at	NA	NA	1.75996	0.022648
227643_at	NA	NA	-2.15401	3.70863e-05
227905_s_at	NA	NA	0.327186	0.469836
228066_at	NA	NA	2.79119	2.11979e-05
228166_at	NA	NA	-0.514048	0.0484598
228388_at	NA	NA	0.347723	0.665986
228770_at	NA	NA	0.755492	0.338616
228776_at	NA	NA	-0.108653	0.907955
228982_s_at	NA	NA	-1.01777	0.00421753
229103_at	NA	NA	2.25684	0.0046341
229121_at	NA	NA	NA	NA
229392_s_at	NA	NA	0.536745	0.0837082
229600_s_at	NA	NA	-2.89199	0.00191867
229610_at	NA	NA	3.52028	3.04476e-05
229759_s_at	NA	NA	-1.07249	0.238568
229857_s_at	NA	NA	0.10132	0.879704
229857_s_at	NA	NA	0.10132	0.879704
229857_s_at	NA	NA	0.10132	0.879704
229890_at	NA	NA	-1.6592	0.00978737
229890_at	NA	NA	-1.6592	0.00978737
229890_at	NA	NA	-1.6592	0.00978737
229890_at	NA	NA	-1.6592	0.00978737
229890_at	NA	NA	-1.6592	0.00978737
229890_at	NA	NA	-1.6592	0.00978737
229890_at	NA	NA	-1.6592	0.00978737
229890_at	NA	NA	-1.6592	0.00978737
229919_at	NA	NA	0.204009	0.834847
230122_at	NA	NA	0.949143	0.0183574
230196_x_at	NA	NA	-0.408235	0.336364
230197_s_at	NA	NA	-4.42012	1.85736e-08
230221_at	NA	NA	0.331652	0.47411
230221_at	NA	NA	0.331652	0.47411
230221_at	NA	NA	0.331652	0.47411
230221_at	NA	NA	0.331652	0.47411
230221_at	NA	NA	0.331652	0.47411
230221_at	NA	NA	0.331652	0.47411
230221_at	NA	NA	0.331652	0.47411
230326_s_at	NA	NA	1.82497	0.000175598
230513_at	NA	NA	0.281721	0.551149
230513_at	NA	NA	0.281721	0.551149
230513_at	NA	NA	0.281721	0.551149
230513_at	NA	NA	0.281721	0.551149
230513_at	NA	NA	0.281721	0.551149
230513_at	NA	NA	0.281721	0.551149
230513_at	NA	NA	0.281721	0.551149
230605_at	NA	NA	-1.34684	0.0267307
230690_at	NA	NA	0.944671	0.380952
230784_at	NA	NA	-0.62017	0.294605
230824_at	NA	NA	-2.23061	0.000805512
230900_at	NA	NA	-0.140498	0.888178
230924_at	NA	NA	-4.23514	1.55409e-09
230976_at	NA	NA	-4.80245	3.60653e-09
230983_at	NA	NA	0.479327	0.571546
231094_s_at	NA	NA	-0.108376	0.881884
231287_s_at	NA	NA	-2.00652	0.00297695
231328_s_at	NA	NA	0.144126	0.8519
231383_at	NA	NA	-0.483398	0.542086
231383_at	NA	NA	-0.483398	0.542086
231383_at	NA	NA	-0.483398	0.542086
231564_at	NA	NA	1.57252	0.0362969
231934_at	NA	NA	0.00713468	0.985715
232039_at	NA	NA	-0.0900922	0.893789
232121_at	NA	NA	-2.95616	6.45436e-06
232159_at	NA	NA	-0.323529	0.389491
232283_at	NA	NA	0.62546	0.107715
232387_at	NA	NA	-0.071123	0.938443
232425_at	NA	NA	-1.5124	0.0627048
232438_at	NA	NA	-0.107648	0.885931
232447_at	NA	NA	-0.47285	0.435368
232547_at	NA	NA	-1.12208	0.0525591
232836_at	NA	NA	NA	NA
232981_s_at	NA	NA	-0.0375095	0.962572
233121_at	NA	NA	NA	NA
233267_at	NA	NA	-0.491059	0.33546
233293_at	NA	NA	-0.964677	0.269808
233349_at	NA	NA	-0.818141	0.17999
233570_at	NA	NA	0.0919179	0.849671
233664_at	NA	NA	-1.29156	0.00760046
234014_at	NA	NA	-1.31426	0.00792323
234121_at	NA	NA	NA	NA
234243_at	NA	NA	-0.872197	0.0747725
234275_at	NA	NA	-0.503364	0.265297
234317_s_at	NA	NA	-1.79316	0.0187731
234474_x_at	NA	NA	-1.77975	0.0151924
234522_at	NA	NA	0.0732556	0.946295
234722_x_at	NA	NA	-0.429333	0.669118
234747_at	NA	NA	0.205097	0.474873
234760_at	NA	NA	-1.98702	0.0423666
234760_at	NA	NA	-1.98702	0.0423666
234760_at	NA	NA	-1.98702	0.0423666
234760_at	NA	NA	-1.98702	0.0423666
234760_at	NA	NA	-1.98702	0.0423666
234760_at	NA	NA	-1.98702	0.0423666
234760_at	NA	NA	-1.98702	0.0423666
234826_at	NA	NA	-1.04598	0.00992458
234924_s_at	NA	NA	0.772679	0.18738
234940_s_at	NA	NA	-0.697272	0.23548
234958_at	NA	NA	-0.427773	0.324844
234967_at	NA	NA	-2.82162	0.000658194
234971_x_at	NA	NA	1.46881	0.0129845
235076_at	NA	NA	-0.164707	0.763634
235268_at	NA	NA	-0.824676	0.0953272
235416_at	NA	NA	-0.432827	0.611531
235825_at	NA	NA	-2.20494	0.000836355
235851_s_at	NA	NA	-0.156664	0.804059
236121_at	NA	NA	NA	NA
236648_at	NA	NA	1.15034	0.262136
236729_at	NA	NA	-0.309401	0.76599
237121_at	NA	NA	NA	NA
237182_at	NA	NA	-0.212381	0.562073
237724_at	NA	NA	-3.79776	5.2656e-07
237795_s_at	NA	NA	-0.418336	0.503794
238129_s_at	NA	NA	1.52274	0.0294359
238157_at	NA	NA	0.499052	0.661743
238216_at	NA	NA	0.879481	0.229303
238257_at	NA	NA	0.353804	0.637826
238362_at	NA	NA	-0.105347	0.934185
238368_at	NA	NA	0.749427	0.317267
238508_at	NA	NA	-0.138324	0.888867
238523_at	NA	NA	-0.245476	0.657886
238758_at	NA	NA	0.0800822	0.880039
238835_at	NA	NA	-1.76797	0.059831
239037_at	NA	NA	-1.01731	0.197996
239159_at	NA	NA	-0.205437	0.703516
239182_at	NA	NA	-0.196969	0.827105
239222_at	NA	NA	-1.92987	0.000324429
239402_at	NA	NA	NA	NA
239429_at	NA	NA	0.738261	0.236114
239581_at	NA	NA	1.63515	0.0388927
239705_at	NA	NA	NA	NA
239791_at	NA	NA	-3.29134	8.65015e-06
240088_at	NA	NA	-1.09469	0.0161291
240415_at	NA	NA	-0.3727	0.664839
240560_at	NA	NA	NA	NA
240900_at	NA	NA	0.0360897	0.96649
241120_s_at	NA	NA	-1.75608	0.26417
241121_at	NA	NA	NA	NA
241301_at	NA	NA	-0.779437	0.0569622
241329_s_at	NA	NA	0.36519	0.582357
241349_at	NA	NA	0.261707	0.728835
241352_at	NA	NA	-1.10044	0.133149
241788_x_at	NA	NA	-0.637187	0.124497
241878_at	NA	NA	-0.900989	0.199339
241923_x_at	NA	NA	-0.215968	0.420336
241958_at	NA	NA	-2.78855	0.00118813
242094_at	NA	NA	-1.04183	0.104499
242160_at	NA	NA	0.798258	0.250569
242198_at	NA	NA	-2.73496	0.00110083
242198_at	NA	NA	-2.73496	0.00110083
242198_at	NA	NA	-2.73496	0.00110083
242330_at	NA	NA	-1.77201	0.0565049
242376_at	NA	NA	0.29209	0.485449
242432_at	NA	NA	0.15706	0.846417
242432_at	NA	NA	0.15706	0.846417
242432_at	NA	NA	0.15706	0.846417
242432_at	NA	NA	0.15706	0.846417
242728_at	NA	NA	-0.991329	0.051795
242742_at	NA	NA	0.126135	0.743218
243115_at	NA	NA	-0.879174	0.299658
243441_at	NA	NA	0.827785	0.0789437
243445_at	NA	NA	-1.9137	0.00116613
243482_at	NA	NA	-0.931616	0.00836212
243715_at	NA	NA	-1.43078	0.00231844
244121_at	NA	NA	0.23045	0.606346
244167_at	NA	NA	-1.46961	0.0381071
244338_at	NA	NA	2.12945	0.000306432
244348_at	NA	NA	0.177169	0.841996
244524_at	NA	NA	-0.760543	0.346303
244609_at	NA	NA	-0.0326633	0.967509
244611_at	NA	NA	-1.68951	0.00850366
244637_at	NA	NA	0.808755	0.158079
244637_at	NA	NA	0.808755	0.158079
244637_at	NA	NA	0.808755	0.158079
244637_at	NA	NA	0.808755	0.158079
244637_at	NA	NA	0.808755	0.158079
244637_at	NA	NA	0.808755	0.158079
244714_at	NA	NA	-0.689048	0.382192
244794_at	NA	NA	-0.552751	0.603897
244873_s_at	NA	NA	-1.03274	0.0372956
244889_at	NA	NA	-2.15083	0.00382565
229441_at	3.48873	0.00367291	2.53438	0.0169723
221520_s_at	3.23066	0.000594488	5.32181	2.38556e-10
209990_s_at	2.77373	0.0301026	2.03668	0.00279282
201641_at	2.52786	0.000107717	2.69503	2.81606e-07
210416_s_at	2.45814	0.00259993	3.12602	4.41434e-05
222039_at	2.43333	0.000133878	5.25009	7.70734e-09
230593_at	2.28725	0.0122875	NA	NA
207507_s_at	2.26236	0.00569528	1.16909	2.08673e-05
228564_at	2.25792	0.0397903	2.83759	5.14359e-05
240161_s_at	2.25455	0.155057	-1.89878	0.242324
232486_at	2.12184	0.00683376	1.28057	0.0444502
219531_at	1.9604	0.00158997	1.68813	0.0234583
202326_at	1.95274	0.00140233	1.32145	3.69411e-05
202326_at	1.95274	0.00140233	1.32145	3.69411e-05
202326_at	1.95274	0.00140233	1.32145	3.69411e-05
202326_at	1.95274	0.00140233	1.32145	3.69411e-05
202326_at	1.95274	0.00140233	1.32145	3.69411e-05
202326_at	1.95274	0.00140233	1.32145	3.69411e-05
232881_at	1.94426	0.0221818	0.457318	0.65563
208394_x_at	1.91026	0.00347387	2.64413	4.22784e-05
221004_s_at	1.88566	0.00905177	1.26956	0.0117805
239128_at	1.88438	0.0252283	0.768604	0.337387
221711_s_at	1.8297	4.08274e-05	1.0173	0.00199937
223530_at	1.80456	0.0266949	2.70308	1.41873e-05
221053_s_at	1.79943	0.0142485	NA	NA
201818_at	1.77613	0.000507606	1.32308	1.80258e-05
223811_s_at	1.74391	0.000754191	0.961264	0.126815
206230_at	1.72383	0.154391	NA	NA
203606_at	1.68297	0.00287946	0.706569	0.0172642
231926_at	1.64174	0.00117638	0.691577	0.27201
202875_s_at	1.63485	0.0284744	0.51161	0.0897506
202875_s_at	1.63485	0.0284744	0.51161	0.0897506
202875_s_at	1.63485	0.0284744	0.51161	0.0897506
202875_s_at	1.63485	0.0284744	0.51161	0.0897506
202875_s_at	1.63485	0.0284744	0.51161	0.0897506
202875_s_at	1.63485	0.0284744	0.51161	0.0897506
202875_s_at	1.63485	0.0284744	0.51161	0.0897506
235609_at	1.6294	0.00130467	3.73315	5.04721e-06
219348_at	1.62064	0.00672056	1.25145	4.8816e-05
202261_at	1.57533	0.0116164	0.464035	0.118793
207508_at	1.57276	0.00569528	1.20362	1.85868e-05
223020_at	1.55972	0.0218882	0.191412	0.564822
209588_at	1.55214	0.0117917	2.88189	3.83852e-05
227721_at	1.54389	0.124026	0.454623	0.53074
214909_s_at	1.53376	0.00282911	0.770861	0.00140219
214909_s_at	1.53376	0.00282911	0.770861	0.00140219
214909_s_at	1.53376	0.00282911	0.770861	0.00140219
214909_s_at	1.53376	0.00282911	0.770861	0.00140219
214909_s_at	1.53376	0.00282911	0.770861	0.00140219
214909_s_at	1.53376	0.00282911	0.770861	0.00140219
214909_s_at	1.53376	0.00282911	0.770861	0.00140219
226279_at	1.51727	0.0384413	0.43838	0.530632
206110_at	1.51448	0.206991	2.9021	0.000236872
221692_s_at	1.51211	0.00817988	1.26434	0.00274939
218883_s_at	1.4984	0.000264395	2.31947	2.44466e-05
209589_s_at	1.4881	0.0712491	2.31902	0.00434363
227475_at	1.48474	0.0391266	3.35431	0.00228794
214431_at	1.48204	0.000579756	2.17318	1.88013e-08
45633_at	1.47791	0.0844146	1.16192	0.000338526
235555_at	1.45027	0.00467366	-0.680222	0.0570589
209262_s_at	1.42346	0.00065201	1.05479	0.000137128
219522_at	1.38936	0.00866456	0.826353	0.225674
218818_at	1.38734	0.0593144	NA	NA
231211_s_at	1.37443	0.151834	-0.0334716	0.955609
224913_s_at	1.3697	0.0740963	0.00846608	0.979892
223403_s_at	1.3616	0.00199893	1.02103	0.000731346
201390_s_at	1.35929	0.00421886	1.28816	5.87605e-08
201390_s_at	1.35929	0.00421886	1.28816	5.87605e-08
201390_s_at	1.35929	0.00421886	1.28816	5.87605e-08
201390_s_at	1.35929	0.00421886	1.28816	5.87605e-08
201390_s_at	1.35929	0.00421886	1.28816	5.87605e-08
201390_s_at	1.35929	0.00421886	1.28816	5.87605e-08
201390_s_at	1.35929	0.00421886	1.28816	5.87605e-08
222029_x_at	1.35685	0.00878728	1.22044	7.29043e-06
222029_x_at	1.35685	0.00878728	1.22044	7.29043e-06
222029_x_at	1.35685	0.00878728	1.22044	7.29043e-06
222029_x_at	1.35685	0.00878728	1.22044	7.29043e-06
222029_x_at	1.35685	0.00878728	1.22044	7.29043e-06
239503_at	1.35012	0.14919	0.31909	0.761413
229305_at	1.34986	0.0434045	0.214414	0.681055
1555923_a_at	1.34515	0.168071	-0.358818	0.756822
234985_at	1.33747	0.00245774	1.80373	5.19384e-06
215783_s_at	1.31744	0.0716013	1.15802	0.177329
215537_x_at	1.30923	0.0118966	0.805125	0.00551939
215537_x_at	1.30923	0.0118966	0.805125	0.00551939
215537_x_at	1.30923	0.0118966	0.805125	0.00551939
215537_x_at	1.30923	0.0118966	0.805125	0.00551939
215537_x_at	1.30923	0.0118966	0.805125	0.00551939
215537_x_at	1.30923	0.0118966	0.805125	0.00551939
215537_x_at	1.30923	0.0118966	0.805125	0.00551939
225261_x_at	1.30337	0.00427789	0.495172	0.0190244
202262_x_at	1.29696	0.00853804	0.797378	0.00369605
202262_x_at	1.29696	0.00853804	0.797378	0.00369605
202262_x_at	1.29696	0.00853804	0.797378	0.00369605
202262_x_at	1.29696	0.00853804	0.797378	0.00369605
202262_x_at	1.29696	0.00853804	0.797378	0.00369605
202262_x_at	1.29696	0.00853804	0.797378	0.00369605
202262_x_at	1.29696	0.00853804	0.797378	0.00369605
218712_at	1.29523	0.00608692	0.921693	0.000549844
201948_at	1.27389	0.00261438	0.936767	0.000172403
236616_at	1.26965	0.0579077	1.22019	0.00402637
225457_s_at	1.25197	0.120686	-0.552743	0.0547517
211594_s_at	1.25195	0.0681519	0.909492	0.000982285
1555062_s_at	1.24633	0.106583	NA	NA
235035_at	1.23404	0.0516765	0.478715	0.101271
233588_x_at	1.23397	0.00475214	1.447	8.34588e-07
233588_x_at	1.23397	0.00475214	1.447	8.34588e-07
233588_x_at	1.23397	0.00475214	1.447	8.34588e-07
233588_x_at	1.23397	0.00475214	1.447	8.34588e-07
233588_x_at	1.23397	0.00475214	1.447	8.34588e-07
218388_at	1.23133	0.0390044	0.341464	0.157191
201654_s_at	1.22159	0.0508162	NA	NA
218522_s_at	1.21219	0.0608396	NA	NA
39705_at	1.20982	0.010249	-0.3219	0.249201
210715_s_at	1.20752	0.0285803	0.597599	0.00823024
209609_s_at	1.20568	0.0014792	0.116081	0.61807
214011_s_at	1.20192	0.0692602	1.08648	0.00121699
225006_x_at	1.20125	0.00162868	0.530019	0.0149033
225235_at	1.19546	0.0331276	0.584602	0.0778299
211858_x_at	1.19489	0.0170691	-0.11124	0.712595
210656_at	1.19226	0.016293	0.787708	0.0339533
225925_s_at	1.18905	0.00919161	0.402253	0.136112
211980_at	1.18777	0.0156484	1.36129	0.00361615
226437_at	1.17821	0.166023	NA	NA
209552_at	1.17713	0.0214288	-0.308659	0.695947
226638_at	1.17576	0.0751755	0.811854	0.101866
206656_s_at	1.16978	0.0197842	0.862781	0.00451506
206593_s_at	1.16281	0.0413289	-0.0382718	0.956166
216977_x_at	1.15741	0.123554	0.914962	3.6479e-05
220155_s_at	1.15581	0.00754432	0.549682	0.0482698
231874_at	1.15393	0.223136	1.40855	0.0660524
200658_s_at	1.14956	0.0239814	1.16069	8.87199e-05
121_at	1.14647	0.00849508	-0.0808396	0.885925
222016_s_at	1.13547	0.118538	1.31993	0.0014893
225263_at	1.13486	0.00442948	0.319407	0.38578
219979_s_at	1.12672	0.0461978	2.33228	0.000438684
200800_s_at	1.12422	0.0502478	0.565807	0.0683331
200800_s_at	1.12422	0.0502478	0.565807	0.0683331
200800_s_at	1.12422	0.0502478	0.565807	0.0683331
200800_s_at	1.12422	0.0502478	0.565807	0.0683331
200800_s_at	1.12422	0.0502478	0.565807	0.0683331
203818_s_at	1.12421	0.0153785	0.553827	0.0196175
220607_x_at	1.11992	0.00706866	0.571451	0.00434807
223631_s_at	1.1178	0.284101	0.219217	0.700121
225865_x_at	1.11663	0.00310981	0.55995	0.00708363
203286_at	1.11104	0.00547514	0.527371	0.0138181
212716_s_at	1.10486	0.0181671	0.679696	0.0214446
213269_at	1.10398	0.269081	-0.201466	0.411376
202814_s_at	1.10278	0.173864	0.338378	0.165811
236253_at	1.09923	0.104008	-0.222938	0.743218
218235_s_at	1.09736	0.004499	1.12648	0.000197099
236840_at	1.09517	0.0720537	1.2124	0.175468
228204_at	1.09444	0.254601	1.35513	7.98817e-06
210410_s_at	1.09193	0.0767245	0.409267	0.285789
210410_s_at	1.09193	0.0767245	0.409267	0.285789
210410_s_at	1.09193	0.0767245	0.409267	0.285789
210410_s_at	1.09193	0.0767245	0.409267	0.285789
209110_s_at	1.0909	0.0233464	0.124018	0.703309
209110_s_at	1.0909	0.0233464	0.124018	0.703309
209110_s_at	1.0909	0.0233464	0.124018	0.703309
209110_s_at	1.0909	0.0233464	0.124018	0.703309
209110_s_at	1.0909	0.0233464	0.124018	0.703309
202667_s_at	1.09004	0.0874455	1.13397	3.50929e-05
202667_s_at	1.09004	0.0874455	1.13397	3.50929e-05
202667_s_at	1.09004	0.0874455	1.13397	3.50929e-05
202667_s_at	1.09004	0.0874455	1.13397	3.50929e-05
202667_s_at	1.09004	0.0874455	1.13397	3.50929e-05
202667_s_at	1.09004	0.0874455	1.13397	3.50929e-05
204331_s_at	1.08617	0.0489512	1.1611	0.0713635
217585_at	1.08574	0.439582	NA	NA
236502_at	1.0854	0.371379	1.60458	0.0393236
235436_at	1.07965	0.197091	0.288116	0.581524
202458_at	1.07522	0.315459	0.961089	0.113812
200601_at	1.07438	0.021876	-0.240464	0.402792
1556643_at	1.07176	0.0458508	2.55352	1.27814e-06
56821_at	1.06644	0.0701633	NA	NA
218672_at	1.0659	0.00293406	1.14615	9.99631e-06
219676_at	1.06447	0.00554594	1.49553	6.70831e-05
239041_at	1.05623	0.253452	NA	NA
217851_s_at	1.05615	0.309705	0.916993	0.000179747
235646_at	1.05156	0.365744	-0.0160946	0.96692
214157_at	1.05118	0.0681191	0.756576	0.172382
218473_s_at	1.04106	0.00699817	1.49677	3.64696e-07
221706_s_at	1.03699	0.00993908	1.68657	0.00192115
214201_x_at	1.03589	0.0788382	0.421239	0.0737479
214201_x_at	1.03589	0.0788382	0.421239	0.0737479
214201_x_at	1.03589	0.0788382	0.421239	0.0737479
214201_x_at	1.03589	0.0788382	0.421239	0.0737479
214201_x_at	1.03589	0.0788382	0.421239	0.0737479
214201_x_at	1.03589	0.0788382	0.421239	0.0737479
214201_x_at	1.03589	0.0788382	0.421239	0.0737479
208371_s_at	1.03139	0.11265	0.235572	0.42355
208371_s_at	1.03139	0.11265	0.235572	0.42355
208371_s_at	1.03139	0.11265	0.235572	0.42355
208371_s_at	1.03139	0.11265	0.235572	0.42355
208371_s_at	1.03139	0.11265	0.235572	0.42355
208371_s_at	1.03139	0.11265	0.235572	0.42355
213218_at	1.02955	0.124388	0.701161	0.0572279
239121_at	1.02223	0.0817074	-0.361093	0.394639
213318_s_at	1.01798	0.0355919	0.628372	0.00113149
213318_s_at	1.01798	0.0355919	0.628372	0.00113149
213318_s_at	1.01798	0.0355919	0.628372	0.00113149
213318_s_at	1.01798	0.0355919	0.628372	0.00113149
213318_s_at	1.01798	0.0355919	0.628372	0.00113149
213318_s_at	1.01798	0.0355919	0.628372	0.00113149
213318_s_at	1.01798	0.0355919	0.628372	0.00113149
202230_s_at	1.01718	0.00392049	0.532959	0.00202359
224482_s_at	1.00406	0.150252	0.638299	0.331411
214548_x_at	1.003	0.0161414	0.115868	0.650575
212160_at	1.0006	0.00849508	1.60758	1.60373e-07
208972_s_at	1.00004	0.0101053	0.813372	0.0128495
208926_at	0.997808	0.0825085	1.7772	2.40036e-06
208926_at	0.997808	0.0825085	1.7772	2.40036e-06
208926_at	0.997808	0.0825085	1.7772	2.40036e-06
208926_at	0.997808	0.0825085	1.7772	2.40036e-06
208926_at	0.997808	0.0825085	1.7772	2.40036e-06
208926_at	0.997808	0.0825085	1.7772	2.40036e-06
208926_at	0.997808	0.0825085	1.7772	2.40036e-06
208926_at	0.997808	0.0825085	1.7772	2.40036e-06
213045_at	0.994036	0.249476	0.605363	0.133632
226803_at	0.991317	0.0547465	0.97092	0.00205298
235026_at	0.988332	0.232304	0.875208	0.0459613
228154_at	0.985359	0.348138	NA	NA
226935_s_at	0.985196	0.00364136	0.221203	0.388176
209418_s_at	0.980507	0.124738	0.956691	0.00855412
213206_at	0.976399	0.0363142	0.434893	0.181125
220755_s_at	0.974518	0.0272257	1.0534	0.000406745
220755_s_at	0.974518	0.0272257	1.0534	0.000406745
220755_s_at	0.974518	0.0272257	1.0534	0.000406745
220755_s_at	0.974518	0.0272257	1.0534	0.000406745
220755_s_at	0.974518	0.0272257	1.0534	0.000406745
214339_s_at	0.971474	0.10578	NA	NA
203164_at	0.960329	0.208897	0.2962	0.278577
213835_x_at	0.957292	0.0155691	0.241446	0.169716
1568763_s_at	0.954972	0.0141808	0.084753	0.850458
211095_at	0.950328	0.263908	NA	NA
200799_at	0.946199	0.111506	-0.0284596	0.914824
200799_at	0.946199	0.111506	-0.0284596	0.914824
200799_at	0.946199	0.111506	-0.0284596	0.914824
200799_at	0.946199	0.111506	-0.0284596	0.914824
200799_at	0.946199	0.111506	-0.0284596	0.914824
215157_x_at	0.946176	0.0144944	0.695712	0.00297421
215157_x_at	0.946176	0.0144944	0.695712	0.00297421
226270_at	0.940517	0.122432	0.771321	0.178772
201655_s_at	0.93843	0.0385915	0.951099	0.0399503
230119_at	0.936692	0.0944063	NA	NA
211623_s_at	0.927178	0.0523009	0.911579	0.00411038
211623_s_at	0.927178	0.0523009	0.911579	0.00411038
211623_s_at	0.927178	0.0523009	0.911579	0.00411038
211623_s_at	0.927178	0.0523009	0.911579	0.00411038
211623_s_at	0.927178	0.0523009	0.911579	0.00411038
211623_s_at	0.927178	0.0523009	0.911579	0.00411038
211623_s_at	0.927178	0.0523009	0.911579	0.00411038
211623_s_at	0.927178	0.0523009	0.911579	0.00411038
221990_at	0.926085	0.109677	-0.532685	0.263961
1554555_a_at	0.924428	0.0540215	0.147426	0.657952
200780_x_at	0.922943	0.0545868	-0.0362567	0.883139
204857_at	0.91993	0.203094	NA	NA
227864_s_at	0.915194	0.109466	NA	NA
202964_s_at	0.914855	0.0786854	1.85998	0.00714093
200981_x_at	0.913411	0.0654867	-0.0821654	0.732907
219328_at	0.908306	0.109641	NA	NA
200820_at	0.901622	0.0401623	0.829116	0.0198504
229281_at	0.895398	0.189649	-0.71906	0.0458515
209111_at	0.886899	0.124619	1.13068	2.72242e-07
209111_at	0.886899	0.124619	1.13068	2.72242e-07
209111_at	0.886899	0.124619	1.13068	2.72242e-07
209111_at	0.886899	0.124619	1.13068	2.72242e-07
209111_at	0.886899	0.124619	1.13068	2.72242e-07
209111_at	0.886899	0.124619	1.13068	2.72242e-07
209111_at	0.886899	0.124619	1.13068	2.72242e-07
204295_at	0.8864	0.153591	-0.138793	0.561874
230088_at	0.884964	0.171689	NA	NA
222113_s_at	0.884627	0.0303533	-0.450792	0.324511
227974_at	0.883648	0.0361505	0.638696	0.214972
221988_at	0.88214	0.284101	-0.490912	0.298847
226586_at	0.879338	0.12851	0.415372	0.17999
228565_at	0.875785	0.391347	0.192086	0.648051
238907_at	0.872303	0.48909	0.478842	0.430355
236805_at	0.853151	0.268381	-0.784797	0.414814
226461_at	0.845529	0.121225	0.38274	0.650715
210220_at	0.843922	0.268404	NA	NA
223233_s_at	0.842288	0.0838175	0.644306	0.048657
225480_at	0.838081	0.0243467	1.05047	0.0559083
221052_at	0.828691	0.263173	1.52261	0.0206355
212273_x_at	0.82808	0.0771941	-0.049843	0.835701
218740_s_at	0.827205	0.0808891	-0.53577	0.0730666
218740_s_at	0.827205	0.0808891	-0.53577	0.0730666
201797_s_at	0.826913	0.0743183	1.49183	0.000689172
201797_s_at	0.826913	0.0743183	1.49183	0.000689172
201797_s_at	0.826913	0.0743183	1.49183	0.000689172
201797_s_at	0.826913	0.0743183	1.49183	0.000689172
201797_s_at	0.826913	0.0743183	1.49183	0.000689172
203415_at	0.823494	0.153591	0.687058	0.0101551
225458_at	0.823434	0.104655	-0.163518	0.747943
212118_at	0.819323	0.279514	0.0905963	0.729034
212118_at	0.819323	0.279514	0.0905963	0.729034
212118_at	0.819323	0.279514	0.0905963	0.729034
212118_at	0.819323	0.279514	0.0905963	0.729034
212118_at	0.819323	0.279514	0.0905963	0.729034
212118_at	0.819323	0.279514	0.0905963	0.729034
202244_at	0.814037	0.0131575	1.09209	3.70275e-06
214780_s_at	0.813487	0.144365	0.724928	0.0381441
201518_at	0.81315	0.111976	1.1918	0.000108885
224712_x_at	0.810263	0.158823	-0.428492	0.238883
217801_at	0.808141	0.0814115	0.48498	0.0214239
210651_s_at	0.805475	0.122166	NA	NA
203023_at	0.80499	0.161299	1.34859	1.39628e-05
225739_at	0.797055	0.0681391	0.0467811	0.932639
218066_at	0.796955	0.0601633	-0.417958	0.079083
222968_at	0.792719	0.202796	1.17928	0.000578405
222968_at	0.792719	0.202796	1.17928	0.000578405
222968_at	0.792719	0.202796	1.17928	0.000578405
222968_at	0.792719	0.202796	1.17928	0.000578405
222968_at	0.792719	0.202796	1.17928	0.000578405
221488_s_at	0.792482	0.119115	0.91182	1.5928e-05
221488_s_at	0.792482	0.119115	0.91182	1.5928e-05
200618_at	0.792428	0.034526	0.6959	0.000345668
201258_at	0.792422	0.120997	0.338089	0.202302
224756_s_at	0.791927	0.119879	0.593247	0.0122684
224756_s_at	0.791927	0.119879	0.593247	0.0122684
224756_s_at	0.791927	0.119879	0.593247	0.0122684
224756_s_at	0.791927	0.119879	0.593247	0.0122684
224756_s_at	0.791927	0.119879	0.593247	0.0122684
224756_s_at	0.791927	0.119879	0.593247	0.0122684
224756_s_at	0.791927	0.119879	0.593247	0.0122684
221494_x_at	0.782444	0.0435436	0.765088	0.00548854
206055_s_at	0.780181	0.100267	0.194334	0.442159
218387_s_at	0.779799	0.0729091	0.293205	0.164907
211609_x_at	0.77698	0.152561	0.825361	4.85002e-05
209329_x_at	0.77515	0.0303797	0.627157	0.0164394
230452_at	0.774023	0.276011	NA	NA
224896_s_at	0.767164	0.40988	0.0564247	0.84432
200882_s_at	0.765865	0.0355976	0.717216	0.000175951
201198_s_at	0.76339	0.0725086	0.905575	0.00293063
218821_at	0.761837	0.0755172	-0.10018	0.740261
224717_s_at	0.758177	0.116774	0.562452	0.0436078
1554316_at	0.756848	0.303072	-0.165153	0.871256
1555875_at	0.747121	0.134977	0.0637132	0.882494
225543_at	0.737372	0.220625	1.1446	0.00759391
207391_s_at	0.733591	0.0576818	0.467715	0.0394765
229085_at	0.729	0.315344	-1.25182	0.237157
239170_at	0.728437	0.450509	NA	NA
202243_s_at	0.72795	0.0848177	1.29427	5.29747e-06
212186_at	0.72755	0.142081	-0.174672	0.610186
218665_at	0.726046	0.110247	0.923941	0.0248754
218165_at	0.722745	0.0786846	0.551522	0.10392
208540_x_at	0.715742	0.13989	0.054614	0.872402
222398_s_at	0.712125	0.287161	0.0943285	0.703942
200610_s_at	0.711784	0.129308	0.896595	0.000146362
201255_x_at	0.711514	0.106174	0.576305	0.0098559
201255_x_at	0.711514	0.106174	0.576305	0.0098559
201255_x_at	0.711514	0.106174	0.576305	0.0098559
201255_x_at	0.711514	0.106174	0.576305	0.0098559
201255_x_at	0.711514	0.106174	0.576305	0.0098559
201255_x_at	0.711514	0.106174	0.576305	0.0098559
201255_x_at	0.711514	0.106174	0.576305	0.0098559
215535_s_at	0.710101	0.101469	0.391229	0.271144
215535_s_at	0.710101	0.101469	0.391229	0.271144
215535_s_at	0.710101	0.101469	0.391229	0.271144
215535_s_at	0.710101	0.101469	0.391229	0.271144
215535_s_at	0.710101	0.101469	0.391229	0.271144
215535_s_at	0.710101	0.101469	0.391229	0.271144
215535_s_at	0.710101	0.101469	0.391229	0.271144
204033_at	0.708964	0.202461	0.955648	0.00973563
220079_s_at	0.707046	0.105341	-0.101374	0.74594
1569110_x_at	0.706079	0.52197	0.221216	0.724594
1569022_a_at	0.702246	0.374184	-0.577441	0.489547
233173_x_at	0.700702	0.171131	-0.177153	0.543461
227518_at	0.69924	0.0430882	1.43744	3.76692e-09
236210_at	0.698777	0.339898	-0.472882	0.0645555
219097_x_at	0.690306	0.0746874	0.56289	0.0135079
202357_s_at	0.689772	0.307278	2.58611	0.0022978
202357_s_at	0.689772	0.307278	2.58611	0.0022978
202357_s_at	0.689772	0.307278	2.58611	0.0022978
202357_s_at	0.689772	0.307278	2.58611	0.0022978
202357_s_at	0.689772	0.307278	2.58611	0.0022978
202357_s_at	0.689772	0.307278	2.58611	0.0022978
214585_s_at	0.688227	0.0852137	0.599902	0.00544171
214585_s_at	0.688227	0.0852137	0.599902	0.00544171
214585_s_at	0.688227	0.0852137	0.599902	0.00544171
214585_s_at	0.688227	0.0852137	0.599902	0.00544171
214585_s_at	0.688227	0.0852137	0.599902	0.00544171
214585_s_at	0.688227	0.0852137	0.599902	0.00544171
201049_s_at	0.680441	0.117043	0.594567	0.0113551
201049_s_at	0.680441	0.117043	0.594567	0.0113551
201049_s_at	0.680441	0.117043	0.594567	0.0113551
201049_s_at	0.680441	0.117043	0.594567	0.0113551
201049_s_at	0.680441	0.117043	0.594567	0.0113551
230727_at	0.674074	0.116088	0.252235	0.512323
210395_x_at	0.6738	0.180949	NA	NA
210395_x_at	0.6738	0.180949	NA	NA
202395_at	0.672082	0.179925	0.35832	0.274002
218919_at	0.670264	0.34535	0.597274	0.00963172
203154_s_at	0.668796	0.171135	-0.560826	0.0582346
225831_at	0.668481	0.180825	0.492014	0.190673
212630_at	0.667051	0.0683539	0.178486	0.459805
209403_at	0.666662	0.372346	-0.691405	0.055257
209403_at	0.666662	0.372346	-0.691405	0.055257
209403_at	0.666662	0.372346	-0.691405	0.055257
209403_at	0.666662	0.372346	-0.691405	0.055257
209403_at	0.666662	0.372346	-0.691405	0.055257
209403_at	0.666662	0.372346	-0.691405	0.055257
229333_at	0.666511	0.164062	1.2477	0.000361108
225170_at	0.665449	0.291127	0.00947692	0.983083
224824_at	0.661717	0.156614	-0.014842	0.960783
1554473_at	0.661635	0.287131	-0.6007	0.160333
209449_at	0.652283	0.208305	2.42723	1.42253e-06
209449_at	0.652283	0.208305	2.42723	1.42253e-06
209449_at	0.652283	0.208305	2.42723	1.42253e-06
209449_at	0.652283	0.208305	2.42723	1.42253e-06
209449_at	0.652283	0.208305	2.42723	1.42253e-06
209449_at	0.652283	0.208305	2.42723	1.42253e-06
221079_s_at	0.651308	0.184129	0.543356	0.0110253
223506_at	0.651052	0.0975428	0.470151	0.205064
213917_at	0.648085	0.277542	-2.09711	0.021544
209490_s_at	0.647165	0.177643	0.629169	0.0594093
209490_s_at	0.647165	0.177643	0.629169	0.0594093
209490_s_at	0.647165	0.177643	0.629169	0.0594093
209490_s_at	0.647165	0.177643	0.629169	0.0594093
209490_s_at	0.647165	0.177643	0.629169	0.0594093
209490_s_at	0.647165	0.177643	0.629169	0.0594093
209490_s_at	0.647165	0.177643	0.629169	0.0594093
226193_x_at	0.645809	0.0866966	1.22754	0.000114173
226193_x_at	0.645809	0.0866966	1.22754	0.000114173
226193_x_at	0.645809	0.0866966	1.22754	0.000114173
205181_at	0.645034	0.504584	0.568903	0.0693391
209165_at	0.643776	0.0722316	0.172017	0.470961
1554148_a_at	0.642349	0.11318	0.676322	0.0710952
208635_x_at	0.642275	0.172244	0.173571	0.277032
208635_x_at	0.642275	0.172244	0.173571	0.277032
208635_x_at	0.642275	0.172244	0.173571	0.277032
208635_x_at	0.642275	0.172244	0.173571	0.277032
208635_x_at	0.642275	0.172244	0.173571	0.277032
208635_x_at	0.642275	0.172244	0.173571	0.277032
208635_x_at	0.642275	0.172244	0.173571	0.277032
208635_x_at	0.642275	0.172244	0.173571	0.277032
222411_s_at	0.640817	0.125165	0.523639	0.0817663
89476_r_at	0.638909	0.308613	-0.0629784	0.86247
210208_x_at	0.638029	0.163225	0.592571	0.00414898
210208_x_at	0.638029	0.163225	0.592571	0.00414898
210208_x_at	0.638029	0.163225	0.592571	0.00414898
210208_x_at	0.638029	0.163225	0.592571	0.00414898
210208_x_at	0.638029	0.163225	0.592571	0.00414898
210208_x_at	0.638029	0.163225	0.592571	0.00414898
210208_x_at	0.638029	0.163225	0.592571	0.00414898
236605_at	0.636785	0.292784	-0.319699	0.60497
225923_at	0.634965	0.289153	0.116155	0.684764
200593_s_at	0.632849	0.134609	1.09532	0.000172403
219198_at	0.630508	0.4169	0.316627	0.625365
225147_at	0.629899	0.183065	-0.330623	0.365303
224808_s_at	0.629527	0.3471	0.0378689	0.898731
201749_at	0.628519	0.151223	0.534952	0.299437
220316_at	0.628061	0.221454	-0.940016	0.0565522
213625_at	0.625726	0.0764251	1.14721	0.000352247
225253_s_at	0.624694	0.174246	0.464503	0.137688
212081_x_at	0.623906	0.408369	0.333993	0.246498
212081_x_at	0.623906	0.408369	0.333993	0.246498
212081_x_at	0.623906	0.408369	0.333993	0.246498
212081_x_at	0.623906	0.408369	0.333993	0.246498
212081_x_at	0.623906	0.408369	0.333993	0.246498
212081_x_at	0.623906	0.408369	0.333993	0.246498
212081_x_at	0.623906	0.408369	0.333993	0.246498
210541_s_at	0.620718	0.469283	0.419275	0.303606
210541_s_at	0.620718	0.469283	0.419275	0.303606
210541_s_at	0.620718	0.469283	0.419275	0.303606
210541_s_at	0.620718	0.469283	0.419275	0.303606
210541_s_at	0.620718	0.469283	0.419275	0.303606
229410_at	0.612127	0.0906177	0.850928	8.21374e-05
203517_at	0.611665	0.267399	0.0563013	0.82894
241782_at	0.610121	0.500095	NA	NA
229667_s_at	0.601085	0.566775	-0.713359	0.428979
228466_at	0.596937	0.611318	-0.493779	0.0167319
233341_s_at	0.596718	0.110456	-0.17425	0.529758
213913_s_at	0.594797	0.554465	-2.10651	0.00136853
211094_s_at	0.592104	0.526101	0.32691	0.579883
33814_at	0.591878	0.108338	-0.318684	0.266837
212371_at	0.590595	0.430104	0.845113	0.000334272
203911_at	0.587291	0.216558	0.865563	0.135059
212116_at	0.586731	0.154518	0.616571	0.0313353
212116_at	0.586731	0.154518	0.616571	0.0313353
212116_at	0.586731	0.154518	0.616571	0.0313353
212116_at	0.586731	0.154518	0.616571	0.0313353
212116_at	0.586731	0.154518	0.616571	0.0313353
212116_at	0.586731	0.154518	0.616571	0.0313353
1559266_s_at	0.586356	0.240475	-2.56346	0.0101301
203825_at	0.585109	0.315994	-0.136043	0.685335
220175_s_at	0.584349	0.208897	-0.533552	0.00832742
220175_s_at	0.584349	0.208897	-0.533552	0.00832742
235033_at	0.582641	0.188474	0.82758	0.0915521
227538_at	0.575799	0.0914188	0.467504	0.048657
203961_at	0.572115	0.539473	-0.467392	0.572682
222977_at	0.569638	0.18445	0.996941	0.000818606
218885_s_at	0.56927	0.590034	-0.772555	0.0801001
229283_at	0.56622	0.35392	-0.685504	0.14183
227117_at	0.565646	0.289279	0.562307	0.115127
1554016_a_at	0.563098	0.58373	0.114675	0.692445
225708_at	0.560104	0.177353	-0.388766	0.0984553
218647_s_at	0.556675	0.31412	0.83712	0.00860617
229618_at	0.554331	0.584616	0.248655	0.489012
209352_s_at	0.552407	0.377696	-0.421242	0.156763
209352_s_at	0.552407	0.377696	-0.421242	0.156763
205570_at	0.551753	0.33369	0.874638	0.188086
38157_at	0.550245	0.340434	0.6142	0.0254589
38157_at	0.550245	0.340434	0.6142	0.0254589
38157_at	0.550245	0.340434	0.6142	0.0254589
38157_at	0.550245	0.340434	0.6142	0.0254589
38157_at	0.550245	0.340434	0.6142	0.0254589
38157_at	0.550245	0.340434	0.6142	0.0254589
202549_at	0.550141	0.465538	0.229834	0.775164
204968_at	0.549873	0.162981	1.21583	0.00132676
204968_at	0.549873	0.162981	1.21583	0.00132676
204968_at	0.549873	0.162981	1.21583	0.00132676
204968_at	0.549873	0.162981	1.21583	0.00132676
204968_at	0.549873	0.162981	1.21583	0.00132676
204968_at	0.549873	0.162981	1.21583	0.00132676
204968_at	0.549873	0.162981	1.21583	0.00132676
210460_s_at	0.549183	0.164048	0.890538	1.53422e-05
226728_at	0.549129	0.208897	-0.537348	0.129325
233888_s_at	0.547742	0.131835	0.872161	0.0330489
238757_at	0.547445	0.265761	-0.814725	0.171639
226284_at	0.543292	0.215664	0.177007	0.487589
232796_at	0.538751	0.363806	-0.365239	0.423936
32836_at	0.538676	0.143325	0.628092	0.0398002
32836_at	0.538676	0.143325	0.628092	0.0398002
32836_at	0.538676	0.143325	0.628092	0.0398002
32836_at	0.538676	0.143325	0.628092	0.0398002
32836_at	0.538676	0.143325	0.628092	0.0398002
32836_at	0.538676	0.143325	0.628092	0.0398002
32836_at	0.538676	0.143325	0.628092	0.0398002
224922_at	0.538016	0.326728	0.194672	0.551664
203148_s_at	0.536247	0.352866	1.05988	0.00667883
208132_x_at	0.530825	0.5339	0.656653	0.00256256
208132_x_at	0.530825	0.5339	0.656653	0.00256256
208132_x_at	0.530825	0.5339	0.656653	0.00256256
208132_x_at	0.530825	0.5339	0.656653	0.00256256
208132_x_at	0.530825	0.5339	0.656653	0.00256256
208132_x_at	0.530825	0.5339	0.656653	0.00256256
208132_x_at	0.530825	0.5339	0.656653	0.00256256
242539_at	0.53055	0.283264	-0.104933	0.890765
208660_at	0.530134	0.12348	0.610594	0.00622364
227484_at	0.528408	0.155057	0.488427	0.462833
206507_at	0.52691	0.268396	0.761295	0.0599343
205807_s_at	0.525636	0.324862	0.905595	5.98411e-06
202550_s_at	0.521934	0.187532	0.424348	0.0312115
220207_at	0.521819	0.324405	NA	NA
222152_at	0.51982	0.554312	-0.48898	0.0992442
207923_x_at	0.515036	0.336518	-0.111691	0.796195
236019_at	0.514705	0.420638	0.149109	0.866937
228168_at	0.514634	0.589172	-0.386339	0.403474
218392_x_at	0.512712	0.12669	0.73078	0.00134257
222173_s_at	0.512197	0.308229	NA	NA
243003_at	0.512096	0.546552	-0.91926	0.00019979
1558290_a_at	0.511639	0.338846	-0.0181433	0.971502
208958_at	0.511113	0.341053	-0.97565	0.0123079
230293_at	0.510324	0.558252	0.177625	0.623601
213405_at	0.510135	0.438524	0.972802	0.00332225
205558_at	0.506024	0.417346	-0.255515	0.437373
209196_at	0.505125	0.361481	1.05783	0.0764647
209196_at	0.505125	0.361481	1.05783	0.0764647
209196_at	0.505125	0.361481	1.05783	0.0764647
209196_at	0.505125	0.361481	1.05783	0.0764647
209196_at	0.505125	0.361481	1.05783	0.0764647
207604_s_at	0.500434	0.532366	-0.481948	0.344109
242612_at	0.499617	0.41653	-0.912772	0.0214264
225696_at	0.498821	0.443656	0.854231	0.0320468
243492_at	0.498655	0.376725	0.154102	0.895566
222209_s_at	0.496847	0.566024	0.700889	0.0393663
200700_s_at	0.496811	0.350105	1.00669	0.000166471
221843_s_at	0.496679	0.513512	-0.576191	0.210518
220282_at	0.495728	0.61561	-1.53611	0.000388572
218360_at	0.495035	0.271271	1.27768	1.12043e-05
225786_at	0.493021	0.343241	0.186969	0.518732
226102_at	0.490049	0.190991	0.790813	0.000648154
220078_at	0.488715	0.353948	0.0906062	0.852723
228662_at	0.487568	0.39107	-0.104693	0.756699
213804_at	0.486191	0.362029	0.0844332	0.793635
201306_s_at	0.486009	0.228269	0.67246	0.0044837
1559593_a_at	0.483896	0.625519	NA	NA
221761_at	0.482683	0.340533	0.614255	0.0339805
235903_at	0.479684	0.485108	NA	NA
219997_s_at	0.478513	0.372002	0.205627	0.365293
218391_at	0.476578	0.362586	-0.0902376	0.754946
233268_s_at	0.473279	0.172009	0.715163	0.0147166
201400_at	0.472775	0.184618	0.511164	0.00750229
203793_x_at	0.472238	0.13518	0.035762	0.906131
213890_x_at	0.467727	0.231359	0.193878	0.382261
228805_at	0.467446	0.514126	-0.0499278	0.870454
226163_at	0.463862	0.280416	0.71836	0.0310206
226163_at	0.463862	0.280416	0.71836	0.0310206
242747_at	0.462033	0.498315	NA	NA
242747_at	0.462033	0.498315	NA	NA
235840_at	0.461806	0.321669	0.384063	0.204153
230683_at	0.461381	0.672506	-0.483293	0.12018
230412_at	0.459858	0.500095	-0.723427	0.092705
228843_at	0.459455	0.396802	0.0736924	0.886004
223363_at	0.459345	0.299991	0.749477	0.0434864
238360_s_at	0.459058	0.61704	NA	NA
204975_at	0.458347	0.211522	1.49004	6.65877e-07
201422_at	0.457435	0.237868	3.06356	1.08124e-07
201763_s_at	0.455799	0.406924	1.10444	0.000177333
201763_s_at	0.455799	0.406924	1.10444	0.000177333
201763_s_at	0.455799	0.406924	1.10444	0.000177333
201763_s_at	0.455799	0.406924	1.10444	0.000177333
201763_s_at	0.455799	0.406924	1.10444	0.000177333
36019_at	0.455605	0.200782	0.91429	0.000187551
36019_at	0.455605	0.200782	0.91429	0.000187551
36019_at	0.455605	0.200782	0.91429	0.000187551
36019_at	0.455605	0.200782	0.91429	0.000187551
36019_at	0.455605	0.200782	0.91429	0.000187551
36019_at	0.455605	0.200782	0.91429	0.000187551
238547_at	0.45346	0.394343	-0.700668	0.121144
213101_s_at	0.452798	0.27776	0.663795	0.000744281
234297_at	0.447174	0.467356	-0.914909	0.0958905
210088_x_at	0.44685	0.251222	NA	NA
201480_s_at	0.445913	0.261555	-0.108005	0.698988
226131_s_at	0.444546	0.209503	0.101786	0.585425
205408_at	0.443604	0.603076	0.188463	0.76948
35685_at	0.442096	0.308017	-0.0146337	0.964599
35685_at	0.442096	0.308017	-0.0146337	0.964599
35685_at	0.442096	0.308017	-0.0146337	0.964599
35685_at	0.442096	0.308017	-0.0146337	0.964599
35685_at	0.442096	0.308017	-0.0146337	0.964599
35685_at	0.442096	0.308017	-0.0146337	0.964599
226727_at	0.441819	0.338529	0.783093	0.139062
243584_at	0.441707	0.540022	-0.726601	0.126495
1553594_a_at	0.437593	0.279087	NA	NA
213180_s_at	0.437535	0.278748	NA	NA
212561_at	0.437428	0.291575	-0.697152	0.00360657
1558173_a_at	0.436742	0.290912	0.13494	0.727537
228951_at	0.433955	0.476695	0.432669	0.190372
232055_at	0.433122	0.528683	0.123801	0.761825
217881_s_at	0.430775	0.511487	0.814002	0.199953
221860_at	0.428756	0.56757	-0.835877	0.013743
201920_at	0.423455	0.38451	0.440333	0.152802
244304_at	0.422051	0.334189	NA	NA
237600_at	0.420225	0.476826	0.099785	0.850571
227785_at	0.418852	0.631351	-0.696374	0.0311907
200074_s_at	0.418696	0.36181	0.181467	0.428886
203938_s_at	0.41676	0.451237	-1.00134	0.00278306
1567107_s_at	0.414348	0.53852	0.637367	0.0528476
203147_s_at	0.411428	0.432335	0.771024	0.131924
210205_at	0.410166	0.428275	0.0572804	0.931831
210205_at	0.410166	0.428275	0.0572804	0.931831
210205_at	0.410166	0.428275	0.0572804	0.931831
210205_at	0.410166	0.428275	0.0572804	0.931831
210205_at	0.410166	0.428275	0.0572804	0.931831
218048_at	0.404513	0.482235	-0.0495875	0.869688
1559382_at	0.40315	0.534265	-0.672448	0.476396
208974_x_at	0.402602	0.463584	0.231821	0.259812
203165_s_at	0.402455	0.674005	0.908253	0.014179
224784_at	0.401074	0.458297	-0.874657	0.00387842
213971_s_at	0.398065	0.466983	-0.177541	0.520942
225472_at	0.39729	0.525342	0.859168	0.00429728
225472_at	0.39729	0.525342	0.859168	0.00429728
225472_at	0.39729	0.525342	0.859168	0.00429728
225472_at	0.39729	0.525342	0.859168	0.00429728
225472_at	0.39729	0.525342	0.859168	0.00429728
225472_at	0.39729	0.525342	0.859168	0.00429728
225472_at	0.39729	0.525342	0.859168	0.00429728
1568764_x_at	0.396488	0.378918	0.337037	0.615301
1568764_x_at	0.396488	0.378918	0.337037	0.615301
226015_at	0.394518	0.573551	0.195967	0.446645
223232_s_at	0.393179	0.548228	0.958538	0.355455
200789_at	0.393138	0.371828	0.0454483	0.883574
239678_at	0.392156	0.469283	1.49136	0.0845039
212348_s_at	0.391788	0.509158	0.580306	0.00846889
212659_s_at	0.391428	0.604059	NA	NA
228517_at	0.391005	0.539101	0.812484	0.0464206
225121_at	0.389578	0.406852	0.643439	0.00192593
213507_s_at	0.386797	0.347513	0.146261	0.513633
218666_s_at	0.383219	0.502929	-0.189863	0.732282
221648_s_at	0.382124	0.706488	2.95178	5.14276e-05
232730_at	0.38143	0.453994	0.919944	0.00165084
211773_s_at	0.379039	0.472257	NA	NA
31874_at	0.376569	0.554893	0.141505	0.716365
237946_at	0.375356	0.679879	-0.252475	0.818982
201199_s_at	0.374634	0.356999	0.979563	0.000172585
213833_x_at	0.373534	0.473955	0.457237	0.0439702
217750_s_at	0.370271	0.358322	0.599805	0.0542911
227177_at	0.369836	0.532146	1.03181	0.00988178
219793_at	0.369753	0.642857	1.05911	0.151584
1561956_at	0.365446	0.456326	-1.67748	0.00182949
216993_s_at	0.365246	0.531831	NA	NA
216993_s_at	0.365246	0.531831	NA	NA
216993_s_at	0.365246	0.531831	NA	NA
216993_s_at	0.365246	0.531831	NA	NA
216993_s_at	0.365246	0.531831	NA	NA
216993_s_at	0.365246	0.531831	NA	NA
216993_s_at	0.365246	0.531831	NA	NA
1558249_s_at	0.364293	0.576534	-0.262851	0.518396
1570631_at	0.364198	0.681003	NA	NA
227904_at	0.363809	0.568647	0.10221	0.825526
200996_at	0.362835	0.518266	0.863589	0.000167254
200758_s_at	0.361082	0.709116	-1.09817	0.000473626
225618_at	0.357898	0.469283	-0.413197	0.132993
225618_at	0.357898	0.469283	-0.413197	0.132993
229354_at	0.355594	0.493866	NA	NA
222158_s_at	0.354424	0.397917	0.485496	0.178484
223272_s_at	0.35298	0.457909	0.0356083	0.938548
209938_at	0.352793	0.54735	NA	NA
228975_at	0.351933	0.636789	-0.211118	0.861467
212547_at	0.351098	0.422803	0.265563	0.240705
214239_x_at	0.350304	0.520385	-0.240095	0.323522
212511_at	0.349982	0.607087	0.0857172	0.778534
231005_at	0.349546	0.55219	-0.526266	0.234566
39650_s_at	0.349221	0.539319	-0.624431	0.092959
1555201_a_at	0.349026	0.619302	0.611872	0.458448
233865_at	0.347851	0.492929	-2.24407	0.00816147
224793_s_at	0.34781	0.418536	0.391352	0.114141
219636_s_at	0.3459	0.63823	-1.32162	0.00846445
208200_at	0.345499	0.615202	-0.194019	0.825596
220140_s_at	0.341787	0.576425	0.160471	0.59113
212108_at	0.341165	0.574967	0.482421	0.0115664
202963_at	0.340476	0.528284	0.913781	0.000133635
240446_at	0.339966	0.741034	-0.550782	0.173791
219146_at	0.339828	0.422706	0.620237	0.100708
1567458_s_at	0.339574	0.540539	0.619729	0.0505375
1567458_s_at	0.339574	0.540539	0.619729	0.0505375
229650_s_at	0.337194	0.735501	0.982461	0.000708837
229253_at	0.336857	0.402405	0.241112	0.57883
232983_s_at	0.336772	0.66651	0.147554	0.649222
225038_s_at	0.33635	0.721255	NA	NA
214107_x_at	0.335647	0.534474	-1.14463	6.38592e-05
200773_x_at	0.333106	0.405987	0.120382	0.509408
222979_s_at	0.328272	0.446575	0.703029	0.0129572
221006_s_at	0.327918	0.418678	0.685894	0.134948
35201_at	0.327824	0.304013	0.308589	0.5954
35201_at	0.327824	0.304013	0.308589	0.5954
205538_at	0.326608	0.620928	0.363517	0.507939
244189_at	0.325454	0.449227	0.911551	3.83595e-05
205359_at	0.325397	0.653662	NA	NA
222847_s_at	0.324658	0.697059	0.26937	0.615751
211043_s_at	0.324527	0.48708	-0.0191619	0.964742
229581_at	0.324491	0.700088	-0.519255	0.461014
231777_at	0.321527	0.596828	-0.361965	0.615775
231777_at	0.321527	0.596828	-0.361965	0.615775
231777_at	0.321527	0.596828	-0.361965	0.615775
231777_at	0.321527	0.596828	-0.361965	0.615775
231777_at	0.321527	0.596828	-0.361965	0.615775
231777_at	0.321527	0.596828	-0.361965	0.615775
231777_at	0.321527	0.596828	-0.361965	0.615775
1558600_a_at	0.321363	0.669105	0.0755637	0.884448
233275_at	0.315637	0.688782	-0.949755	0.192808
220230_s_at	0.315498	0.624327	0.84963	0.14464
221196_x_at	0.314854	0.457643	0.701332	0.011751
226122_at	0.310551	0.683467	-0.771122	0.0094592
225706_at	0.309964	0.61561	-0.169563	0.74737
244139_s_at	0.305526	0.589602	-0.376289	0.400824
210517_s_at	0.302857	0.669318	-0.293844	0.687321
212506_at	0.302222	0.463945	0.237232	0.280921
238652_at	0.302091	0.598949	-0.0162527	0.972178
228730_s_at	0.30191	0.576953	-0.641486	0.190937
212786_at	0.300337	0.598609	-0.366392	0.516839
229493_at	0.297956	0.617955	0.405477	0.489636
220605_s_at	0.296227	0.413027	-0.0387178	0.924763
207105_s_at	0.293563	0.733531	0.254868	0.721823
242048_at	0.292374	0.470476	0.570467	0.309746
242048_at	0.292374	0.470476	0.570467	0.309746
242048_at	0.292374	0.470476	0.570467	0.309746
242048_at	0.292374	0.470476	0.570467	0.309746
242048_at	0.292374	0.470476	0.570467	0.309746
225266_at	0.29227	0.368107	-0.0422022	0.89722
242129_at	0.289884	0.685867	NA	NA
227597_at	0.289479	0.646249	-1.45441	0.035246
242042_s_at	0.288678	0.638032	0.578313	0.473274
212334_at	0.288034	0.660773	0.0850502	0.745343
219383_at	0.286979	0.7659	-0.634041	0.235591
209148_at	0.285895	0.513512	0.197114	0.428339
209148_at	0.285895	0.513512	0.197114	0.428339
209148_at	0.285895	0.513512	0.197114	0.428339
209148_at	0.285895	0.513512	0.197114	0.428339
209148_at	0.285895	0.513512	0.197114	0.428339
209148_at	0.285895	0.513512	0.197114	0.428339
206138_s_at	0.285401	0.481345	0.275292	0.394621
220123_at	0.285113	0.822124	1.207	0.0964979
201157_s_at	0.282213	0.59053	0.777897	0.0205846
223591_at	0.281247	0.503443	-0.138829	0.575314
239611_at	0.280489	0.668323	-2.00717	9.83007e-05
202581_at	0.280207	0.702967	0.266731	0.438425
202581_at	0.280207	0.702967	0.266731	0.438425
202581_at	0.280207	0.702967	0.266731	0.438425
202581_at	0.280207	0.702967	0.266731	0.438425
238295_at	0.273826	0.774447	-0.50212	0.250378
222978_at	0.269645	0.601796	0.603848	0.00859622
227677_at	0.268051	0.76445	1.15806	0.0379609
228121_at	0.267473	0.708923	-1.56987	0.00660523
209219_at	0.265641	0.667909	0.389402	0.0960301
209219_at	0.265641	0.667909	0.389402	0.0960301
209219_at	0.265641	0.667909	0.389402	0.0960301
209219_at	0.265641	0.667909	0.389402	0.0960301
209219_at	0.265641	0.667909	0.389402	0.0960301
209219_at	0.265641	0.667909	0.389402	0.0960301
230699_at	0.263512	0.657887	0.387596	0.142132
218195_at	0.262414	0.785918	0.725018	0.0328805
203168_at	0.262251	0.580396	0.936429	1.89924e-05
203168_at	0.262251	0.580396	0.936429	1.89924e-05
203168_at	0.262251	0.580396	0.936429	1.89924e-05
203168_at	0.262251	0.580396	0.936429	1.89924e-05
226640_at	0.261818	0.821835	-0.0211157	0.97909
206157_at	0.26112	0.808725	1.89483	0.0241975
244349_at	0.260155	0.742934	-0.135095	0.788044
205323_s_at	0.260135	0.631659	0.334337	0.221526
204402_at	0.259417	0.607117	0.218973	0.556709
213551_x_at	0.257186	0.425495	-0.220349	0.424369
208641_s_at	0.255443	0.56779	-0.163749	0.496105
65438_at	0.254131	0.751337	-0.184035	0.722257
226572_at	0.253173	0.588703	-0.178771	0.718958
200660_at	0.249933	0.770328	0.0769246	0.815306
225936_at	0.247878	0.555088	0.43179	0.385102
237408_at	0.240833	0.637218	0.347625	0.428714
226063_at	0.239161	0.618308	0.430096	0.606129
228141_at	0.238746	0.759631	-0.267474	0.601709
209040_s_at	0.23751	0.827069	1.48627	0.000210543
209040_s_at	0.23751	0.827069	1.48627	0.000210543
209040_s_at	0.23751	0.827069	1.48627	0.000210543
209040_s_at	0.23751	0.827069	1.48627	0.000210543
209040_s_at	0.23751	0.827069	1.48627	0.000210543
209040_s_at	0.23751	0.827069	1.48627	0.000210543
209040_s_at	0.23751	0.827069	1.48627	0.000210543
209040_s_at	0.23751	0.827069	1.48627	0.000210543
202431_s_at	0.237343	0.715325	0.502485	0.238946
1556121_at	0.236524	0.533953	-0.458291	0.212061
218189_s_at	0.234018	0.676339	-0.00799498	0.981826
227628_at	0.232159	0.657372	0.25227	0.478883
235837_at	0.231608	0.549918	0.34893	0.339363
235411_at	0.226571	0.684491	1.6582	0.0156091
214794_at	0.22257	0.725689	0.58893	0.00982516
214794_at	0.22257	0.725689	0.58893	0.00982516
224908_s_at	0.222536	0.751279	0.0651759	0.873653
210042_s_at	0.222481	0.720677	0.72951	0.0193799
206848_at	0.220723	0.666249	-0.592267	0.352307
206848_at	0.220723	0.666249	-0.592267	0.352307
204367_at	0.220235	0.672819	0.164687	0.603007
207275_s_at	0.21951	0.784049	0.856568	0.0659916
214433_s_at	0.216801	0.783605	-0.565351	0.107175
206090_s_at	0.216551	0.783605	0.72782	0.33597
229384_at	0.213929	0.697059	-0.550243	0.0714012
206139_at	0.212135	0.653585	0.642869	0.0380662
243899_at	0.209083	0.779157	-0.542866	0.185521
243899_at	0.209083	0.779157	-0.542866	0.185521
243899_at	0.209083	0.779157	-0.542866	0.185521
243899_at	0.209083	0.779157	-0.542866	0.185521
243899_at	0.209083	0.779157	-0.542866	0.185521
201080_at	0.208115	0.599206	-0.398309	0.105475
213540_at	0.207319	0.738797	-0.104759	0.775268
213540_at	0.207319	0.738797	-0.104759	0.775268
213540_at	0.207319	0.738797	-0.104759	0.775268
213540_at	0.207319	0.738797	-0.104759	0.775268
213540_at	0.207319	0.738797	-0.104759	0.775268
213540_at	0.207319	0.738797	-0.104759	0.775268
203959_s_at	0.206282	0.627622	-0.583805	0.0408374
228847_at	0.205353	0.733106	-2.22689	0.000209718
232229_at	0.203677	0.768355	-0.0481043	0.946727
1562456_at	0.202268	0.801889	-0.660211	0.132858
219557_s_at	0.202163	0.667713	0.554663	0.428225
228627_at	0.200625	0.73521	-0.0948103	0.73663
226722_at	0.197354	0.839225	1.21943	0.164414
242417_at	0.195658	0.622925	0.4679	0.151671
225078_at	0.195195	0.714738	1.19958	1.15029e-05
202815_s_at	0.19312	0.801326	-0.408764	0.163987
222441_x_at	0.191381	0.68941	1.75913	1.65749e-06
235241_at	0.18808	0.761983	0.0358874	0.908193
237864_at	0.187862	0.727113	-0.674036	0.245768
205790_at	0.186568	0.709116	-1.10741	0.0004417
236551_at	0.185328	0.820872	0.0671442	0.908264
236551_at	0.185328	0.820872	0.0671442	0.908264
236551_at	0.185328	0.820872	0.0671442	0.908264
236551_at	0.185328	0.820872	0.0671442	0.908264
236551_at	0.185328	0.820872	0.0671442	0.908264
236551_at	0.185328	0.820872	0.0671442	0.908264
236551_at	0.185328	0.820872	0.0671442	0.908264
219409_at	0.184087	0.792168	1.25598	0.00060984
236550_s_at	0.183592	0.76757	0.413028	0.517539
236550_s_at	0.183592	0.76757	0.413028	0.517539
236550_s_at	0.183592	0.76757	0.413028	0.517539
236550_s_at	0.183592	0.76757	0.413028	0.517539
236550_s_at	0.183592	0.76757	0.413028	0.517539
236550_s_at	0.183592	0.76757	0.413028	0.517539
236550_s_at	0.183592	0.76757	0.413028	0.517539
244078_at	0.180263	0.844093	-1.23303	0.0496915
229835_s_at	0.178702	0.810948	1.88263	6.49408e-06
204628_s_at	0.177314	0.749899	-1.82999	0.0281254
212913_at	0.177098	0.7802	-1.90321	6.17118e-08
212913_at	0.177098	0.7802	-1.90321	6.17118e-08
212913_at	0.177098	0.7802	-1.90321	6.17118e-08
212913_at	0.177098	0.7802	-1.90321	6.17118e-08
212623_at	0.176711	0.836649	0.472123	0.121253
224284_x_at	0.17657	0.795465	-0.593247	0.00907902
1557699_x_at	0.176232	0.897249	-0.344329	0.403332
1557699_x_at	0.176232	0.897249	-0.344329	0.403332
1557699_x_at	0.176232	0.897249	-0.344329	0.403332
1557699_x_at	0.176232	0.897249	-0.344329	0.403332
1557699_x_at	0.176232	0.897249	-0.344329	0.403332
203958_s_at	0.17188	0.832483	-0.554683	0.367561
218869_at	0.171811	0.734122	-0.0264314	0.964276
229871_at	0.171664	0.813736	-0.753666	0.00707762
226121_at	0.171431	0.7133	0.679248	0.246738
212896_at	0.160117	0.717224	-0.262296	0.234038
218606_at	0.15825	0.760739	-0.152001	0.442268
205441_at	0.158082	0.744496	-1.00391	0.0117135
208959_s_at	0.155487	0.771525	-0.0522474	0.874492
212212_s_at	0.154045	0.734122	-0.4163	0.371355
221832_s_at	0.152408	0.7802	0.144523	0.807585
243228_at	0.149628	0.806559	-0.280913	0.433581
208727_s_at	0.149477	0.817098	0.748162	0.0763075
210417_s_at	0.146358	0.810513	0.0782954	0.886004
221500_s_at	0.145451	0.792672	-0.487864	0.0446022
202763_at	0.144847	0.8182	0.838616	0.00619164
210718_s_at	0.144625	0.867462	-0.462224	0.358384
210718_s_at	0.144625	0.867462	-0.462224	0.358384
210718_s_at	0.144625	0.867462	-0.462224	0.358384
210718_s_at	0.144625	0.867462	-0.462224	0.358384
200594_x_at	0.14461	0.738117	0.129596	0.420998
229206_at	0.143761	0.852135	-0.91716	0.00402368
37408_at	0.141845	0.824058	0.182389	0.761412
208686_s_at	0.137601	0.877182	0.75928	0.084594
208686_s_at	0.137601	0.877182	0.75928	0.084594
208686_s_at	0.137601	0.877182	0.75928	0.084594
208686_s_at	0.137601	0.877182	0.75928	0.084594
208686_s_at	0.137601	0.877182	0.75928	0.084594
79005_at	0.136728	0.784285	0.936679	0.0494524
229028_s_at	0.136522	0.856245	-0.613853	0.175074
229028_s_at	0.136522	0.856245	-0.613853	0.175074
229028_s_at	0.136522	0.856245	-0.613853	0.175074
229028_s_at	0.136522	0.856245	-0.613853	0.175074
229028_s_at	0.136522	0.856245	-0.613853	0.175074
223592_s_at	0.1353	0.764935	-0.124072	0.702132
222306_at	0.134693	0.825746	-0.150264	0.728117
212834_at	0.134033	0.831046	-1.28217	0.0388338
204771_s_at	0.132374	0.810141	-0.0517074	0.907806
201784_s_at	0.131984	0.836313	0.489737	0.0132603
213779_at	0.129595	0.814305	0.549616	0.27442
209327_s_at	0.128786	0.844405	0.451343	0.0586113
203052_at	0.128548	0.818403	2.75241	3.28795e-05
203052_at	0.128548	0.818403	2.75241	3.28795e-05
203052_at	0.128548	0.818403	2.75241	3.28795e-05
203052_at	0.128548	0.818403	2.75241	3.28795e-05
203052_at	0.128548	0.818403	2.75241	3.28795e-05
203052_at	0.128548	0.818403	2.75241	3.28795e-05
203052_at	0.128548	0.818403	2.75241	3.28795e-05
230466_s_at	0.126862	0.864282	0.305257	0.34544
1555486_a_at	0.125943	0.801282	-0.244386	0.735257
201454_s_at	0.125902	0.78939	-0.354352	0.278765
217646_at	0.125423	0.793345	NA	NA
40446_at	0.12189	0.77652	-0.241897	0.222421
40446_at	0.12189	0.77652	-0.241897	0.222421
225628_s_at	0.121168	0.85628	-0.489178	0.112788
229466_at	0.119119	0.782702	-0.865223	0.0655215
200699_at	0.118977	0.839254	0.014594	0.95732
214911_s_at	0.118842	0.862658	0.296446	0.32416
214911_s_at	0.118842	0.862658	0.296446	0.32416
214911_s_at	0.118842	0.862658	0.296446	0.32416
214911_s_at	0.118842	0.862658	0.296446	0.32416
214911_s_at	0.118842	0.862658	0.296446	0.32416
214911_s_at	0.118842	0.862658	0.296446	0.32416
241679_at	0.118724	0.929015	-2.63429	0.00349859
223479_s_at	0.118431	0.873634	-0.585203	0.0407097
1553400_a_at	0.117806	0.845948	0.143678	0.78742
1553400_a_at	0.117806	0.845948	0.143678	0.78742
224452_s_at	0.117688	0.829256	0.558733	0.0375263
221498_at	0.117335	0.759631	0.0567816	0.841852
203133_at	0.11629	0.836551	-0.232526	0.396138
224930_x_at	0.115755	0.826859	-0.026954	0.93043
227170_at	0.113129	0.934667	-0.248661	0.537826
201965_s_at	0.111501	0.849422	-0.218978	0.404903
242121_at	0.111284	0.886557	-0.645934	0.0697979
205600_x_at	0.10925	0.898155	-0.271022	0.627428
226094_at	0.106659	0.858412	0.42496	0.534868
202265_at	0.104877	0.875265	0.0172749	0.944321
217622_at	0.104173	0.911091	0.052283	0.956067
244559_at	0.102727	0.886859	0.16031	0.641782
244559_at	0.102727	0.886859	0.16031	0.641782
244559_at	0.102727	0.886859	0.16031	0.641782
244559_at	0.102727	0.886859	0.16031	0.641782
244559_at	0.102727	0.886859	0.16031	0.641782
244559_at	0.102727	0.886859	0.16031	0.641782
215552_s_at	0.100886	0.928547	-0.508755	0.43085
209214_s_at	0.100747	0.814758	-0.0151099	0.959916
235526_at	0.0995298	0.878245	0.172721	0.79892
212622_at	0.0980846	0.875373	-0.607146	0.0173968
212106_at	0.0949929	0.891072	0.293833	0.458064
200872_at	0.0931174	0.920764	0.30445	0.349467
204702_s_at	0.0928795	0.867087	1.97508	9.03006e-07
212487_at	0.089098	0.880189	-0.712771	0.0122522
239262_at	0.0875445	0.920098	-0.873537	0.215438
244758_at	0.0873236	0.936294	0.548539	0.542061
244758_at	0.0873236	0.936294	0.548539	0.542061
209572_s_at	0.0867164	0.911091	0.589835	0.0354384
232201_at	0.0864255	0.912177	NA	NA
228460_at	0.0854882	0.884378	-0.0355188	0.926095
1553655_at	0.085442	0.96782	-2.15349	0.155641
227951_s_at	0.082554	0.8429	0.632659	0.249742
1555311_at	0.0819301	0.851601	0.432648	0.373221
1555311_at	0.0819301	0.851601	0.432648	0.373221
224502_s_at	0.0816611	0.864304	-0.0909365	0.689134
224952_at	0.0813514	0.901365	0.745356	0.111574
223638_at	0.0797123	0.886241	-0.468721	0.246068
200772_x_at	0.078838	0.882788	0.432168	0.0367497
229173_at	0.0787931	0.894153	0.330124	0.268011
225117_at	0.078421	0.853753	-0.110528	0.498062
225117_at	0.078421	0.853753	-0.110528	0.498062
1560475_at	0.0764562	0.933517	-0.24838	0.762855
238121_at	0.0741036	0.902492	0.17606	0.639908
209390_at	0.0724875	0.871748	-0.243929	0.429189
210011_s_at	0.0718495	0.878172	-0.234176	0.45992
1555374_at	0.0696283	0.932837	NA	NA
205247_at	0.0692878	0.941165	-0.337856	0.360746
205247_at	0.0692878	0.941165	-0.337856	0.360746
205247_at	0.0692878	0.941165	-0.337856	0.360746
205247_at	0.0692878	0.941165	-0.337856	0.360746
205247_at	0.0692878	0.941165	-0.337856	0.360746
205247_at	0.0692878	0.941165	-0.337856	0.360746
235883_at	0.065823	0.952603	-0.523045	0.328852
230712_at	0.0650136	0.897218	-0.534698	0.147054
243880_at	0.0626464	0.960323	-2.15948	0.000185619
225973_at	0.0622534	0.923593	1.72356	6.6352e-05
225973_at	0.0622534	0.923593	1.72356	6.6352e-05
225973_at	0.0622534	0.923593	1.72356	6.6352e-05
225973_at	0.0622534	0.923593	1.72356	6.6352e-05
225973_at	0.0622534	0.923593	1.72356	6.6352e-05
225973_at	0.0622534	0.923593	1.72356	6.6352e-05
225973_at	0.0622534	0.923593	1.72356	6.6352e-05
225973_at	0.0622534	0.923593	1.72356	6.6352e-05
1553048_a_at	0.0618836	0.94042	-0.609598	0.158695
229812_at	0.0613698	0.936386	0.207567	0.688298
47083_at	0.0582862	0.903099	-0.683627	0.0990252
217740_x_at	0.0565642	0.901024	-0.112974	0.650652
204663_at	0.0565311	0.939713	-0.851931	0.0158411
1555964_at	0.0562435	0.940734	0.475155	0.248606
1555964_at	0.0562435	0.940734	0.475155	0.248606
1555964_at	0.0562435	0.940734	0.475155	0.248606
1555964_at	0.0562435	0.940734	0.475155	0.248606
1555964_at	0.0562435	0.940734	0.475155	0.248606
224820_at	0.0540909	0.936409	-0.0328421	0.925832
242216_at	0.0520793	0.970025	-0.389229	0.503701
202522_at	0.0479535	0.917984	0.414057	0.0410861
225872_at	0.0469129	0.951062	0.386813	0.0823187
229942_at	0.0459865	0.96743	-2.39056	1.1375e-05
222214_at	0.0439754	0.951621	-0.872046	0.00254374
243543_at	0.0422344	0.968334	-1.22264	0.0247494
222395_s_at	0.0385921	0.934373	0.358107	0.271113
218767_at	0.0381093	0.955918	1.08661	0.0724131
1560728_at	0.0355651	0.978187	NA	NA
212841_s_at	0.0336005	0.979718	-0.248125	0.536385
1555897_at	0.0323858	0.96187	-0.375214	0.628003
217551_at	0.0321668	0.965887	-0.140326	0.797625
213573_at	0.0294342	0.95998	-0.0362886	0.917049
1569661_at	0.0261179	0.977088	-1.98689	0.000112215
200659_s_at	0.0237773	0.976153	0.214063	0.503794
236107_at	0.0235704	0.982263	-0.0463828	0.923281
229678_at	0.0218673	0.973144	NA	NA
1557331_at	0.0217148	0.979085	-0.820377	0.198649
224479_s_at	0.0203351	0.977139	-0.0285359	0.92846
210231_x_at	0.0195483	0.974847	0.263911	0.379973
215090_x_at	0.0193293	0.977442	-1.15947	5.06263e-05
217619_x_at	0.0117126	0.990519	0.532873	0.573586
217790_s_at	0.0104867	0.991908	0.0338361	0.960507
229255_x_at	0.0101879	0.982264	0.0910692	0.728322
201305_x_at	0.0099201	0.988677	0.837284	0.000328334
226014_at	0.00860172	0.993783	0.457532	0.11101
228207_at	0.00718314	0.993922	NA	NA
240456_at	0.00375616	0.997734	NA	NA
210001_s_at	0.0036507	0.996063	0.820891	0.0680802
1555963_x_at	0.00119136	0.99883	1.46563	0.00908239
210033_s_at	-5.45309	5.20631e-06	-8.62853	1.13225e-15
229542_at	-4.97944	8.82487e-06	-7.46616	3.01354e-19
210032_s_at	-4.75562	4.82067e-06	-6.41313	2.55345e-15
222068_s_at	-4.30532	3.04855e-06	-5.3326	3.87554e-14
235201_at	-4.0108	0.000570828	-4.48685	1.78988e-07
209959_at	-3.94706	0.000797705	-2.3244	0.00862947
1556477_a_at	-3.93601	9.30292e-05	NA	NA
230644_at	-3.93359	0.000320179	-4.64771	3.72894e-10
230600_at	-3.86336	3.1039e-06	-5.67249	5.20096e-14
213802_at	-3.73355	0.000914934	-4.2223	1.12724e-05
219197_s_at	-3.64853	0.000206369	-3.25575	7.56342e-05
1557417_s_at	-3.62385	0.00013802	-5.31777	9.65658e-12
1557417_s_at	-3.62385	0.00013802	-5.31777	9.65658e-12
230601_s_at	-3.48283	5.9152e-06	-7.64838	7.00447e-15
220389_at	-3.35146	5.64466e-05	-5.77727	3.5738e-12
236203_at	-3.34966	0.0299729	0.0674738	0.96696
236892_s_at	-3.32119	0.0204088	-3.25022	9.7594e-06
212671_s_at	-3.23621	0.0105411	0.977855	0.323555
212671_s_at	-3.23621	0.0105411	0.977855	0.323555
212671_s_at	-3.23621	0.0105411	0.977855	0.323555
212671_s_at	-3.23621	0.0105411	0.977855	0.323555
220344_at	-3.1938	0.000762067	-3.82941	4.13847e-09
214945_at	-3.13996	0.00012721	-2.94768	1.56381e-06
237131_at	-3.13782	0.000407355	-6.2889	2.60561e-12
222890_at	-3.01771	0.00140233	-3.46825	1.20747e-12
205366_s_at	-3.01254	0.016652	-2.17023	1.23789e-06
226907_at	-2.99825	0.0160782	-2.55083	5.12636e-05
238720_at	-2.99162	0.0135112	-6.24291	5.61902e-14
239921_at	-2.97399	0.00014347	-5.97519	1.30372e-09
230096_at	-2.82373	9.31202e-05	-2.23037	1.01353e-09
230096_at	-2.82373	9.31202e-05	-2.23037	1.01353e-09
230096_at	-2.82373	9.31202e-05	-2.23037	1.01353e-09
230096_at	-2.82373	9.31202e-05	-2.23037	1.01353e-09
230096_at	-2.82373	9.31202e-05	-2.23037	1.01353e-09
230096_at	-2.82373	9.31202e-05	-2.23037	1.01353e-09
237227_at	-2.81326	0.000154646	-3.90148	1.89206e-07
244116_at	-2.81181	0.00110812	-2.95122	2.90381e-10
209621_s_at	-2.71555	0.0165104	-1.93687	0.00703612
227088_at	-2.65202	0.000621535	-2.84092	3.50475e-05
229715_at	-2.58981	0.00749166	-2.74466	0.000391916
243882_at	-2.58057	0.0454749	0.0403304	0.97175
243882_at	-2.58057	0.0454749	0.0403304	0.97175
243882_at	-2.58057	0.0454749	0.0403304	0.97175
213831_at	-2.57494	0.198714	1.00348	0.557728
228904_at	-2.50538	0.0797427	-1.74061	7.54341e-05
211991_s_at	-2.47885	0.00392049	0.984772	0.231675
211991_s_at	-2.47885	0.00392049	0.984772	0.231675
211991_s_at	-2.47885	0.00392049	0.984772	0.231675
211991_s_at	-2.47885	0.00392049	0.984772	0.231675
211991_s_at	-2.47885	0.00392049	0.984772	0.231675
211991_s_at	-2.47885	0.00392049	0.984772	0.231675
211991_s_at	-2.47885	0.00392049	0.984772	0.231675
211991_s_at	-2.47885	0.00392049	0.984772	0.231675
233814_at	-2.46837	0.0339012	1.79927	0.00753693
209480_at	-2.46724	0.267515	-0.0899771	0.954229
213661_at	-2.46031	0.00434601	-2.68179	2.77158e-05
236915_at	-2.43807	0.000463812	-3.81982	6.8921e-13
228035_at	-2.41435	0.000190174	-3.46622	1.43215e-14
238909_at	-2.41409	0.000988277	-1.69327	0.00634931
236945_at	-2.37662	0.00991425	-1.14916	0.0370229
237585_at	-2.37284	0.00241299	-2.43146	3.69265e-08
206043_s_at	-2.3678	0.000103457	-2.83791	9.27393e-05
1563845_at	-2.36725	0.00416475	-1.31702	0.0648936
214428_x_at	-2.34467	0.0142681	-0.110046	0.903502
214428_x_at	-2.34467	0.0142681	-0.110046	0.903502
214428_x_at	-2.34467	0.0142681	-0.110046	0.903502
214428_x_at	-2.34467	0.0142681	-0.110046	0.903502
239712_at	-2.32515	0.0159311	-1.30589	0.105545
227662_at	-2.32139	0.00290947	-2.97286	0.000960579
228425_at	-2.31174	0.00111039	NA	NA
235723_at	-2.28401	0.00414242	-3.45327	1.56786e-07
212998_x_at	-2.26948	0.00121205	1.25612	0.0582096
211990_at	-2.25781	0.00162111	0.60222	0.454586
211990_at	-2.25781	0.00162111	0.60222	0.454586
211990_at	-2.25781	0.00162111	0.60222	0.454586
211990_at	-2.25781	0.00162111	0.60222	0.454586
211990_at	-2.25781	0.00162111	0.60222	0.454586
211990_at	-2.25781	0.00162111	0.60222	0.454586
211990_at	-2.25781	0.00162111	0.60222	0.454586
211990_at	-2.25781	0.00162111	0.60222	0.454586
228086_at	-2.25116	0.000209747	-3.06639	9.9257e-08
207797_s_at	-2.23538	0.0121951	-4.61097	1.45835e-08
201531_at	-2.2328	0.00126594	-2.7406	1.65426e-05
214798_at	-2.23107	0.000270474	-1.34835	0.000173483
219371_s_at	-2.22583	0.000655775	-1.61137	0.000643158
212774_at	-2.20246	0.0091639	-0.763823	0.0175995
216979_at	-2.15608	0.000369851	-0.939914	0.0957618
215193_x_at	-2.13361	0.00211662	1.3951	0.0457554
215193_x_at	-2.13361	0.00211662	1.3951	0.0457554
227081_at	-2.11829	0.0176658	-3.95014	1.75383e-06
204670_x_at	-2.09451	0.00478401	1.19345	0.0747314
204670_x_at	-2.09451	0.00478401	1.19345	0.0747314
210982_s_at	-2.09296	0.0627314	1.7904	0.00830821
210982_s_at	-2.09296	0.0627314	1.7904	0.00830821
210982_s_at	-2.09296	0.0627314	1.7904	0.00830821
210982_s_at	-2.09296	0.0627314	1.7904	0.00830821
210982_s_at	-2.09296	0.0627314	1.7904	0.00830821
210982_s_at	-2.09296	0.0627314	1.7904	0.00830821
210982_s_at	-2.09296	0.0627314	1.7904	0.00830821
226646_at	-2.08503	0.00112323	-2.39609	0.00215533
213451_x_at	-2.08318	0.0019387	-1.50763	0.00840353
213451_x_at	-2.08318	0.0019387	-1.50763	0.00840353
213451_x_at	-2.08318	0.0019387	-1.50763	0.00840353
213451_x_at	-2.08318	0.0019387	-1.50763	0.00840353
238900_at	-2.0648	0.290937	-0.568891	0.655923
213537_at	-2.04846	0.00565437	1.3864	0.142215
213537_at	-2.04846	0.00565437	1.3864	0.142215
213537_at	-2.04846	0.00565437	1.3864	0.142215
213537_at	-2.04846	0.00565437	1.3864	0.142215
213537_at	-2.04846	0.00565437	1.3864	0.142215
213537_at	-2.04846	0.00565437	1.3864	0.142215
213537_at	-2.04846	0.00565437	1.3864	0.142215
213537_at	-2.04846	0.00565437	1.3864	0.142215
221491_x_at	-2.0345	0.0297978	0.635482	0.685108
221491_x_at	-2.0345	0.0297978	0.635482	0.685108
219151_s_at	-2.02405	0.000190174	-1.70811	1.72078e-10
228806_at	-2.01612	0.00145694	-1.83017	0.000250893
208306_x_at	-1.99552	0.00337042	1.07354	0.0819421
206093_x_at	-1.97829	0.00448255	-1.89284	0.00488424
206093_x_at	-1.97829	0.00448255	-1.89284	0.00488424
206093_x_at	-1.97829	0.00448255	-1.89284	0.00488424
206093_x_at	-1.97829	0.00448255	-1.89284	0.00488424
206093_x_at	-1.97829	0.00448255	-1.89284	0.00488424
206093_x_at	-1.97829	0.00448255	-1.89284	0.00488424
206093_x_at	-1.97829	0.00448255	-1.89284	0.00488424
206093_x_at	-1.97829	0.00448255	-1.89284	0.00488424
206093_x_at	-1.97829	0.00448255	-1.89284	0.00488424
206093_x_at	-1.97829	0.00448255	-1.89284	0.00488424
209728_at	-1.96366	0.304797	0.657418	0.674765
209728_at	-1.96366	0.304797	0.657418	0.674765
209728_at	-1.96366	0.304797	0.657418	0.674765
204863_s_at	-1.95575	0.00148664	-1.57073	0.000319463
242924_at	-1.95209	0.0392321	0.0476404	0.961181
209312_x_at	-1.9359	0.00166169	1.28239	0.0430893
209312_x_at	-1.9359	0.00166169	1.28239	0.0430893
231384_at	-1.93171	0.174485	1.15098	0.253694
205313_at	-1.90083	0.0667038	-5.36595	1.57441e-12
208451_s_at	-1.90071	0.0197	-0.367905	0.73924
208451_s_at	-1.90071	0.0197	-0.367905	0.73924
208451_s_at	-1.90071	0.0197	-0.367905	0.73924
208451_s_at	-1.90071	0.0197	-0.367905	0.73924
208451_s_at	-1.90071	0.0197	-0.367905	0.73924
208451_s_at	-1.90071	0.0197	-0.367905	0.73924
208451_s_at	-1.90071	0.0197	-0.367905	0.73924
208451_s_at	-1.90071	0.0197	-0.367905	0.73924
208451_s_at	-1.90071	0.0197	-0.367905	0.73924
216333_x_at	-1.87799	0.00204675	-1.90516	0.00476263
216333_x_at	-1.87799	0.00204675	-1.90516	0.00476263
216333_x_at	-1.87799	0.00204675	-1.90516	0.00476263
216333_x_at	-1.87799	0.00204675	-1.90516	0.00476263
216333_x_at	-1.87799	0.00204675	-1.90516	0.00476263
216333_x_at	-1.87799	0.00204675	-1.90516	0.00476263
210650_s_at	-1.86209	0.0298773	-1.24327	0.00839558
221541_at	-1.8603	0.00903976	-1.3291	0.1379
212196_at	-1.8519	0.0192994	-0.502985	0.208447
220581_at	-1.8277	0.00412053	-3.29882	5.63122e-10
224605_at	-1.81812	0.000218658	-0.342288	0.31868
215133_s_at	-1.80738	0.0328478	-3.34298	2.86628e-06
227474_at	-1.79673	0.0010988	-1.18568	0.00157996
240568_at	-1.79534	0.0805782	NA	NA
208606_s_at	-1.78816	0.0489721	NA	NA
229838_at	-1.76228	0.00125622	-1.68948	0.000543285
201137_s_at	-1.7556	0.0101785	0.301558	0.742513
203675_at	-1.7313	0.0451223	-1.75825	6.36519e-05
225895_at	-1.72318	0.000489337	-1.87045	0.00384809
1560760_s_at	-1.718	0.0191896	NA	NA
212195_at	-1.70683	0.000853531	-0.429052	0.097092
244485_at	-1.70247	0.00220669	0.193123	0.81834
242286_at	-1.69909	0.111471	0.0737697	0.935691
205186_at	-1.68096	0.0728568	-2.72815	3.79082e-08
212999_x_at	-1.67822	0.273716	1.84515	0.215467
233375_at	-1.67141	0.0322449	-1.89742	3.11304e-06
1553970_s_at	-1.62213	0.101503	-1.70084	0.0515723
237189_at	-1.6179	0.0156484	-1.06763	0.0051135
39402_at	-1.61464	0.00433483	-0.243675	0.731785
1561121_at	-1.61024	0.0108395	-2.2212	0.00305092
232568_at	-1.60669	0.0152506	-4.05368	3.15214e-08
242345_at	-1.60498	0.0282201	-1.36878	0.00790893
208894_at	-1.60105	0.0097827	1.90671	0.00669719
208894_at	-1.60105	0.0097827	1.90671	0.00669719
208894_at	-1.60105	0.0097827	1.90671	0.00669719
208894_at	-1.60105	0.0097827	1.90671	0.00669719
208894_at	-1.60105	0.0097827	1.90671	0.00669719
208894_at	-1.60105	0.0097827	1.90671	0.00669719
215439_x_at	-1.5983	0.0549792	-1.16742	0.0876254
205597_at	-1.56144	0.0162353	-1.22036	0.00159766
205597_at	-1.56144	0.0162353	-1.22036	0.00159766
205597_at	-1.56144	0.0162353	-1.22036	0.00159766
205597_at	-1.56144	0.0162353	-1.22036	0.00159766
205597_at	-1.56144	0.0162353	-1.22036	0.00159766
205597_at	-1.56144	0.0162353	-1.22036	0.00159766
205597_at	-1.56144	0.0162353	-1.22036	0.00159766
1552283_s_at	-1.55006	0.0494553	-4.2814	5.32535e-08
1552283_s_at	-1.55006	0.0494553	-4.2814	5.32535e-08
211654_x_at	-1.53988	0.055492	1.24162	0.0686548
220272_at	-1.53446	0.0355919	-1.7735	0.00959636
231767_at	-1.51705	0.0492699	-0.917425	0.00870624
236338_at	-1.51486	0.0450192	-1.87603	0.0178964
212665_at	-1.51417	0.00845442	-1.0648	0.000395211
205488_at	-1.50607	0.00614305	0.662484	0.407939
226107_at	-1.50054	0.00973933	-1.2074	0.0203992
211742_s_at	-1.4935	0.0363142	0.380755	0.634981
242876_at	-1.47991	0.0373355	-1.50752	0.00231082
228249_at	-1.47791	0.019407	-0.97711	0.000764959
243796_at	-1.45835	0.0742985	-1.61079	0.00225993
227337_at	-1.44816	0.00367651	-0.923406	0.00199578
235856_at	-1.43409	0.0591829	0.710428	0.47098
235856_at	-1.43409	0.0591829	0.710428	0.47098
235856_at	-1.43409	0.0591829	0.710428	0.47098
235856_at	-1.43409	0.0591829	0.710428	0.47098
235856_at	-1.43409	0.0591829	0.710428	0.47098
235856_at	-1.43409	0.0591829	0.710428	0.47098
235856_at	-1.43409	0.0591829	0.710428	0.47098
235856_at	-1.43409	0.0591829	0.710428	0.47098
235856_at	-1.43409	0.0591829	0.710428	0.47098
211000_s_at	-1.43215	0.00114025	-0.618209	0.288444
226878_at	-1.43079	0.00493523	1.81232	0.109875
226878_at	-1.43079	0.00493523	1.81232	0.109875
226878_at	-1.43079	0.00493523	1.81232	0.109875
226878_at	-1.43079	0.00493523	1.81232	0.109875
226878_at	-1.43079	0.00493523	1.81232	0.109875
226878_at	-1.43079	0.00493523	1.81232	0.109875
226878_at	-1.43079	0.00493523	1.81232	0.109875
212609_s_at	-1.42437	0.0235523	-0.876876	0.0061648
231817_at	-1.42275	0.0882825	-1.99942	1.56786e-07
241495_at	-1.41421	0.164505	-0.391422	0.659884
221646_s_at	-1.40861	0.0638487	-4.32362	1.80429e-06
244081_at	-1.40155	0.082507	NA	NA
205101_at	-1.39853	0.0568841	0.589806	0.467952
213558_at	-1.393	0.0423573	-1.02283	0.0194009
201116_s_at	-1.37824	0.135847	1.71944	0.0480084
217478_s_at	-1.36959	0.00622147	0.875411	0.264525
217478_s_at	-1.36959	0.00622147	0.875411	0.264525
217478_s_at	-1.36959	0.00622147	0.875411	0.264525
217478_s_at	-1.36959	0.00622147	0.875411	0.264525
217478_s_at	-1.36959	0.00622147	0.875411	0.264525
217478_s_at	-1.36959	0.00622147	0.875411	0.264525
217478_s_at	-1.36959	0.00622147	0.875411	0.264525
217478_s_at	-1.36959	0.00622147	0.875411	0.264525
238899_at	-1.35247	0.173949	1.08068	0.181006
238899_at	-1.35247	0.173949	1.08068	0.181006
205515_at	-1.35019	0.0698873	-1.48437	0.0235518
232417_x_at	-1.33522	0.0493385	-3.62342	2.12605e-07
217739_s_at	-1.33078	0.118198	0.203976	0.793709
244512_at	-1.3208	0.0822865	-1.2198	6.02207e-05
201117_s_at	-1.31751	0.0502478	0.866501	0.141556
230104_s_at	-1.30979	0.0154926	-3.59956	2.1249e-08
230780_at	-1.29653	0.05688	-1.62249	0.00960598
201941_at	-1.28183	0.0483642	-1.06462	3.39966e-05
230083_at	-1.27388	0.138061	-1.84092	5.49895e-07
204774_at	-1.26937	0.0341374	-0.0517085	0.957529
233036_at	-1.26557	0.0459613	-3.61823	1.46418e-12
235348_at	-1.26052	0.00144272	-0.199303	0.621509
232979_at	-1.24099	0.259633	-1.69075	0.000158285
238969_at	-1.2347	0.188682	1.39646	0.0423461
205067_at	-1.22672	0.0648062	0.00466906	0.996065
220488_s_at	-1.21135	0.0363396	-0.70259	0.047245
200670_at	-1.20124	0.0127365	-0.451089	0.138389
232831_at	-1.19225	0.0444688	-4.45816	2.88301e-09
221740_x_at	-1.18592	0.0118709	-0.587602	0.0282636
221740_x_at	-1.18592	0.0118709	-0.587602	0.0282636
221740_x_at	-1.18592	0.0118709	-0.587602	0.0282636
221740_x_at	-1.18592	0.0118709	-0.587602	0.0282636
221740_x_at	-1.18592	0.0118709	-0.587602	0.0282636
237865_x_at	-1.17827	0.0226286	0.205534	0.812244
237865_x_at	-1.17827	0.0226286	0.205534	0.812244
237865_x_at	-1.17827	0.0226286	0.205534	0.812244
237465_at	-1.17674	0.167336	-3.80206	4.66362e-06
233961_at	-1.16729	0.165692	NA	NA
219439_at	-1.16364	0.0174458	-0.956101	0.0301389
205910_s_at	-1.15603	0.164465	NA	NA
1557666_s_at	-1.15163	0.0033937	-3.04363	5.70861e-10
224604_at	-1.14592	0.0797741	-0.384195	0.143789
206601_s_at	-1.13567	0.416472	-1.09934	0.230731
243495_s_at	-1.13035	0.0550759	0.355979	0.393714
210946_at	-1.11607	0.0173987	-0.925125	0.00323224
219157_at	-1.10628	0.0982446	-0.480385	0.0515243
223846_at	-1.10369	0.027893	-0.887483	0.0165046
[truncated: 629 more rows]
