# Supplementary material for: Exploring the Role of Fallopian Ciliated Cells in the Pathogenesis of High-Grade Serous Ovarian Cancer
Source: Int J Mol Sci. 2018 Aug 24;19(9):2512. doi: 10.3390/ijms19092512 (PMC6163198; doi:10.3390/ijms19092512)
Supplement: Supplementary file 1 [file ijms-19-02512-s001.zip › Suppl_Table_3.xlsx]

## Sheet: Foglio1
GWAS_block	Coordinate_GWAS_block	Genes differentially expressed										chr	start	end	SNP_ID	Association	Source
GWAS_EOC_1	chr1:21415409-23490724	WNT4	EPHB2									chr1	22415409	22415410	rs2268177	predisposition	PMID: 26391404
GWAS_EOC_1												chr1	22468214	22468215	rs3820282	predisposition	GWAS_catalog
GWAS_EOC_1												chr1	22490723	22490724	rs7521902	predisposition	GWAS_catalog
GWAS_EOC_2	chr1:37082121-39098035	CDCA8	DNALI1	UTP11L	GRIK3	RP11-109P14.9						chr1	38082121	38082122	rs12039431	predisposition	GWAS_catalog
GWAS_EOC_2												chr1	38098034	38098035	rs4335340	predisposition	PMID: 26391404
GWAS_EOC_3	chr1:151076101-153076102	TDRKH	RORC / LINGO4	RIIAD1	SCNM1	RP11-98D18.9	MRPL9	LINC01527	CELF3			chr1	152076101	152076102	rs140656631	predisposition	PMID: 26391404
GWAS_EOC_4	chr1:232131753-234131754											chr1	233131753	233131754	rs147001887	predisposition	PMID: 26391404
GWAS_EOC_5	chr1:243240447-245240448	EFCAB2										chr1	244240447	244240448	rs2500488	predisposition	GWAS_catalog
GWAS_EOC_6	chr10:20827795-22915619	SPAG6										chr10	21827795	21827796	rs1802669	predisposition	PMID: 26391404
GWAS_EOC_6												chr10	21915618	21915619	rs1243180	predisposition	GWAS_catalog
GWAS_EOC_7	chr10:36169294-38169295											chr10	37169294	37169295	rs1192691	predisposition	GWAS_catalog
GWAS_EOC_8	chr11:7404500-9404501	STK33	C11orf16	SCUBE2	TMEM9B							chr11	8404500	8404501	rs16937956	predisposition	PMID: 26391404
GWAS_EOC_9	chr11:15992394-17992395	NUCB2	NCR3LG1									chr11	16992394	16992395	rs11024093	predisposition	PMID: 26391404
GWAS_EOC_10	chr11:24207703-26207704											chr11	25207703	25207704	rs12794435	predisposition	GWAS_catalog
GWAS_EOC_11	chr11:35386754-37386755	LDLRAD3	MICALL2	PAMR1								chr11	36386754	36386755	rs10501153	predisposition	PMID: 26391404
GWAS_EOC_12	chr11:85642871-87642872	CCDC81	C11orf73									chr11	86642871	86642872	chr11:86642872:I	predisposition	PMID: 26391404
GWAS_EOC_13	chr12:63264836-65264837	XPOT										chr12	64264836	64264837	rs11175194	predisposition	GWAS_catalog
GWAS_EOC_14	chr13:108805792-110805793	COL4A1										chr13	109805792	109805793	rs9559508	predisposition	PMID: 26391404
GWAS_EOC_15	chr14:32846319-34846320											chr14	33846319	33846320	rs1315145	predisposition	PMID: 26391404
GWAS_EOC_16	chr14:41173640-43173641	LRFN5										chr14	42173640	42173641	chr14:42173641:I	predisposition	PMID: 26391404
GWAS_EOC_17	chr16:9620038-11620039	RMI2	CTD-3088G3.8									chr16	10620038	10620039	rs71402493	predisposition	PMID: 26391404
GWAS_EOC_18	chr16:57964190-59976591	CCDC113	PRSS54									chr16	58964190	58964191	rs4785001	predisposition	PMID: 26391404
GWAS_EOC_18												chr16	58976590	58976591	rs8044477	predisposition	GWAS_catalog
GWAS_EOC_19	chr16:61734616-63734617											chr16	62734616	62734617	rs75846557	predisposition	PMID: 26391404
GWAS_EOC_20	chr16:83537526-85537527	ATP2C2	DNAAF1									chr16	84537526	84537527	rs4782985	predisposition	PMID: 26391404
GWAS_EOC_21	chr17:28181219-30181220	CPD	NF1	RAB11FIP4								chr17	29181219	29181220	chr17:29181220:I	predisposition	PMID: 26391404
GWAS_EOC_22	chr17:35096514-37096515	HNF1B	C17orf96									chr17	36096514	36096515	rs757210	predisposition	PMID: 26391404 and GWAS_catalog
GWAS_EOC_23	chr17:42516401-47500673	KIF18B	WNT3	LRRC46	HOXB-AS3	HOXB-AS1	HOXB3	HOXB6	PHB	SKAP1	FZD2	chr17	43516401	43516402	rs17631303	predisposition in BRCA1 mut	GWAS_catalog
GWAS_EOC_23												chr17	43569908	43569909	rs146746174	predisposition	PMID: 26391404
GWAS_EOC_23												chr17	44788309	44788310	rs183211	predisposition and predisposition in BRCA1 mut	GWAS_catalog
GWAS_EOC_23												chr17	46357119	46357120	rs2084881	predisposition	GWAS_catalog
GWAS_EOC_23												chr17	46411499	46411500	rs9303542	predisposition	GWAS_catalog
GWAS_EOC_23												chr17	46500672	46500673	rs7207826	predisposition	PMID: 26391404
GWAS_EOC_24	chr17:58880645-61480968	EFCAB3	BRIP1	MARCH-10								chr17	59880645	59880646	rs34289250	predisposition	GWAS_catalog
GWAS_EOC_24												chr17	60480967	60480968	rs78013533	predisposition	PMID: 26391404
GWAS_EOC_25	chr19:16389703-40732752	BABAM1	USE1	NR2F6	MRPL34	DDA1	BST2	BISPR	COLGALT1			chr19	17389703	17389704	rs8170	predisposition	GWAS_catalog
GWAS_EOC_25		SLC35E1	B3GNT3	KLF2								chr19	17390290	17390291	rs4808075	predisposition	PMID: 26391404
GWAS_EOC_25												chr19	17394123	17394124	rs2363956	predisposition	GWAS_catalog
GWAS_EOC_26	chr19:38732751-40732752	LRFN1	ZFP36	KCNK6								chr19	39732751	39732752	rs688187	mucinous predisposition	GWAS_catalog
GWAS_EOC_27	chr2:112972944-115016401	PAX8-AS1	POLR1B	CKAP2L								chr2	113972944	113972945	rs752590	mucinous predisposition	GWAS_catalog
GWAS_EOC_27												chr2	114016400	114016401	rs72831838	mucinous predisposition	GWAS_catalog
GWAS_EOC_28	chr2:176037310-178043226	ATP5G3	LINC01116	AC092162.1								chr2	177037310	177037311	rs711830	mucinous predisposition	GWAS_catalog
GWAS_EOC_28												chr2	177042632	177042633	rs2072590	predisposition	GWAS_catalog
GWAS_EOC_28												chr2	177043225	177043226	rs6755777	predisposition	PMID: 26391404
GWAS_EOC_29	chr2:231387062-233387063	ITM2C	PDE6D									chr2	232387062	232387063	rs10172595	predisposition	PMID: 26391404
GWAS_EOC_30	chr20:56330568-58330569	C20orf85										chr20	57330568	57330569	rs6026492	predisposition	PMID: 26391404
GWAS_EOC_31	chr22:27934312-29934313	CHEK2										chr22	28934312	28934313	rs6005807	predisposition	PMID: 26391404
GWAS_EOC_32	chr3:26385514-28385515	NEK10										chr3	27385514	27385515	rs113156482	predisposition	PMID: 26391404
GWAS_EOC_33	chr3:78402821-80402822											chr3	79402821	79402822	rs149825468	predisposition	PMID: 26391404
GWAS_EOC_34	chr3:155397748-157435952	TIPARP	GMPS									chr3	156397748	156397749	rs2665390	predisposition and predisposition in BRCA1 mut	GWAS_catalog
GWAS_EOC_34												chr3	156406996	156406997	rs7651446	predisposition	GWAS_catalog
GWAS_EOC_34												chr3	156435951	156435952	rs62274042	predisposition	PMID: 26391404
GWAS_EOC_35	chr4:118949959-120949960	SYNPO2	PRSS12	PDE5A	USP53							chr4	119949959	119949960	rs17329882	predisposition	PMID: 26391404 and GWAS_catalog
GWAS_EOC_36	chr4:164908720-166908721											chr4	165908720	165908721	rs4691139	predisposition and predisposition in BRCA1 mut	GWAS_catalog
GWAS_EOC_37	chr4:184470585-186470586	CENPU	SNX25	LRP2BP	C4orf47	PDLIM3	STOX2					chr4	185470585	185470586	chr4:185470586:I	predisposition	PMID: 26391404
GWAS_EOC_38	chr5:279789-2279790	LPCAT1	CEP72	TPPP	ZDHHC11B	ZDHHC11						chr5	1279789	1279790	rs10069690	predisposition	PMID: 26391404 and GWAS_catalog
GWAS_EOC_39	chr5:53491913-55491914	ESM1	CDC20B	IL6ST								chr5	54491913	54491914	rs463548	predisposition	PMID: 26391404
GWAS_EOC_40	chr5:83618054-85618055											chr5	84618054	84618055	rs74959519	predisposition	PMID: 26391404
GWAS_EOC_41	chr5:163862653-165862654											chr5	164862653	164862654	chr5:164862654:I	predisposition	PMID: 26391404
GWAS_EOC_42	chr5:174418048-176418049	FAM153B	ARL10									chr5	175418048	175418049	rs143589614	predisposition	PMID: 26391404
GWAS_EOC_43	chr6:-404728-1595273	EXOC2	FOXQ1									chr6	595272	595273	rs80077411	predisposition	PMID: 26391404
GWAS_EOC_44	chr6:27486097-29486098	HIST1H3I	ZSCAN16									chr6	28486097	28486098	rs115344852	predisposition	PMID: 26391404 and GWAS_catalog
GWAS_EOC_45	chr6:31539151-33539152	TNXB	FKBPL	ATF6B	PRRT1	TAP2	EHMT2	SLC44A4	HSPA1L	CSNK2B	CYP21A2	chr6	32539151	32539152	rs187759744	predisposition	PMID: 26391404
		LST1	PFDN6	KIFC1
GWAS_EOC_46	chr6:150405376-152405377	AKAP12	CCDC170	PPP1R14C								chr6	151405376	151405377	rs7763414	predisposition	PMID: 26391404
GWAS_EOC_47	chr7:0-2053958	GET4	MICALL2									chr7	929438	929439	rs62430802	predisposition	PMID: 26391404
GWAS_EOC_47												chr7	1053957	1053958	rs1881116	predisposition	PMID: 26391404
GWAS_EOC_48	chr7:6108187-8108188	C1GALT1	RSPH10B2	COL28A1	C7orf26	RSPH10B	USP42					chr7	7108187	7108188	rs62451762	predisposition	PMID: 26391404
GWAS_EOC_49	chr7:82297261-84297262	PCLO										chr7	83297261	83297262	rs6976769	predisposition	GWAS_catalog
GWAS_EOC_50	chr8:81653643-83653644											chr8	82653643	82653644	rs11782652	predisposition	GWAS_catalog
GWAS_EOC_50	chr8:81668817-83668818											chr8	82668817	82668818	rs76837345	predisposition	PMID: 26391404
GWAS_EOC_51	chr8:128543948-130543949											chr8	129543948	129543949	rs10088218	predisposition	PMID: 26391404 and GWAS_catalog
GWAS_EOC_52	chr9:15913285-17915021	BNC2	SH3GL2	CCDC171								chr9	16913285	16913286	rs4631563	predisposition	PMID: 26391404
GWAS_EOC_52												chr9	16915020	16915021	rs3814113	predisposition and predisposition in BRCA1 mut	GWAS_catalog
GWAS_EOC_53	chr9:100761240-102761241	GABBR2	NR4A3									chr9	101761240	101761241	rs1413299	predisposition	GWAS_catalog
GWAS_EOC_54	chr9:135138764-137155444	ABO	RALGDS	C9orf9	AK8	WDR5						chr9	136138764	136138765	chr9:136138765:D	predisposition	PMID: 26391404
GWAS_EOC_54												chr9	136155443	136155444	rs633862	predisposition	GWAS_catalog
