# Supplementary material for: Exploring the Role of Fallopian Ciliated Cells in the Pathogenesis of High-Grade Serous Ovarian Cancer
Source: Int J Mol Sci. 2018 Aug 24;19(9):2512. doi: 10.3390/ijms19092512 (PMC6163198; doi:10.3390/ijms19092512)
Supplement: Supplementary file 1 [file ijms-19-02512-s001.zip › Suppl_Table_4.xlsx]

## Sheet: raw_data
System	Tissue		ABO	AK8	AKAP12	ARL10	ATP2C2	ATP5G3	BABAM1	BNC2	BRIP1	BST2	C11orf73	C17orf96	C1GALT1	C20orf85	C4orf47	C9orf9	CCDC113	CCDC170	CCDC171	CCDC81	CDC20B	CDCA8	CENPU	CEP72	CKAP2L	CHEK2	COL28A1	COL4A1	COLGALT1	CPD	CTD-3088G3.8	CYP21A2	DDA1	DNAAF1	DNALI1	EFCAB2	EFCAB3	EPHB2	ESM1	EXOC2	FAM153B	FKBPL	FOXQ1	GABBR2	GET4	GMPS	HIST1H3I
adipose_tissue	adipose_tissue	adipose_tissue_adipose_tissue	0.1	0.1	96.5	3.4	0	182.7	41.9	6.1	0.4	172.4	28.6	0.7	15.4	0	0.4	3.3	2.4	3.3	1	0.5	0	1.1	1.7	0.7	0.4	3.9	1.3	384.5	43	29.2	1.2	0.1	5	0.3	2.2	14.5	0.4	3.9	0.9	9.7	0	1.4	0.3	0	14.8	20.3	0
brain	cerebral_cortex	brain_cerebral_cortex	0.2	2.5	51.4	11.3	1.4	167.1	84.4	1.1	0.7	45.6	36.5	5.6	22.3	0	0.8	11.4	11.6	1	3.3	0.4	0	1.4	2	2.9	0.6	6.9	2.3	9.1	19.8	23.6	0.3	0.2	11.6	0.5	8.1	17.6	0.1	8.2	1.2	20.2	4.1	2.8	4.4	88.4	28.8	21.4	0
endocrine	adrenal_gland	endocrine_adrenal_gland	0.5	1.2	21.1	2	0	170.9	43.7	1.4	0.4	359.9	31.9	1.1	8	0	0.1	9.5	3.7	5.5	1.4	0.3	0	0.7	1.4	0.9	0.1	10.5	4.2	30.3	15.4	9.9	0.2	267.2	7.4	1.2	7.9	14	0	1.7	5.3	11	0.9	1.7	0	4.6	47.6	27.3	0.1
endocrine	parathyroid_gland	endocrine_parathyroid_gland	0	4.4	3	6.5	0	328.8	51.1	5.8	0.6	7.7	29.4	2.1	93.3	0	0.7	4.3	16.1	0.2	3.4	0.3	0	0.9	3.2	2	0.1	9	0.2	69	15.7	48.9	0.1	0	6	0.3	13	24.8	0	8.9	3.3	22.9	0.1	3.4	0	0.3	15.4	43.6	0
endocrine	thyroid_gland	endocrine_thyroid_gland	0.9	5.8	27.9	3.5	14.5	169.6	44.3	3.6	0.5	30.1	23.2	0.1	21.1	0	7.8	17.9	4.6	9.4	3.5	0.8	0	1	2.6	3	0.4	5.4	1	90.7	12	94.6	0.3	0.1	6	1.4	17.5	44.5	0	13.5	27.2	23.7	0.8	5	6.6	2.4	19.3	33.8	0
female	breast	female_breast	0	0.9	18.2	4.9	3.1	140.3	44.2	2.4	1.4	75.3	29	0.6	19.4	0	2.7	5.4	3.1	4.8	2.4	0.3	0	2.4	8.5	1.5	0.6	0.3	7	23.9	12.4	25.3	0.9	0.1	3.9	0.1	9.4	20.2	0	0.8	0.5	13.5	0	2.8	1.4	0.1	14.5	29.6	0
female	cervix_uterine	female_cervix_uterine	0.1	2.7	23.9	4.8	8.4	131.5	55.1	11	0.4	129.5	30.9	0.2	28.4	12.3	1.3	8.7	3.8	4.6	2.3	1.4	0.1	1.6	2.2	1.7	0.6	4.7	4.1	98.3	27.7	61.8	0.4	0.1	5.6	1.2	13.1	11.9	0	4.5	2.7	15.5	0.8	2	9.5	0	11.1	30	0
female	endometrium	female_endometrium	0.5	1.6	50.6	6.7	1.5	146.8	52.8	44.4	1.5	66.5	46.3	0.6	9.6	9.1	2	10.4	3.4	6.1	9.7	2.6	1.2	2.1	2.8	2.1	0.6	8.2	3.8	129.9	29.2	26.6	0.8	0.1	6.5	1.1	13.8	34.3	0.1	3.2	5.7	14.4	0.3	2	1.4	0.5	18.1	34	0
female	fallopian_tube	female_fallopian_tube	0	29.6	36.7	3.7	10.5	143.6	52.7	19.3	0.5	263.2	29.2	0.3	28.7	719.2	21.3	62.4	49.6	52.9	3.4	45.5	3.4	1.6	1.7	2.6	0.3	6.4	7.9	31.4	22.1	36.4	0.7	0.1	7.8	34.1	85.2	57.4	0	8.1	0.3	10.7	3.5	4	6	0	22	23.6	0
female	ovary	female_ovary	0.6	1.4	89.4	7.3	0	93.6	42.5	39.3	1.5	585.6	31.3	0.1	5.8	0	0.7	14	2.1	7	3.7	0.4	0	0.6	0.7	3.3	0	7	1.5	16	19.5	9.7	0.2	0.1	5.6	0	17	13.9	0	14.5	0.8	9.7	8.3	2	0	0	12.4	20.1	0
female	placenta	female_placenta	0	0.4	53.7	4.6	1.3	143.7	64.9	4.8	1.4	286.9	40.1	0.8	38.9	0	0.3	4.7	1.1	2.1	1.4	0.8	0	6.2	9.2	1	2.8	5.9	0.7	1227.8	57.6	43.1	0.7	0	11.5	0.4	2.3	24.3	0.1	6.5	0.6	25.7	0	1.6	1.5	0.2	29.4	29.6	0
GIT	colon	GIT_colon	1.4	0.1	17	3.1	29.2	313.8	40.5	2.8	2.1	47.6	18	0.1	16.1	0	0.2	2.2	1.4	0.7	1	0.1	0	9.4	9.9	1.1	1.7	5.4	4.2	35.8	21.1	18.2	0.3	0	5.6	0.4	2.2	6.8	0	25.1	0.1	9.3	0	1.7	0.4	0	14.8	19.8	0
GIT	duodenum	GIT_duodenum	1	0	8.9	1.2	28.1	387.2	41.3	1.4	2.4	48.3	10.8	0.1	29.6	0	0.1	1.5	0.5	2.6	0.8	0	0	8.4	6.7	1.4	1.7	4.3	1.4	22.7	16.8	20.9	0.1	0	6	0	1.2	3.5	0	23	0.7	8.9	0	2.3	10.3	0	21.2	16.3	0
GIT	esophagus	GIT_esophagus	0	0.7	20.9	4.9	5.2	177.8	39.5	5.1	2	38.8	25.2	0.3	29.2	0	0.2	7	2	0.4	1.1	0.1	0	5	13.8	1.6	2.5	7	2.3	43.4	19.7	13.5	0.1	0	5	0.6	3	11.8	0.1	0.7	0.2	13.6	0	2.2	5.8	0	18.2	23.8	0.1
GIT	rectum	GIT_rectum	1.4	0.2	14.9	3.8	39	347.1	40	3.6	2.6	36.2	21.6	0.2	19.4	0	0.2	2.2	1.9	0.7	1.4	0.2	0	12.6	11.9	0.9	2.6	0.9	4.8	32.1	16.5	22.2	0.2	0	5.3	0	2.5	14	0	27.8	0	11.2	0.1	1.9	0.4	0	10.5	25.3	0
GIT	salivary_gland	GIT_salivary_gland	0	0.6	1.8	0.7	1.5	80.7	21.4	0.3	0.1	33.8	6.9	0.1	11.1	0	0.2	4.3	0.5	0	0.3	0	0	0.4	0.7	0.7	0	1.8	7.9	7.1	4	17.9	1.3	0.1	2.3	0	1.5	3.7	0	0.7	2.9	3.4	0	1.3	12.9	0	10.6	8.9	0
GIT	small_intestine	GIT_small_intestine	12.9	0	12.6	2.7	22.8	329.5	42	1.7	2.4	57.6	12.3	0.1	21.7	0	0.2	1.7	0.7	1.3	1.2	0.1	0	8.3	7.1	1.2	1.4	2.7	2.3	29	21.3	22.3	0.2	0	7.4	0.2	1.6	8.5	0	26.8	0.8	10.1	0	1.8	0.6	0	22.6	18.7	0
GIT	stomach	GIT_stomach	0	0.5	5.8	2.6	5.8	171.3	35.9	1.3	1.1	49.6	10.2	0.2	21.7	0.1	0	2.1	1.6	1.7	1.4	0.2	0	4.7	4	1.7	1.1	5.6	1.7	18.3	15	36.9	0.6	0	6.4	0.1	5.6	11.4	0	1.9	0.1	8.3	0.1	2.3	102.1	0.1	20.1	15.6	0
kidney	kidney	kidney_kidney	0	1.7	23	1.8	1.8	396	31.9	6.6	0.5	40.1	9.6	0.2	32.6	0	1.1	7.2	2	0.8	1.5	0.2	1.2	0.5	0.9	0.8	0.1	11.7	1.5	28	6.9	21.3	0.4	0.1	3.1	0.2	12.8	11.9	0	1.7	19.1	10	0	1.7	5	0	18.3	16.8	0
kidney	urinary_bladder	kidney_urinary_bladder	0.4	0.5	23.4	1.5	4.6	142.6	40.5	6.7	1.5	111.3	27.8	0.6	18.7	0	0.1	3.3	2.3	2	0.9	0.7	0	3.3	4.9	1.2	1.3	7	1.6	114.1	32	20.3	0.7	0	5.6	0.6	2.8	13.7	0	6.3	1.9	13.6	0	1.5	41	1	12.8	20.8	0
liver	gallbladder	liver_gallbladder	0.7	1.5	49.9	5.7	7.1	117.8	43.9	11.5	1.1	168.5	23.6	0.6	28.9	0	1.5	8.5	2.6	2.1	2.5	0.6	0	1.8	2.1	2.2	0.6	0.1	2.4	179.6	29.7	50.2	0.8	0.1	6.4	0.1	14.2	23.3	0	6.4	2	14.1	2	2.6	8.8	0.1	17.7	22.3	0
liver	liver	liver_liver	0	0	16.5	0.5	0	188.9	21.2	0.2	1	101.2	10.8	0.8	11.2	0	0.2	0.8	0.6	0.8	0.3	0	0	0.5	2.2	0.5	0.2	1.3	0.8	11.3	6.6	13.1	0.1	0.2	1.5	0.4	6.1	2.9	0	0.2	1.4	5.3	0	0.9	0.2	0	15.1	11.6	0
lung	lung	lung_lung	0	2.2	25.5	3	15.5	113.1	50.4	4.3	0.7	183.2	23.2	0.3	22.9	39.2	3	8.4	5.8	6.3	1.8	2.2	0.4	1.8	2.9	2	0.5	10.2	1.8	102.5	45.9	27.1	0.8	0.1	8.3	2.8	15.4	19.3	0	2.9	5.2	17	0.3	2.5	5.4	0.2	15.1	23.9	0
lymphatic	appendix	lymphatic_appendix	0	0	24.1	3.2	3.1	178.7	52.4	5.1	2.9	129	24.5	1	18.4	0	0.3	1.9	1.6	1.9	1.1	0.3	0	10.6	10.1	2.5	3.9	3.7	2.3	178.2	53.7	27.9	5.4	0.1	7	0.3	0.9	9.1	0.1	13.9	1.1	15.9	1.1	1.4	0.2	0.2	17	27.9	0.7
lymphatic	bone_marrow	lymphatic_bone_marrow	0	0	1.4	2.7	7.6	87.2	42.6	0.4	5	64.6	11.8	0.1	24.9	0	0.2	1.1	0.2	0.1	1.5	0.1	0	20.4	45.7	1.9	8.8	10.3	0.2	0.1	21	20.5	0.9	0	4.5	0.9	0	9	0	0.3	0.3	4.2	0.4	1.2	0	0	19.6	27.7	1.1
lymphatic	lymph_node	lymphatic_lymph_node	0	0.4	7.8	3.6	0	145.7	61.7	0.9	4.1	137.8	29.8	1.4	22.1	0	0.1	2.6	0.9	1.6	1.4	0.4	0	23.3	25.5	3.1	6.4	1.3	0.2	30.4	34.7	8.9	0.9	0	7.1	0.4	1	11.4	0	3.4	1.3	15.8	2.3	1.7	0	0	18	31.8	0.5
lymphatic	spleen	lymphatic_spleen	0	0.1	17.4	4.4	0.1	103	55.8	1	1.1	251.5	26.2	0.4	21.5	0.1	0.4	3.3	0.6	3.1	1	0.4	0	3.7	3	1.9	1.2	4.7	0.5	95.9	48	13	2.4	0.1	7.5	0.2	1.4	10.7	0	3.5	1.1	18.4	1	1.9	0.1	0	19.3	26.8	0.1
lymphatic	tonsil	lymphatic_tonsil	0	0.4	3.3	3.7	0.4	164.1	48.1	1.1	4	61.4	29.1	1.4	13.3	0	0.1	3.1	0.5	0.6	1.1	0.3	0	21.3	18.7	1.3	5.5	0.3	0.2	10	15	9.4	0.4	0	4.6	0.2	0.6	10.1	0	1.8	0.5	13.4	0.8	1.3	7.1	0.2	10.1	27.8	0
male	epididymis	male_epididymis	0	12.3	11.1	3.2	0.3	150.4	34.1	2.6	0.5	70	29.5	0.4	7.2	0.2	4.6	88.9	2.3	0.5	1.9	0.5	0	2.6	0.8	1.2	0.1	6.8	17.9	15.9	5.2	15.8	0.8	0.6	4.2	1.6	16.5	21.4	0.1	2.5	0.5	6.2	1.5	3.7	0.3	0.3	25.6	19.3	0
male	prostate	male_prostate	0.5	1.1	29.1	4.3	18.2	166.5	51.9	5.7	0.8	66.6	25	0.5	7.4	0.1	0.9	7.3	3.7	0.7	2	0.9	0	1	2.1	1.5	0.2	7.5	2.7	78.4	14.3	26.3	1.1	0.1	6.5	0	11.1	14.5	0	3.1	5.1	12.3	1.7	1.8	5.8	0.1	21.4	27.8	0
male	seminal_vesicle	male_seminal_vesicle	0	2.7	28.6	3.9	0.2	156.1	50.6	6.7	0.3	144.3	39.3	0.5	10.6	0.3	0.8	10.1	2.8	0.5	2.1	0.7	0.1	0.7	0.8	1.1	0	6.7	7.2	114.8	22.4	15.5	0.6	0.1	7.7	0.1	10.1	18.1	0	4.8	4.7	11	0.4	1.7	1.6	0.2	18	24.3	0
male	testis	male_testis	0.5	21.6	183.8	3.1	0.7	84.5	54.3	13.3	14.4	56.8	29.3	5	13.3	91.4	24.2	129.6	32.7	5	21.3	10.9	4.7	36.5	67.2	10.5	9.9	6.5	3.6	19.8	22.8	74.5	2.9	0	8	80.2	38.2	50.5	10.5	3.8	1	30.6	14.6	3.8	0.3	1.2	49.8	180.7	0
muscle	heart_muscle	muscle_heart_muscle	0	0.1	12.5	1.5	0	525.2	37.6	1.1	0.1	40.1	25	0.1	8	0	0.5	6.7	2.5	0.5	0.7	0.1	0	0.1	1.1	0.5	0	3.3	1.9	49.4	11.7	6.5	0.3	0	4	0	1.7	9	0	1.2	2.3	7.8	0.4	0.7	0	0	11.3	12.1	0
muscle	skeletal_muscle	muscle_skeletal_muscle	0.2	0	1.7	2	0	268.6	44.5	0.6	0	15.9	19.5	0	1.9	0	0	0.4	1.1	0.1	0.2	0.2	0	0.1	0.2	0.1	0	13.2	1.4	12	4.7	1.9	0.3	0	2.6	0.1	0.3	6.9	0	0	0	2.5	0	0.4	0	0.8	11.3	5	0
muscle	smooth_muscle	muscle_smooth_muscle	0	0.7	61.9	5.8	0.9	172.8	52.7	47.3	1.4	105.4	45	0.4	10.8	0.3	0.5	7.2	2.4	1.4	5.2	1.5	0	3.9	5.6	1.2	1.6	5.5	2.4	431	49.2	33.3	0.2	0.1	6.1	0.1	6.1	16.8	0	5.3	1.1	13.4	0	2.6	0	0.2	12.2	34	0
pancreas	pancreas	pancreas_pancreas	0	0	2.3	0.4	0	17.2	9.7	0.1	0	4.4	4.2	0.3	1.3	0	0.1	0.6	0.3	0	0.2	0	0	0.1	0.2	0.4	0	10.3	0.2	7.4	2.7	3.3	0.1	0	1	0	1.7	1.7	0	0.8	0.4	1.3	0.1	0.3	1.4	0	6.5	5.3	0
skin	skin	skin_skin	0	1.4	4	17	30.1	88.4	46.7	1.5	2.7	12.2	25.3	0.6	9.8	0	1.2	12.5	3	0.3	3	0.2	0	7.4	18	2.7	2	7	2.4	10.2	23.7	9.8	4.3	0	9.6	0.2	0.3	8.2	0	0.6	0.1	14.1	0.2	4.9	28.3	0	33.6	25.8	0
[truncated: 59 more columns]

## Sheet: Final
System	Tissue		ABO	AK8	AKAP12	ARL10	ATP2C2	ATP5G3	BABAM1	BNC2	BRIP1	BST2	C11orf73	C17orf96	C1GALT1	C20orf85	C4orf47	C9orf9	CCDC113	CCDC170	CCDC171	CCDC81	CDC20B	CDCA8	CENPU	CEP72	CKAP2L	CHEK2	COL28A1	COL4A1	COLGALT1	CPD	CTD-3088G3.8	CYP21A2	DDA1	DNAAF1	DNALI1	EFCAB2	EFCAB3	EPHB2	ESM1	EXOC2	FAM153B	FKBPL	FOXQ1	GABBR2	GET4	GMPS	HIST1H3I
adipose_tissue	adipose_tissue	adipose_tissue_adipose_tissue	0.1	0.1	96.5	3.4	0	182.7	41.9	6.1	0.4	172.4	28.6	0.7	15.4	0	0.4	3.3	2.4	3.3	1	0.5	0	1.1	1.7	0.7	0.4	3.9	1.3	384.5	43	29.2	1.2	0.1	5	0.3	2.2	14.5	0.4	3.9	0.9	9.7	0	1.4	0.3	0	14.8	20.3	0
brain	cerebral_cortex	brain_cerebral_cortex	0.2	2.5	51.4	11.3	1.4	167.1	84.4	1.1	0.7	45.6	36.5	5.6	22.3	0	0.8	11.4	11.6	1	3.3	0.4	0	1.4	2	2.9	0.6	6.9	2.3	9.1	19.8	23.6	0.3	0.2	11.6	0.5	8.1	17.6	0.1	8.2	1.2	20.2	4.1	2.8	4.4	88.4	28.8	21.4	0
endocrine	adrenal_gland	endocrine_adrenal_gland	0.5	1.2	21.1	2	0	170.9	43.7	1.4	0.4	359.9	31.9	1.1	8	0	0.1	9.5	3.7	5.5	1.4	0.3	0	0.7	1.4	0.9	0.1	10.5	4.2	30.3	15.4	9.9	0.2	267.2	7.4	1.2	7.9	14	0	1.7	5.3	11	0.9	1.7	0	4.6	47.6	27.3	0.1
endocrine	thyroid_gland	endocrine_thyroid_gland	0.9	5.8	27.9	3.5	14.5	169.6	44.3	3.6	0.5	30.1	23.2	0.1	21.1	0	7.8	17.9	4.6	9.4	3.5	0.8	0	1	2.6	3	0.4	5.4	1	90.7	12	94.6	0.3	0.1	6	1.4	17.5	44.5	0	13.5	27.2	23.7	0.8	5	6.6	2.4	19.3	33.8	0
female	breast	female_breast	0	0.9	18.2	4.9	3.1	140.3	44.2	2.4	1.4	75.3	29	0.6	19.4	0	2.7	5.4	3.1	4.8	2.4	0.3	0	2.4	8.5	1.5	0.6	0.3	7	23.9	12.4	25.3	0.9	0.1	3.9	0.1	9.4	20.2	0	0.8	0.5	13.5	0	2.8	1.4	0.1	14.5	29.6	0
female	cervix_uterine	female_cervix_uterine	0.1	2.7	23.9	4.8	8.4	131.5	55.1	11	0.4	129.5	30.9	0.2	28.4	12.3	1.3	8.7	3.8	4.6	2.3	1.4	0.1	1.6	2.2	1.7	0.6	4.7	4.1	98.3	27.7	61.8	0.4	0.1	5.6	1.2	13.1	11.9	0	4.5	2.7	15.5	0.8	2	9.5	0	11.1	30	0
female	endometrium	female_endometrium	0.5	1.6	50.6	6.7	1.5	146.8	52.8	44.4	1.5	66.5	46.3	0.6	9.6	9.1	2	10.4	3.4	6.1	9.7	2.6	1.2	2.1	2.8	2.1	0.6	8.2	3.8	129.9	29.2	26.6	0.8	0.1	6.5	1.1	13.8	34.3	0.1	3.2	5.7	14.4	0.3	2	1.4	0.5	18.1	34	0
female	fallopian_tube	female_fallopian_tube	0	29.6	36.7	3.7	10.5	143.6	52.7	19.3	0.5	263.2	29.2	0.3	28.7	719.2	21.3	62.4	49.6	52.9	3.4	45.5	3.4	1.6	1.7	2.6	0.3	6.4	7.9	31.4	22.1	36.4	0.7	0.1	7.8	34.1	85.2	57.4	0	8.1	0.3	10.7	3.5	4	6	0	22	23.6	0
female	ovary	female_ovary	0.6	1.4	89.4	7.3	0	93.6	42.5	39.3	1.5	585.6	31.3	0.1	5.8	0	0.7	14	2.1	7	3.7	0.4	0	0.6	0.7	3.3	0	7	1.5	16	19.5	9.7	0.2	0.1	5.6	0	17	13.9	0	14.5	0.8	9.7	8.3	2	0	0	12.4	20.1	0
GIT	colon	GIT_colon	1.4	0.1	17	3.1	29.2	313.8	40.5	2.8	2.1	47.6	18	0.1	16.1	0	0.2	2.2	1.4	0.7	1	0.1	0	9.4	9.9	1.1	1.7	5.4	4.2	35.8	21.1	18.2	0.3	0	5.6	0.4	2.2	6.8	0	25.1	0.1	9.3	0	1.7	0.4	0	14.8	19.8	0
GIT	esophagus	GIT_esophagus	0	0.7	20.9	4.9	5.2	177.8	39.5	5.1	2	38.8	25.2	0.3	29.2	0	0.2	7	2	0.4	1.1	0.1	0	5	13.8	1.6	2.5	7	2.3	43.4	19.7	13.5	0.1	0	5	0.6	3	11.8	0.1	0.7	0.2	13.6	0	2.2	5.8	0	18.2	23.8	0.1
GIT	salivary_gland	GIT_salivary_gland	0	0.6	1.8	0.7	1.5	80.7	21.4	0.3	0.1	33.8	6.9	0.1	11.1	0	0.2	4.3	0.5	0	0.3	0	0	0.4	0.7	0.7	0	1.8	7.9	7.1	4	17.9	1.3	0.1	2.3	0	1.5	3.7	0	0.7	2.9	3.4	0	1.3	12.9	0	10.6	8.9	0
GIT	small_intestine	GIT_small_intestine	12.9	0	12.6	2.7	22.8	329.5	42	1.7	2.4	57.6	12.3	0.1	21.7	0	0.2	1.7	0.7	1.3	1.2	0.1	0	8.3	7.1	1.2	1.4	2.7	2.3	29	21.3	22.3	0.2	0	7.4	0.2	1.6	8.5	0	26.8	0.8	10.1	0	1.8	0.6	0	22.6	18.7	0
GIT	stomach	GIT_stomach	0	0.5	5.8	2.6	5.8	171.3	35.9	1.3	1.1	49.6	10.2	0.2	21.7	0.1	0	2.1	1.6	1.7	1.4	0.2	0	4.7	4	1.7	1.1	5.6	1.7	18.3	15	36.9	0.6	0	6.4	0.1	5.6	11.4	0	1.9	0.1	8.3	0.1	2.3	102.1	0.1	20.1	15.6	0
kidney	kidney	kidney_kidney	0	1.7	23	1.8	1.8	396	31.9	6.6	0.5	40.1	9.6	0.2	32.6	0	1.1	7.2	2	0.8	1.5	0.2	1.2	0.5	0.9	0.8	0.1	11.7	1.5	28	6.9	21.3	0.4	0.1	3.1	0.2	12.8	11.9	0	1.7	19.1	10	0	1.7	5	0	18.3	16.8	0
kidney	urinary_bladder	kidney_urinary_bladder	0.4	0.5	23.4	1.5	4.6	142.6	40.5	6.7	1.5	111.3	27.8	0.6	18.7	0	0.1	3.3	2.3	2	0.9	0.7	0	3.3	4.9	1.2	1.3	7	1.6	114.1	32	20.3	0.7	0	5.6	0.6	2.8	13.7	0	6.3	1.9	13.6	0	1.5	41	1	12.8	20.8	0
liver	liver	liver_liver	0	0	16.5	0.5	0	188.9	21.2	0.2	1	101.2	10.8	0.8	11.2	0	0.2	0.8	0.6	0.8	0.3	0	0	0.5	2.2	0.5	0.2	1.3	0.8	11.3	6.6	13.1	0.1	0.2	1.5	0.4	6.1	2.9	0	0.2	1.4	5.3	0	0.9	0.2	0	15.1	11.6	0
lung	lung	lung_lung	0	2.2	25.5	3	15.5	113.1	50.4	4.3	0.7	183.2	23.2	0.3	22.9	39.2	3	8.4	5.8	6.3	1.8	2.2	0.4	1.8	2.9	2	0.5	10.2	1.8	102.5	45.9	27.1	0.8	0.1	8.3	2.8	15.4	19.3	0	2.9	5.2	17	0.3	2.5	5.4	0.2	15.1	23.9	0
lymphatic	spleen	lymphatic_spleen	0	0.1	17.4	4.4	0.1	103	55.8	1	1.1	251.5	26.2	0.4	21.5	0.1	0.4	3.3	0.6	3.1	1	0.4	0	3.7	3	1.9	1.2	4.7	0.5	95.9	48	13	2.4	0.1	7.5	0.2	1.4	10.7	0	3.5	1.1	18.4	1	1.9	0.1	0	19.3	26.8	0.1
male	prostate	male_prostate	0.5	1.1	29.1	4.3	18.2	166.5	51.9	5.7	0.8	66.6	25	0.5	7.4	0.1	0.9	7.3	3.7	0.7	2	0.9	0	1	2.1	1.5	0.2	7.5	2.7	78.4	14.3	26.3	1.1	0.1	6.5	0	11.1	14.5	0	3.1	5.1	12.3	1.7	1.8	5.8	0.1	21.4	27.8	0
male	testis	male_testis	0.5	21.6	183.8	3.1	0.7	84.5	54.3	13.3	14.4	56.8	29.3	5	13.3	91.4	24.2	129.6	32.7	5	21.3	10.9	4.7	36.5	67.2	10.5	9.9	6.5	3.6	19.8	22.8	74.5	2.9	0	8	80.2	38.2	50.5	10.5	3.8	1	30.6	14.6	3.8	0.3	1.2	49.8	180.7	0
muscle	heart_muscle	muscle_heart_muscle	0	0.1	12.5	1.5	0	525.2	37.6	1.1	0.1	40.1	25	0.1	8	0	0.5	6.7	2.5	0.5	0.7	0.1	0	0.1	1.1	0.5	0	3.3	1.9	49.4	11.7	6.5	0.3	0	4	0	1.7	9	0	1.2	2.3	7.8	0.4	0.7	0	0	11.3	12.1	0
muscle	skeletal_muscle	muscle_skeletal_muscle	0.2	0	1.7	2	0	268.6	44.5	0.6	0	15.9	19.5	0	1.9	0	0	0.4	1.1	0.1	0.2	0.2	0	0.1	0.2	0.1	0	13.2	1.4	12	4.7	1.9	0.3	0	2.6	0.1	0.3	6.9	0	0	0	2.5	0	0.4	0	0.8	11.3	5	0
pancreas	pancreas	pancreas_pancreas	0	0	2.3	0.4	0	17.2	9.7	0.1	0	4.4	4.2	0.3	1.3	0	0.1	0.6	0.3	0	0.2	0	0	0.1	0.2	0.4	0	10.3	0.2	7.4	2.7	3.3	0.1	0	1	0	1.7	1.7	0	0.8	0.4	1.3	0.1	0.3	1.4	0	6.5	5.3	0
skin	skin	skin_skin	0	1.4	4	17	30.1	88.4	46.7	1.5	2.7	12.2	25.3	0.6	9.8	0	1.2	12.5	3	0.3	3	0.2	0	7.4	18	2.7	2	7	2.4	10.2	23.7	9.8	4.3	0	9.6	0.2	0.3	8.2	0	0.6	0.1	14.1	0.2	4.9	28.3	0	33.6	25.8	0
RANKING
System	Tissue		ABO	AK8	AKAP12	ARL10	ATP2C2	ATP5G3	BABAM1	BNC2	BRIP1	BST2	C11orf73	C17orf96	C1GALT1	C20orf85	C4orf47	C9orf9	CCDC113	CCDC170	CCDC171	CCDC81	CDC20B	CDCA8	CENPU	CEP72	CKAP2L	CHEK2	COL28A1	COL4A1	COLGALT1	CPD	CTD-3088G3.8	CYP21A2	DDA1	DNAAF1	DNALI1	EFCAB2	EFCAB3	EPHB2	ESM1	EXOC2	FAM153B	FKBPL	FOXQ1	GABBR2	GET4	GMPS	HIST1H3I
adipose_tissue	adipose_tissue	adipose_tissue_adipose_tissue	12	18	2	12	19	7	16	8	19	6	9	5	14	9	14	17	13	10	17	9	7	15	17	20	14	20	21	1	3	6	5	4	17	13	17	8	2	9	15	17	16	20	18	12	16	15	4
brain	cerebral_cortex	brain_cerebral_cortex	10	5	4	2	16	12	1	19	14	17	2	1	6	9	11	6	3	15	6	10	7	14	16	4	9	12	11	23	12	11	15	2	1	10	11	7	3	5	12	3	3	5	12	1	4	13	4
endocrine	adrenal_gland	endocrine_adrenal_gland	5	11	13	18	19	10	13	17	19	2	3	3	20	9	21	8	7	6	13	13	7	18	19	18	19	3	4	13	15	20	20	1	7	5	12	10	6	16	4	13	7	16	22	2	2	7	1
endocrine	thyroid_gland	endocrine_thyroid_gland	3	3	8	11	6	11	11	12	16	22	16	19	10	9	3	3	5	2	4	7	7	16	12	3	14	16	22	7	19	1	15	4	12	4	3	3	6	4	1	2	8	1	6	3	9	3	4
female	breast	female_breast	14	13	15	5	12	17	12	14	9	10	8	6	11	9	5	15	10	8	8	13	7	9	5	13	9	25	3	16	18	10	7	4	20	18	10	5	6	19	18	11	16	5	13	9	18	5	4
female	cervix_uterine	female_cervix_uterine	12	4	10	7	8	18	3	5	19	7	5	16	4	4	7	9	6	9	9	5	6	12	13	10	9	18	6	5	6	3	13	4	13	5	7	13	6	8	8	6	8	10	5	12	23	4	4
female	endometrium	female_endometrium	5	8	5	4	14	14	5	1	6	12	1	6	19	5	6	7	9	5	2	3	3	10	11	7	9	6	7	2	5	8	8	4	9	7	6	4	3	12	3	7	11	10	13	7	13	2	4
female	fallopian_tube	female_fallopian_tube	14	1	6	10	7	15	6	3	16	3	7	12	3	1	2	2	1	1	5	1	2	12	17	6	16	14	1	12	9	5	10	4	5	2	1	1	6	6	20	14	4	3	7	12	6	12	4
female	ovary	female_ovary	4	9	3	3	19	21	14	2	6	1	4	19	23	9	12	4	15	3	3	10	7	19	22	2	21	8	18	19	14	22	20	4	13	21	4	11	6	3	16	17	2	10	22	12	20	16	4
GIT	colon	GIT_colon	2	18	17	13	2	4	17	13	4	16	19	19	13	9	16	20	19	18	17	19	7	2	4	17	4	16	4	11	11	15	15	16	13	11	17	22	6	2	22	19	16	16	17	12	16	17	4
GIT	esophagus	GIT_esophagus	14	14	14	5	10	8	19	10	5	20	13	12	2	9	16	13	16	21	16	19	7	5	3	12	2	8	11	10	13	17	23	16	17	8	15	15	3	21	21	9	16	9	8	12	12	11	1
GIT	salivary_gland	GIT_salivary_gland	14	15	24	23	14	24	23	23	22	21	24	19	17	9	16	16	24	24	22	23	7	22	22	20	21	23	1	25	24	16	4	4	23	21	22	23	6	21	7	23	16	21	4	12	24	23	4
GIT	small_intestine	GIT_small_intestine	1	22	19	16	3	3	15	15	3	13	20	19	7	9	16	22	21	14	15	19	7	3	6	15	5	22	11	14	10	12	20	16	7	14	21	19	6	1	16	15	16	14	16	12	5	18	4
GIT	stomach	GIT_stomach	14	16	21	17	9	9	21	18	10	15	22	16	7	6	24	21	18	13	13	15	7	6	8	10	8	15	16	18	16	4	12	16	11	18	14	16	6	15	22	20	14	8	1	9	8	20	4
kidney	kidney	kidney_kidney	14	7	12	20	13	2	22	7	16	18	23	16	1	9	9	12	16	16	12	15	3	20	21	19	19	2	18	15	21	13	13	4	21	14	8	13	6	16	2	16	16	16	11	12	11	19	4
kidney	urinary_bladder	kidney_urinary_bladder	9	16	11	21	11	16	17	6	6	8	10	6	12	9	21	17	14	12	20	8	7	8	7	15	6	8	17	3	4	14	10	16	13	8	16	12	6	7	10	9	16	19	2	5	19	14	4
liver	liver	liver_liver	14	22	18	24	19	6	24	24	12	9	21	4	16	9	16	23	22	16	22	23	7	20	13	22	17	24	23	21	22	18	23	2	24	11	13	24	6	24	11	22	16	22	20	12	14	22	4
lung	lung	lung_lung	14	6	9	15	5	19	8	11	14	5	16	12	5	3	4	10	4	4	11	4	5	11	10	8	13	5	15	4	2	7	8	4	3	3	5	6	6	14	5	5	11	7	10	8	14	10	4
lymphatic	spleen	lymphatic_spleen	14	18	16	8	18	20	2	21	10	4	11	11	9	6	14	17	22	11	17	10	7	7	9	9	7	18	24	6	1	19	3	4	6	14	23	17	6	11	13	4	6	13	21	12	9	8	1
male	prostate	male_prostate	5	12	7	9	4	13	7	9	13	11	14	10	22	6	10	11	7	18	10	6	7	16	15	13	17	7	9	8	17	9	6	4	9	21	9	8	6	13	6	12	5	14	8	9	7	6	4
male	testis	male_testis	5	2	1	13	17	23	4	4	1	14	6	2	15	2	1	1	2	7	1	2	1	1	1	1	1	13	8	17	8	2	2	16	4	1	2	2	1	10	14	1	1	4	18	4	1	1	4
muscle	heart_muscle	muscle_heart_muscle	14	18	20	21	19	1	20	19	22	18	14	19	20	9	13	14	12	20	21	19	7	23	20	22	21	21	14	9	20	23	15	16	19	21	19	18	6	18	9	21	10	23	22	12	21	21	4
muscle	skeletal_muscle	muscle_skeletal_muscle	10	22	25	18	19	5	10	22	24	23	18	25	24	9	24	25	20	23	24	15	7	23	24	25	21	1	20	20	23	25	15	16	22	18	24	21	6	25	25	24	16	24	22	6	21	25	4
pancreas	pancreas	pancreas_pancreas	14	22	23	25	19	25	25	25	24	25	25	12	25	9	21	24	25	24	24	23	7	23	24	24	21	4	25	24	25	24	23	16	25	21	19	25	6	19	19	25	14	25	13	12	25	24	4
skin	skin	skin_skin	14	9	22	1	1	22	9	16	2	24	12	6	18	9	8	5	11	22	7	15	7	4	2	5	3	8	10	22	7	21	1	16	2	14	24	20	6	23	22	8	13	2	3	12	3	9	4
[truncated: 59 more columns]
