# Supplementary material for: Exploring the Role of Fallopian Ciliated Cells in the Pathogenesis of High-Grade Serous Ovarian Cancer
Source: Int J Mol Sci. 2018 Aug 24;19(9):2512. doi: 10.3390/ijms19092512 (PMC6163198; doi:10.3390/ijms19092512)
Supplement: Supplementary file 1 [file ijms-19-02512-s001.zip › Suppl_Table_5.xlsx]

## Sheet: raw_data
	Adipose - Subcutaneous	Adipose - Visceral (Omentum)	Adrenal Gland	Artery - Aorta	Artery - Coronary	Artery - Tibial	Bladder	Brain - Amygdala	Brain - Anterior cingulate cortex (BA24)	Brain - Caudate (basal ganglia)	Brain - Cerebellar Hemisphere	Brain - Cerebellum	Brain - Cortex	Brain - Frontal Cortex (BA9)	Brain - Hippocampus	Brain - Hypothalamus	Brain - Nucleus accumbens (basal ganglia)	Brain - Putamen (basal ganglia)	Brain - Spinal cord (cervical c-1)	Brain - Substantia nigra	Breast - Mammary Tissue	Cells - EBV-transformed lymphocytes	Cells - Transformed fibroblasts	Cervix - Ectocervix	Cervix - Endocervix	Colon - Sigmoid	Colon - Transverse	Esophagus - Gastroesophageal Junction	Esophagus - Mucosa	Esophagus - Muscularis	Fallopian Tube	Heart - Atrial Appendage	Heart - Left Ventricle	Kidney - Cortex	Liver	Lung	Minor Salivary Gland	Muscle - Skeletal	Nerve - Tibial	Ovary	Pancreas	Pituitary	Prostate	Skin - Not Sun Exposed (Suprapubic)	Skin - Sun Exposed (Lower leg)	Small Intestine - Terminal Ileum	Spleen	Stomach	Testis
ABO	0.5622	0.8601	4.694	0.1209	0.1647	0.06228	3.396	0.1702	0.178	0.1379	0.0518	0.05774	0.1708	0.1578	0.1342	0.2502	0.1043	0.1574	0.1448	0.2455	0.9016	0	0	0.6955	0.4922	0.2711	9.304	0.2855	5.054	0.3121	1.118	0.3002	0.4163	2.527	0	1.345	2.099	0.09056	1.566	6.42	1.502	0.129	1.384	0.6666	0.605	11.16	0.2846	0.856	1.512
AC092162,1	0.01391	0	0	0	0	0	0	0	0	0	0	0	0	0	0	0	0.01207	0	0	0	0.01753	0	0	0.1198	0.1984	0	0	0	0	0	0.01621	0	0	0.01045	0	0	0	0	0.02457	0.03137	0	0	0.01267	0.01458	0.01177	0	0.01512	0	0.06317
AK8	0.6356	0.3497	0.8039	0.2315	0.4239	0.3846	0.4331	0.9237	0.8578	1.061	0.4528	0.5507	0.9094	0.8057	0.7065	1.555	1.511	0.7938	0.5917	0.8224	0.6487	0.07718	0.2175	0.5587	1.278	0.4703	0.1888	0.4163	0.3186	0.4334	0.9407	0.177	0.05779	1.189	0.02628	0.705	0.7819	0.03196	1.116	0.827	0.2358	1.69	0.6865	1.074	1.513	0.1497	0.2806	0.3446	18.88
AKAP12	42.7	60.5	5.609	20.56	33.56	34.4	21.1	12.3	20.61	14.21	50.9	41.56	16.36	19.17	7.351	23	14.07	11.02	6.417	11.46	34.05	0.1073	22	18.41	16.85	39.25	16.63	20.29	3.905	16.45	28.97	20.06	3.905	20.72	1.708	24.04	4.198	3.125	40.07	56.29	1.894	18.2	17.14	4.789	6.224	8.258	9.371	6.625	51.9
ARL10	1.427	1.403	0.7263	2.003	2.136	1.985	1.958	2.184	2.513	1.941	2.823	2.898	2.431	2.533	2.17	2.44	2.588	1.48	1.626	1.466	1.399	3.2	2.506	2.608	3.04	2.606	1.056	2.278	1.687	2.244	1.998	1.637	1.11	1.163	0.3792	1.145	1.049	1.085	3.818	3.921	0.5356	2.868	2.356	1.972	2.008	1.296	1.433	0.843	0.7164
ATP2C2	0.06795	0.07059	0.1402	0.07797	0.2015	0.1862	1.984	2.013	1.824	1.51	0.3764	0.4253	1.464	1.282	1.942	2.285	1.675	1.089	0.626	1.458	0.97	0.03638	0.05426	0.274	0.2971	0.2264	27.29	0.1214	2.121	0.07485	0.6377	0.04104	0.03765	1.019	0.06736	7.983	11.83	0.0221	0.08987	0.1096	0.196	1.747	11.26	15.07	15.44	12.74	0.5379	0.5586	1.254
ATP5G3	20.08	20.33	24.29	12.81	14.88	13.18	18.39	15.86	22.23	19.81	22.93	22.08	22.78	27	16.6	21.92	21.74	18.32	12.21	18.37	18.83	52.86	19.42	17.74	14.99	22.36	43.41	18.95	28.84	20.34	15.62	69.28	88.58	43.05	24	14.99	18.13	32.37	13.09	12.65	7.922	20.28	15.45	18.42	16.7	30.45	17.53	27.93	11.62
BABAM1	21.64	21.13	26.75	22.17	23.85	20.92	22.23	31.72	40.18	26.23	34.33	33.56	42.74	44.58	32.54	34.6	30.7	27.39	19.42	29.62	23.2	29.13	21.54	27.52	26.04	28.69	25.3	27.01	18.99	25.89	24.66	19.94	20.9	26.43	18.06	22.88	22.23	23.59	23.73	23.49	14.18	21.05	31.1	21.8	21.18	24.3	36.29	23.61	31.28
BNC2	1.948	2.225	0.4964	1.061	0.9684	0.9023	3.042	0.05898	0.04153	0.05212	0.01763	0.03337	0.05248	0.0386	0.1008	0.1087	0.04946	0.04531	0.2138	0.2454	1.634	0.005817	3.966	5.826	5.264	5.746	1.975	4.118	0.7275	4.2	9.232	0.8634	0.264	1.299	0.04894	1.305	0.5886	0.7019	6.615	13.31	0.1301	0.5115	1.644	0.9062	0.8048	1.135	0.1841	0.7175	2.439
BRIP1	0.1452	0.08685	0.1262	0.06313	0.07295	0.05998	0.1843	0.04496	0.08015	0.1022	0.04236	0.04127	0.08626	0.09674	0.03754	0.04019	0.1944	0.06175	0.01726	0.02477	0.1581	3.895	0.9473	0.1043	0.05401	0.04211	0.3068	0.06499	0.6167	0.05189	0.09093	0.02296	0.01246	0.05436	0.17	0.1564	0.1698	0.01314	0.1491	0.3927	0.07933	0.0171	0.1322	0.3321	0.3815	0.4832	0.2192	0.1675	3.302
BST2	85.19	126.7	360.4	57.33	37.34	12.75	27.73	22.81	13.95	24.95	4.615	5.776	15.45	13.09	18.17	17.07	18	26.7	22.49	23.9	86.36	257.2	1.376	34.06	61.92	57.93	40.42	42.04	15.14	29.88	149.4	26.85	25.8	76.66	85.68	83.04	10.95	11.17	51.6	535.8	8.455	34.8	60.55	15	13.29	60.11	165.2	28.05	27.87
C11orf16	0.002952	0.008324	0.01404	0.01019	0.009451	0	0.009912	0.02317	0	0.03324	0.03016	0.02515	0.007838	0.01071	0.05411	0.2539	0.00956	0	0.01587	0.01289	0.0198	0.009838	0.01103	0.0239	0.04843	0.009638	0.009396	0.01266	0	0.01126	0.6644	0	0	0.1845	0	0.4209	0.5296	0	0.01243	0.01244	0	0.9653	0.02163	0	0	0.0128	0.02731	0.01175	2.566
C11orf73	12.72	11.49	10.5	12.11	13.84	13.64	13.02	9.851	9.302	9.44	9.907	8.992	9.565	10.82	9.449	11.22	10.08	9.018	10.2	10.21	12.75	15.1	10.37	12.52	14.7	14.78	8.752	12.88	9.046	12.94	13.3	10.62	10.38	6962	5.522	9.6	7.771	9.338	15.77	16.86	4.897	13.15	11.03	9.82	9.776	8.789	12.06	7.035	10.6
C1GALT1	4.147	3.711	2.353	2.179	3.201	2.528	2.873	2.778	2.09	3.021	2.276	2.33	2.392	2.563	3.392	3.386	2.275	2.581	7.53	3.686	3.497	6.817	7.2	2.396	3.276	2.012	3.339	1.925	6.337	1.694	2.559	2.872	1.977	3.858	2.727	4.087	6.439	1.962	3.928	2.239	1.494	3.934	1.795	3.296	2.887	5.163	5.337	4.417	2.167
C20orf85	0	0	0	0	0	0	0	0.04687	0	0.04477	0	0	0	0	0.06369	0.3578	0.06028	0	0	0	0	0	0	0.02619	0.5465	0	0	0	0	0	5.03	0	0	0	0	3.148	0	0	0	0	0	0.2404	0.06958	0	0	0	0	0	74.01
C4orf47	0.188	0.4314	0.2715	0.5599	0.4423	0.3559	0.2414	0.8592	0.6639	3.591	0.985	1.045	0.7158	0.6477	1.022	1.339	2.898	2.394	0.8483	0.8248	0.4844	1.064	0.4769	0.2752	0.3885	0.3055	0.1657	0.3745	0.2456	0.3225	1.272	0.5179	0.1347	1.166	0.1428	0.5723	0.5532	0.04784	0.4335	0.7696	0.4493	3.336	0.6176	0.4332	0.3501	0.1388	0.1765	0.2616	13.41
C9orf9	2.829	2.252	4.32	3.201	4.199	3.568	3.804	6.617	6.735	6.704	4.357	5.496	7.498	6.482	5.754	7.738	7.598	5.292	6.636	6.333	3.38	0.982	2.599	5.077	5.558	6.544	2.33	4.32	4.356	4.118	5.98	4.001	1.854	5.572	0.8298	3.079	4.115	0.4351	5.429	6.305	1.779	6.989	4.705	5.447	6.849	1.461	2.508	2.33	55.89
CCDC113	0.6616	0.3473	1.308	0.4521	0.4941	0.6337	1.162	1.304	1.493	1.524	0.6927	0.5811	1.466	1.704	1.186	1.332	1.366	0.9404	0.9538	1.077	0.7692	0.9921	1.114	0.5531	0.8393	0.3095	0.2861	0.431	0.2925	0.4783	0.5097	0.6136	0.3432	0.5197	0.1617	0.4073	0.5235	0.5758	0.5078	0.4719	0.4034	1.597	0.5526	0.7704	0.9552	0.1463	0.102	0.4965	13.71
CCDC170	1.24	0.422	2.437	0.1697	0.3581	0.174	0.1736	0.2261	0.1545	0.3507	0.0469	0.06209	0.1456	0.1409	0.3273	0.5716	0.3525	0.1115	0.212	0.3538	1.218	0	0.2941	0.6822	1.638	0.0814	0.1591	0.07672	0.04049	0.06414	0.9475	0.2126	0.0496	0.2968	0.1053	0.5696	0.1048	0.03031	0.6327	3.621	0.05343	0.1358	0.2517	0.1116	0.1532	0.1739	0.5778	0.09605	2.421
CCDC171	0.272	0.176	0.2369	0.3281	0.2582	0.3687	0.3575	0.2978	0.3474	0.3488	0.6891	0.7972	0.4428	0.3621	0.3163	0.375	0.4419	0.2754	0.3436	0.2533	0.3336	0.3326	0.1868	0.3024	0.43	0.2136	0.2088	0.1823	0.1424	0.1424	0.363	0.1756	0.08506	0.1789	0.03731	0.1901	0.1596	0.09585	0.8907	0.528	0.2173	0.4791	0.2755	0.371	0.3397	0.1777	0.09028	0.197	3.7
CCDC81	0.3318	0.2988	0.2488	0.6859	1.032	1.123	0.3916	0.2556	0.1832	0.3084	0.4133	0.4066	0.2276	0.1669	0.3742	0.4476	0.2312	0.1943	0.4107	0.3317	0.3474	0.1203	0.1277	0.7654	0.9082	0.3879	0.2137	0.3927	0.1303	0.3418	2.006	0.2103	0.1132	0.2651	0.1188	0.5228	0.1509	0.1132	0.5649	0.5396	0.08872	1.587	0.5411	0.285	0.3168	0.1933	0.3378	0.2114	5.202
CDC20B	0	0	0	0	0	0	0	0	0	0	0	0	0	0	0	0.005451	0	0	0.004364	0	0	0	0.00816	0.002187	0.004219	0	0	0	0	0	0	0	0	0.06839	0	0.02265	0	0	0.003331	0	0	0.01182	0.009926	0	0	0	0	0	2.032
CDCA8	0.629	0.4229	0.7396	0.3731	0.4563	0.2546	0.4538	0.3061	0.3218	0.5799	0.4528	0.4771	0.5096	0.4512	0.3718	0.4211	0.5477	0.4545	0.4437	0.4379	0.6756	34.75	3.32	0.5856	0.403	0.3106	4.501	0.3058	5.292	0.3435	0.3445	0.2201	0.1956	0.5267	0.334	0.9031	0.8646	0.1316	0.5623	0.4035	0.3516	0.576	0.5756	2.379	2.555	4.325	3.292	1.318	25.62
CENPU (MLF1IP)	0.9015	0.7944	0.8991	0.4133	0.6397	0.3322	1.073	0.2804	0.1392	0.2898	0.5632	0.4453	0.163	0.1701	0.2622	0.1733	0.2787	0.2567	0.3976	0.2495	0.9036	20.47	3	0.7782	0.5125	0.374	1.655	0.336	6.683	0.3353	0.4952	0.3767	0.3248	0.5421	0.3717	0.9009	1.242	0.2952	0.7521	0.443	0.3726	0.2276	0.651	4.192	4.115	1.653	1.823	0.7307	60.59
CEP72	0.9353	0.7236	0.705	0.563	0.646	0.6929	1.149	1.011	1.241	1.488	2.602	2.605	1.823	1.719	1.149	0.7865	1.87	1.236	0.8356	0.6847	1.208	4.048	0.7129	1.175	1.498	0.8178	0.8991	0.7504	1.364	0.7378	1.057	0.5012	0.3236	0.8136	0.8693	1.264	1.065	0.2468	1.258	1.997	0.8169	1.667	1.229	1.682	1.582	1.175	1.469	0.966	7.82
CKAP2L	0.06418	0.04506	0.1034	0.05578	0.07216	0.02689	0.05184	0.01684	0.01179	0.01551	0.05471	0.04326	0.02573	0.01829	0.01998	0.009287	0.0179	0.01537	0.01619	0.01632	0.04519	8.743	1.638	0.03752	0.03913	0.02064	0.3787	0.02986	1.505	0.0346	0.01538	0.02385	0.01709	0.06376	0.02897	0.1687	0.0916	0.01272	0.04137	0.02264	0.01683	0	0.03789	0.4336	0.4137	0.3475	0.3206	0.089	3.65
CHEK2	1.179	2.048	2.522	1.032	1.533	0.8406	2.084	0.4381	0.356	0.6111	0.123	0.155	0.4196	0.3791	0.4143	0.5531	0.4662	0.5041	0.7339	0.6029	2.012	6.872	4.078	1.969	2.56	1.151	2.724	1.082	3.134	1.038	1.436	1.136	0.4318	1.298	1.198	2.106	1.8	0.2322	6.042	3.666	0.6424	1.446	2.426	2.375	1.801	2.799	3.837	1.61	3.945
COL28A1	0.3385	0.265	0.9112	0.2175	0.8006	0.414	2.161	0.5485	0.665	0.5852	1.53	1.709	0.9312	0.6597	0.4734	1.018	0.5237	0.3664	0.4789	0.5341	0.8547	0.01354	0.09728	1.42	1.819	5.953	2.238	3.652	0.558	3.524	1.378	1.35	0.3724	1.723	0.1237	0.4921	1.201	1.095	22.08	0.5092	2.398	4.221	2.425	0.9333	0.8787	1.057	0.1311	3.496	2.763
COL4A1	117.9	128.1	21.76	100.4	135.8	113.8	45.25	1.652	1.557	1.278	1.194	2.69	1.528	1.391	2.126	1.769	1.327	1.231	2.17	1.939	76.98	0.1321	33.9	37.02	41.34	71.82	30.39	51.25	7.891	60.83	66.95	27.73	24.19	31.02	3.069	81.87	13.55	12.59	46.5	12.07	9.642	6.815	35.47	10.01	15.05	17.74	49.85	17.3	7.231
COLGALT1	38.21	38.96	17.2	29.09	32.66	27.26	25.66	6.312	6.37	7.193	20.35	22.41	8.988	7.166	6.973	9.332	7.2	6.128	8.998	7.497	30.57	17.69	54.59	35.02	35.95	29.37	25.23	29.61	16.35	29.45	28.53	14.14	12.41	17.04	11.79	39.49	16.56	6.898	34.06	26.45	10.28	13.56	22.46	25.61	25.88	26.62	63.27	17.25	19.82
CPD	10.93	11.06	4.782	5.923	6.82	5.886	8.002	4.25	4.173	3.73	3.675	3.541	4.392	5.681	6.082	4.712	3.78	3.697	10.83	5.187	10.27	2.986	17.56	5.559	7.432	4.456	7.086	6.053	5.099	8.127	7.509	4.154	3.192	7.331	6.198	13.2	22.97	3.233	6.19	4.492	5.289	5.257	7.944	4.805	4.66	8.824	4.991	9.844	15.5
CTD-3088G3.8	0.1773	0.303	0.08513	0.5158	0.2629	0.2371	0.1537	0.08152	0.07915	0.106	0.09929	0.1239	0.08931	0.06133	0.1045	0.08076	0.1094	0.09058	0.1717	0.1077	0.2484	0.1519	0.008012	0.2476	0.4703	0.108	0.1863	0.08271	0.07847	0.07067	0.4659	0.1681	0.1421	0.3132	0.1924	0.9866	0.2529	0.1595	0.338	0.178	0.102	0.2517	0.4407	0.4683	0.691	0.2267	3.066	0.2097	1.606
CYP21A2	0.22	0.6191	1061	0.3512	0.3083	0.2049	0.3578	0.4626	0.2699	0.4227	0.6017	0.7254	0.4118	0.2323	0.3509	0.5484	0.5532	0.3254	0.283	0.3543	0.5419	0.03881	0.06564	0.3566	0.8777	1.234	0.3417	0.8009	0.1627	0.9444	1.372	0.2673	0.1384	1.664	11.73	0.2909	1.153	0.04673	1.146	2.081	0.2161	0.9994	0.8032	0.1826	0.2123	0.4468	1.65	0.3222	0.4826
DDA1	18.64	19.06	27	22.75	21.77	23.69	19.2	31.45	46.11	28.89	12.43	15.06	42.5	44.16	28.21	37.52	33.85	26.68	22.33	28.57	18.77	28.88	23.89	17.28	14.39	16.12	19.9	17.7	17.85	17.29	19.23	20.55	19.41	20.31	9.85	20.15	16.32	14.27	20.2	13.42	6.324	20.57	17.99	19.9	21.95	18.87	17.96	16.23	64.61
DNAAF1	0.05613	0.07871	0.2146	0.03233	0.03997	0.02502	0.04631	1.323	1.632	1.704	0.2807	0.3357	1.687	1.569	2.012	4.238	2.143	0.8413	0.2842	0.5271	0.2897	0.02296	0.01905	0.0742	0.2296	0.1074	0.06212	0.04661	0.02875	0.05202	4.455	0.0523	0.03937	0.9037	0.032	1.488	0.1237	0.02373	0.1483	0.3295	0.1795	5.872	0.2052	0.06957	0.06881	0.06317	0.1428	0.06395	46.64
DNALI1	1.07	1.502	3.702	1.829	1.842	1.073	2.207	2.717	2.131	2.634	1.513	1.851	2.468	2.302	2.166	4.66	2.232	1.706	2.283	2.669	2.854	0.02084	1.024	1.625	2.341	2.893	1.649	3.03	0.4067	3.058	3.92	2.012	0.8572	5.063	2.278	3.412	3.48	0.3203	3.45	6.27	4.933	15.6	6.11	0.4177	0.3322	1.221	0.5584	4.238	49.35
EFCAB2	1.612	1.48	2.117	0.6807	1.316	1.161	2.216	2.039	1.624	2.121	1.675	1.789	1.579	1.564	2.045	2.525	1.892	1.811	2.33	2.307	1.728	0.3511	0.7901	2.067	2.616	1.407	1.059	1.468	0.4868	1.362	2.166	2.003	1.819	1.515	1.218	1.706	1.145	1.151	2.176	1.837	1.384	2.912	1.906	0.578	0.6084	0.9951	0.9402	1.316	3.631
EFCAB3	0	0	0	0	0	0	0	0	0	0	0	0	0	0	0	0	0	0	0	0	0	0	0	0	0	0	0	0	0	0	0	0	0	0	0	0	0	0	0	0	0	0	0	0	0	0	0	0	3.329
EPHB2	0.9413	0.9248	0.7336	0.7505	1.077	0.4239	1.3	0.8578	1.44	1.297	0.373	0.6196	2.247	1.817	1.499	2.103	1.367	1.222	3.29	1.855	0.783	0.05086	1.596	1	1.357	0.9598	8.677	0.4041	0.162	0.2728	2.459	1.332	0.1532	1.228	0.08722	1.038	0.6351	0.05185	2.117	4.512	0.9798	1.658	1.29	0.4402	0.329	6.547	1.257	0.3228	1.65
ESM1	0.1239	0.3308	0.3584	0.5174	0.229	0.5162	0.03331	0.03472	0.03331	0.03155	0	0	0.02018	0.02894	0.06149	0.3857	0.02216	0.04224	0.09122	0.04208	0.1205	0	0.3361	0.06239	0.2031	0.03471	0.0328	0.05182	0.04704	0.0319	0.009627	0.2872	0.04617	4.285	0.05155	3.286	1.034	0.03903	0.0718	0.1891	0.08935	0.6153	0.4641	0.05105	0.03589	0.1596	0.2331	0.09055	0.2673
EXOC2	7.568	6.025	6.145	5.141	6.19	6.093	7.308	5.278	5.527	5.722	7.065	6.364	5.929	6.619	5.731	6.782	5.928	4.984	6.671	6.11	7.696	8.233	6.186	7.052	8.187	6.152	6	6.214	6.683	6.194	5.324	4.201	3.297	5.231	3.244	6.964	5.753	3.541	8.025	4.845	2.843	7.266	5.713	6.745	7.33	6.81	7.945	5.747	12.17
FAM153B	0.08634	1.875	2.58	0.02329	0.03925	0.04516	0.131	1.837	3.647	3.67	15.91	18.06	8.126	5.95	2.133	2.441	4.374	2.762	0.1886	0.4521	0.0866	0.08625	0.01889	1.018	1.151	0.05776	0.05644	1.975	0.07114	0.3127	2.94	0.3179	0.0726	0.8481	0.0886	0.4514	0.2906	0.05291	0.4327	17.88	0.7148	11.1	4.468	1.447	1.178	0.1768	10.45	0.2509	18.65
FKBPL	2.281	2.325	3.437	2.393	2.472	2.091	2.409	1.587	2.235	1.746	1.804	2.026	2.894	2.83	1.717	1.796	1.67	1.652	1.369	1.542	2.769	4.354	3.255	2.584	2.593	2.64	3.182	2.273	6.159	2.36	2.738	1.071	1.207	2.62	1.986	2.337	2.534	1.372	2.186	2.291	2.346	2.598	2.605	5.964	6.788	2.804	3.709	3.978	6.361
FOXQ1	0.02473	0.01978	0.01688	0.01152	0.01085	0.005277	39.51	1.547	1.532	2.029	1.061	1.499	2.132	1.702	1.633	1.554	1.441	1.847	1.374	2.283	0.2351	0	0.1655	0.08958	0.2222	0.0997	0.3652	1.521	6.063	1.755	0.3111	0.01698	0.0198	5.216	0.53	2.752	15.44	0.05102	0.1869	0.02329	1.351	1.582	4.174	17.71	17.57	0.2119	0.04392	25.46	0.2338
GABBR2	0.01234	0.007025	0.9577	0.007436	0.007682	0.007987	0.07099	13.29	28.18	3.048	29.4	29.53	41.87	48.34	14.46	13.35	3.439	2.26	1.311	6.297	0.015	0.0182	0.5615	0.004225	0.007982	0.03203	0.01409	0.0211	0.00768	0.03056	0.01106	0.00794	0.1663	0.01344	0.005594	0.1124	0.02045	0.02712	0.02799	0.007425	0.01524	0.1497	0.01623	0.03197	0.0794	0.02119	0.008076	0.05389	1.285
GET4	1.028	0.8449	2.765	0.9386	0.8344	0.8988	1.5	0.6084	0.7687	0.7708	1.622	1.937	1.146	0.9606	0.6898	0.9071	0.9344	0.7507	1.069	0.8824	1.247	2.35	0.9968	1.1	1.033	1.16	1.459	1.2	1.516	1.33	1.267	0.9665	0.5731	2.218	1.113	1.023	1.239	1.057	1.617	1.66	1.13	2.913	1.314	1.802	1.902	1.572	1.225	1.575	5.291
GMPS	5.399	4.72	6.373	5.118	4.905	5.84	5.436	2.594	3.344	3.364	7.88	6.801	3.602	4.371	2.803	3.473	3.378	2.72	2.642	2.695	5.757	13.38	6.951	7.332	6.894	5.021	4.403	4.659	5.043	4.556	6.425	3.34	2.604	3.299	1.892	5.132	5.514	2.708	6.785	5.984	4.202	5	5.313	6.227	6.491	4.232	4.709	4.515	23.16
HIST1H3I	0	0	0	0	0	0	0	0	0	0	0	0	0	0	0	0	0	0	0	0	0	0.2803	0	0.02204	0	0	0	0	0	0	0	0	0	0	0	0	0	0	0	0	0	0	0	0	0	0	0.06298	0	0
HNF1B	0	0	0.006802	0.006358	0	0	3.021	0.04135	0.03218	0.01343	0.005917	0.009432	0.03258	0.02328	0.02962	0.1133	0.01712	0.01497	0.02604	0.02698	0.009446	18.27	0.006583	0.007066	0.01923	0.03071	9.764	0.009224	0.00745	0.008739	0.3681	0	0	51.84	5.21	4.03	0.007008	0	0	0.01205	14.61	0.04644	2.268	0	0	8.375	0.01615	6.92	5.013
HOXB-AS1	4.469	5.951	3.255	2.484	3.71	0.5192	2.104	0.02947	0.05586	0.04828	0.1813	0.2863	0.03213	0.01895	0.05896	0.03386	0.02927	0.04371	4.159	0.2014	5.6	2.11	2.506	2.622	5.244	4.575	2.345	5.512	1.467	5.642	4.047	1.342	0.5855	3.588	0.2922	1.787	0.1997	0.9052	3.692	0.3852	0.2593	0.1418	2.522	1.362	1.494	2.5	3.108	1.028	7.214
HOXB-AS3	0.3852	1.979	1.169	0.2586	0.1061	0.05475	0.6168	0	0	0	0	0	0	0	0	0	0	0	1.949	0	0.7101	0.05816	0.5713	0.4815	0.6583	13.89	7.371	1.391	0.05858	0.3666	0.9439	0.0554	0.0339	8.716	0.07148	2.089	0.02424	0.05798	0.2106	0.03031	0.1357	0.02538	0.2669	0.3355	0.1394	3.54	1.077	0.7948	2.293
HOXB3	5.034	8.99	4.38	4.548	3.416	0.6284	6.463	0.01965	0.02854	0.02714	0.06349	0.09864	0.02845	0.01711	0.03592	0.02896	0.02095	0.02652	3.3	0.0859	8.669	2.779	3.379	3.424	5.592	18.1	11.37	14.93	4.141	12.58	9.438	1.351	0.6746	12.15	0.8187	4.859	0.2103	0.8683	3.802	0.3547	0.8897	0.1097	3.926	2.478	2.415	11.06	7.08	3.179	5.47
HOXB6	1.113	3.65	2.971	0.5378	0.2871	0.1528	1.998	0	0	0	0	0	0.006939	0.005239	0	0.008668	0	0.005711	2.342	0	1.751	0.1252	1.345	0.9488	1.761	4.525	9.323	1.008	0.09952	0.4758	1.699	0.1397	0.09664	13.27	0.1561	2.197	0.05783	0.1691	0.5796	0.06713	0.256	0.05953	0.644	0.5129	0.3296	7.742	1.199	1.324	0.8615
IL6ST	47.91	52.17	37.21	33.54	38.08	33.24	26.03	19.36	16.8	17.67	16.21	11.52	14.79	17.48	17.58	17.09	16.2	18.1	28.15	21.65	44.38	9.598	79.68	40.61	47.12	26.38	16.61	32.59	11.87	35.13	35.51	19.07	12.53	21.61	20.93	44.35	25.25	14.29	42	28.75	10.27	18.69	28.45	12.98	13.83	22.65	29.47	18.56	9.452
ITM2C	17.67	18.59	15.14	63.11	10.2	22.03	60.88	315.2	376.3	349.1	36.98	59.24	341	317.9	256.8	351.9	469.6	304.2	121.1	299.5	18.33	64.07	38.21	60.17	65.87	89.11	444.1	52.84	10.08	52.39	34.27	22.79	11.96	82.83	11.33	23.18	26.74	4.045	73.98	45.6	18.03	209.2	66.46	10.04	11.14	182.3	63.05	41.45	17.35
KCNK6	1.864	2.27	1.47	11.1	10.25	1.441	8.754	0.4988	0.4366	0.3686	0.3015	0.2685	0.428	0.4295	0.5792	0.4521	0.3389	0.3401	0.6162	0.6053	2.353	1.794	3.391	17.13	9.054	8.493	7.319	1.851	16.46	1.855	8.054	1.191	1.903	1.703	0.8314	6.538	10.56	0.1381	1.853	5.581	5.29	1.498	4.397	11.79	11.96	5.026	9.895	5.84	2.683
KIF18B	0.08532	0.08581	0.2658	0.08155	0.119	0.02422	0.08134	0.1211	0.0881	0.09196	0.02777	0.02631	0.07707	0.07416	0.1204	0.1745	0.08263	0.086	0.1375	0.2325	0.07165	11.23	1.459	0.02197	0.07237	0.03175	1.297	0.03193	3.002	0.03183	0.03045	0.09382	0.09082	0.1103	0.07019	0.3609	0.2004	0.009909	0.07147	0.02764	0.03743	0.06287	0.1124	0.9746	0.899	1.557	1.607	0.2725	3.148
LDLRAD3	6.372	5.81	2.67	1.706	4.14	1.369	1.575	4.032	3.06	3.972	13.15	11.53	2.338	2.502	4.344	4.347	3.203	3.403	12.13	5.712	8.794	0.04811	7.592	4.898	7.376	2.053	1.257	1.696	3.508	1.785	4.875	1.511	0.7017	1.618	0.399	2.505	7.244	1.347	9.766	6.613	1.476	3.447	8.119	8.431	8.185	1.868	1.418	1.614	2.307
LINC01116 (AC017048.3)	2.292	1.43	4.733	0.3175	0.7139	0.5452	0.8811	0.1335	0.5533	0.3532	0	0	0.8346	0.8699	0.1588	0.09001	0.4028	0.4967	0.3299	0.04231	3.359	0.004775	6.467	1.161	1.15	2.194	1.683	0.8149	0.3698	0.654	3.543	0.2374	0.08435	6.13	0	0.1486	0.4053	0.2055	1.845	4.866	0.1623	0.0694	0.6737	1.041	0.9721	1.233	4.867	0.365	3.604
LINGO4	0.01472	0.01863	0.03024	0	0	0	0.03806	0.03939	0.02614	0.06908	2.981	5.438	0.03263	0.03199	0.02095	0.1693	0.05142	0.03005	0.2031	0.04481	0.1147	0	0	0.0245	0.03791	0.0293	0.05984	0	0.03712	0	0.04952	0.1182	0.3147	0.2249	0.2631	0.05197	0.3583	7.96	0	0	0.181	1.277	0.597	0.25	0.4185	0.1388	0.09875	0.1145	0.7202
LPCAT1	9.308	10.07	8.992	11.04	9.997	7.17	9.871	7.23	8.415	7.213	13.34	15.48	10.01	9.278	7.027	9.604	8.332	5.862	3.855	5.201	8.428	48.01	8.069	11.21	11.44	8.346	5.986	9.751	3.425	10.1	10.98	5.209	3.191	8.429	2.387	57.81	6.252	0.9742	8.299	8.376	2.832	12.99	10.04	4.222	4.221	8.583	55.39	5.635	4.579
LRFN1	0.7475	1.082	0.3329	0.3167	0.3129	0.1307	0.5801	4.653	7.056	3.292	11.51	11.55	8.52	8.651	4.706	6.812	3.658	2.571	1.044	2.693	1.068	1.092	0.2069	1.31	1.49	0.9666	0.6146	0.4558	0.4735	0.4826	1.478	0.2664	0.1055	0.3813	0.3525	1.367	0.7595	0.05742	0.4603	0.5954	1.337	0.9011	0.9241	0.803	0.784	1.001	3.689	0.8296	0.8043
LRFN5	0.178	0.5472	1.05	0.1028	0.2153	0.01839	2.847	1.552	3.057	1.265	0.6682	0.862	5.296	5.886	1.822	3.432	1.397	0.9766	0.2952	1.06	0.6151	0	0.1706	4.926	4.699	0.9222	0.2925	0.8143	0.1009	0.5496	1.302	0.1743	0.07426	0.08158	0.007493	0.3215	0.1518	0.02172	1.462	0.4395	0.05599	0.3143	1.269	0.1623	0.2385	0.09108	0.165	0.1355	0.4948
LRP2BP	0.567	0.7515	0.7176	1.979	1.103	1.472	0.7864	2.679	2.409	2.554	5.745	6.114	2.759	2.434	2.389	3.106	2.912	1.906	1.939	1.799	0.8106	2.875	0.4331	0.6993	1.357	1.609	0.7675	1.255	0.3843	1.018	1.235	1.086	0.7856	1	0.453	2.414	0.7955	0.5816	2.064	3.574	0.9141	8.694	2.103	0.7724	0.7855	0.8926	1.32	0.6736	4.462
LRRC46	0.2545	0.2167	0.3667	0.1146	0.154	0.1106	0.2043	0.2953	0.2186	0.4782	1.147	1.422	0.3048	0.2485	0.4648	0.5763	0.2974	0.2062	0.3112	0.246	0.3943	0.2523	0.2421	0.3115	0.5654	0.2234	0.1925	0.1661	0.1858	0.1688	2.725	0.109	0.1018	0.5568	0.3539	1.426	0.4038	0.05983	0.2641	0.414	0.271	2.667	0.6046	0.1739	0.1805	0.2942	0.9664	0.2115	43.94
MARCH-10	0.01744	0.02976	0.01355	0.01793	0.02824	0.01404	0.05956	0.2167	0.2231	0.5774	0.01864	0.03506	0.2293	0.2248	0.2524	0.3147	0.4757	0.4274	0.441	0.2308	0.02204	0.02205	1.043	0.06821	0.1202	0.188	0.06659	0.07138	0.0228	0.09706	0.3284	0.0117	0	0.3258	0.004146	0.1669	0.02741	0	0.9148	0.02544	0.02495	2.973	0.1167	0.04028	0.03094	0.04912	0.07589	0.04587	49.45
MICALL2	6.835	5.816	36.46	13.57	15.05	8.016	20.98	11.11	10.76	9.138	7.53	10.06	13.86	10.48	9.146	10.3	7.114	7.583	4.712	9.247	8.626	0.2895	4.646	9.957	17.68	17.32	25.41	11.32	10.97	10.17	9.688	7.323	4.001	10.7	6.376	15.64	13.61	1.206	68.35	2.259	5.104	15.16	23.18	9.062	7.485	35.28	47.2	22.56	8.759
MRPL34	20.18	22.29	40.48	20.75	21.48	17.91	22.72	17.98	20.61	24.84	19.25	18.41	20.53	22.22	16.64	21.87	24.32	24.08	15.59	18.02	20.7	22.55	16.78	17.86	19.27	29.16	32.34	26.86	16.71	28.05	19.36	27.12	34.77	37.67	37.05	16.41	18.85	26.01	16.21	13.43	13.78	29.19	21.4	18.2	17.24	25.14	21.51	25.97	43.67
NCR3LG1	0.4175	0.6534	0.361	0.6025	0.5643	0.4972	0.498	0.3311	0.817	0.6413	4.46	5.557	1.358	1.187	0.3611	0.6829	0.9537	0.3861	0.178	0.2816	0.4012	0.5305	1.491	0.618	0.5027	0.4437	1.369	0.6635	0.4718	0.7361	0.7454	0.5563	0.207	0.6359	0.1013	0.9025	0.5428	0.174	0.3459	0.9705	0.3747	1.561	0.4592	0.4756	0.5968	1.408	0.2669	0.6069	1.652
NEK10	0.07059	0.04824	0.0828	0.08245	0.1075	0.1172	0.4432	0.3399	0.4422	0.6257	0.06731	0.1288	0.6537	0.6201	0.5488	0.6947	0.8553	0.3571	0.07461	0.1192	0.5374	0.05119	0.2637	0.07216	0.1221	0.5816	0.1749	0.09813	0.105	0.1046	0.289	0.642	0.6181	0.1994	0.09106	0.2012	0.08067	0.7364	0.09657	0.1467	0.03958	1.118	0.5051	0.05739	0.05679	0.2367	0.1384	0.2607	8.41
NF1	3.709	3.368	4.552	4.279	3.859	4.302	5.375	3.988	4.491	4.378	7.128	6.628	4.312	5.096	4.062	4.256	4.371	3.511	3.912	3.818	4.181	5.289	5.936	3.942	4.663	3.483	3.228	3.518	2.043	3.506	4.102	3.003	2.33	2.817	1.646	3.727	3.821	2.078	5.366	4.883	2.322	4.391	3.916	2.953	3.098	3.31	2.274	2.804	5.643
NR2F6	8.804	11.24	12.75	10.51	10.58	7.371	18.03	7.437	10.29	7.795	11.71	12.67	12.86	11	6.967	9.522	8.028	7.391	3.616	6.623	12.83	2.468	9.963	12.84	13.98	14.05	30.52	12.92	23.22	12.34	12.17	11.34	13.8	21.51	37.1	12.51	16.44	7.966	11.1	8.302	17.06	18.65	20.78	14.74	13.96	18.92	7.481	24.74	12.77
NR4A3	2.261	16.31	1.937	3.142	3.823	14.47	1.003	0.8408	1.545	0.8379	0.7919	0.7239	1.078	1.177	1.608	1.232	0.8633	0.575	0.8092	0.4433	2.289	2.142	0.4673	3.414	3.748	1.854	0.7349	2.39	0.2609	0.8945	7.697	13.73	1.806	0.7712	0.2221	4.676	0.4044	7.715	2.358	8.237	0.3241	5.005	2.694	0.7533	0.7595	0.6811	0.2908	1.365	0.7983
NUCB2	3.61	4.565	5.518	6.746	6.277	4.03	2.869	2.756	2.528	3.935	4.148	3.621	2.171	2.672	2.399	4.106	4.162	3.241	2.807	2.716	4.971	3.369	6.304	6.244	8.139	3.337	3.07	3.49	10.98	3.036	5.803	7.407	3.908	2.791	4.019	5.892	11.05	1.366	3.629	5.411	12.97	16.55	4.9	1.929	1.825	2.63	3.742	4.712	13.13
PAMR1	4.489	12.3	2.324	0.6008	1.895	0.4117	14.49	10.29	9.156	9.059	0.48	0.7822	9.751	8.739	5.88	6.766	8.784	7.529	4.294	7.508	6.232	0.01253	24.45	15.45	29.78	6.429	3.337	2.575	1.359	2.03	13.11	7.888	2.84	1.478	1.678	2.06	2.608	0.4907	5.716	0.4068	0.6071	4.177	12.48	9.248	7.453	3.205	2.325	1.696	0.2272
PAX8-AS1 (AC016683.6)	2.096	2.378	3.07	2.119	2.331	1.582	1.591	1.317	0.9282	0.8501	0.03842	0.07326	0.8279	0.8566	1.235	1.327	0.8939	0.7651	1.07	0.7216	2.191	1.203	1.477	1.874	1.11	1.705	2.297	2.219	3.121	2.174	3.757	1.251	0.9383	2.574	0.751	2.895	1.516	0.4448	3.235	1.91	0.8013	3.64	2.028	3.117	3.174	3.881	2.142	2.219	2.796
PCLO	0.1318	0.1046	0.6248	0.07378	0.05646	0.1133	0.1164	1.7	3.096	2.234	13.13	13.67	2.987	4.433	2.122	2.104	3.772	1.913	1.036	1.228	0.4395	0.005031	0.00623	0.2279	0.477	0.1326	0.4107	0.1516	0.4844	0.1605	0.1336	0.2656	0.1695	0.8868	0.02504	0.202	0.5976	0.01165	0.03953	0.204	0.512	4.684	0.9311	0.3495	0.4717	0.4836	0.1248	0.3304	1.135
PDE5A	7.508	3.773	2.392	27.21	16.19	22.92	5.373	0.8764	0.819	1.151	0.791	1.282	0.7643	0.7756	0.8486	1.202	0.9751	1.013	0.6605	0.996	5.345	0.398	1.03	7.475	9.694	20.92	7.78	24.15	2.068	24.44	9.202	2.048	1.353	1.822	0.4094	7.524	2.118	1.491	7.067	2.148	3.049	2.101	12.02	1.883	2.529	4.509	1.265	2.468	3.914
PDE6D	6.229	6.114	10.82	7.141	6.634	6.621	6.37	10.74	10.64	10.96	10.37	11.08	9.763	10.31	10.68	11.79	10.62	10.9	11.84	11.37	6.423	12.88	5.283	7.97	7.887	7.135	5.91	6.497	5.12	6.772	6.496	4.291	4.096	6.253	2.608	6.242	5.094	2.358	6.114	5.206	2.953	11.51	5.841	5.825	5.908	5.727	8.506	5.464	28.91
PDLIM3	12.91	22.03	2.111	234	177.9	146.3	83.23	7.907	7.294	9.442	7.918	15.2	5.812	5.207	5.242	9.917	11.48	6.695	7.151	8.336	18.7	0.304	0.2588	21.95	12.89	128.5	41.74	238.1	19.47	260.9	92.32	156.1	68.95	4.737	1.831	31.01	18.37	750.4	7.253	19.07	4.669	16.02	44.43	6.117	6.579	16.48	15.92	17.71	6.963
PHB	38.38	43.09	56.8	32.7	37.34	33.24	43.4	27.1	29.53	28.43	20.13	21.76	28.43	30.01	27.83	32.93	29.43	27.24	28.16	32.66	47	78.78	55.78	37.02	36.91	44.89	65.61	44.93	42.18	47.59	42.34	52.47	55.85	73.74	40.13	38.09	75.32	39.48	43.48	38.48	22.68	33.56	47.48	39.74	39.86	41.37	39.18	43.26	28.05
POLR1B	2.437	2.797	3.72	1.823	2.193	1.578	3.182	1.393	1.405	1.509	2.542	2.359	1.658	1.511	1.295	1.663	1.594	1.225	1.016	1.202	2.872	10.81	4.608	2.54	2.306	2.153	2.7	2.191	3.515	2.336	3.113	1.376	1.472	2.436	2.283	2.465	2.614	2.396	2.703	3.079	2.698	3.903	2.695	3.044	2.958	2.721	3.978	2.484	9.244
PPP1R14C	0.1201	0.1199	0.05171	0.2444	0.5613	0.4787	0.05264	4.778	5.797	2.788	1.79	1.544	8.754	10.14	4.589	4.957	4.224	2.696	0.8503	2.656	0.5896	0.02931	0.1776	0.09421	0.04433	0.1396	9.683	0.08321	11.35	0.07157	0.4633	37.88	31.86	4.666	0.03197	5.596	0.392	15.51	0.1368	0.07323	0.2328	1.4	0.5527	70.03	64.64	2.036	0.09441	0.1052	7.006
PRSS12	0.2586	0.2473	0.0959	0.05123	0.0329	0.05853	0.6166	0.4396	0.6345	0.3909	0.1538	0.1652	0.9863	0.8773	0.5067	0.316	0.3281	0.1891	0.1265	0.1693	0.7472	0.04903	9.22	5.924	10.88	0.2098	7.026	0.2473	1.778	0.2162	0.6065	0.01265	0.01377	0.2635	0.1592	2.506	1.603	0.0186	0.2535	0.6465	3.72	0.5601	1.161	3.633	3.771	4.701	0.03192	1.663	11.38
PRSS54	0	0	0	0	0	0	0	0.03848	0.03265	0.05183	0.02038	0.02361	0.03098	0.03252	0.03273	0.04307	0.06051	0.05713	0.0237	0.04011	0	0	0	0	0.01775	0	0	0	0	0	0	0	0	0	0	0	0	0	0	0	0	0.02989	0	0	0	0	0	0	31.31
RAB11FIP4	0.1609	0.4095	0.2395	0.1222	0.1687	0.04404	1.448	19.52	20.09	19.56	17.36	17.63	26.87	25.53	22.68	15.84	18.45	23.63	23.04	24.79	0.9949	2.956	0.03889	0.2175	0.2258	0.3427	3.857	0.2106	2.647	0.1974	0.6585	0.567	0.6437	3.716	0.704	1.996	2.148	0.04644	0.8466	0.7998	5.635	2.45	1.604	3.782	3.8	6.598	3.841	5.736	13.46
RAG1	0.02903	0.03249	0.06279	0.03343	0.03454	0.01467	0	0.02733	0.04024	0.02487	0.01765	0.0186	0.04926	0.0546	0.02717	0.05357	0.02325	0.01755	0.01486	0.03733	0.03786	0	0.01187	0	0.0464	0.02721	0.05409	0.02702	0.02832	0.03181	0.02145	0.05557	0.08455	0.1068	0.05499	0.04075	0.05664	0.03032	0.01693	0.01852	0.01765	0.08743	0.03805	0.02039	0.0188	0.08954	0.3856	0.03979	0.3074
RALGDS	17.87	19.49	18.64	6.959	8.442	5.683	15.66	22.31	17.12	25	52.62	61.38	25.65	18.13	23.62	22.94	25.05	22.88	36.73	25.86	23.18	11.22	4.344	13.9	11.06	15.71	14.15	13.67	18.29	13.08	18.24	9.007	7.131	8.105	2.506	22.01	19.98	6.147	15.68	16.49	9.321	56.36	18.43	38.98	31.76	19.1	19.1	11.61	5.498
RIIAD1	0	0	0	0	0	0	0	0.5457	0.3226	0.435	0.07656	0.07645	0.2428	0.2616	0.3487	0.3284	0.7099	0.3546	0	0.1535	0	0	0	0	0.08267	0.07025	0	0.06982	0	0.07368	0.02328	0.2858	0.1558	0	0	0	0	0.04593	0	0	0	1.213	0	0	0	0	0	0	0.5898
RMI2	0.3093	0.3373	0.5925	0.2072	0.3054	0.1205	1.329	0.7257	0.7856	0.8403	0.07326	0.09297	1.051	1.149	0.5377	0.3634	1.272	0.6391	0.3116	0.3226	0.3646	11.94	1.415	0.5054	0.745	0.314	1.629	0.1913	3.373	0.1792	0.2795	0.1541	0.1546	1.078	0.1743	0.6268	0.5918	0.08639	0.6442	1.271	0.2585	0.2614	0.6836	2.758	2.887	2.147	1.448	0.6523	8.393
RORC	0.2335	0.3229	0.5549	0.01701	0.03832	0.01153	1.302	0.03037	0.01174	0.08973	1.59	1.892	0.01728	0.01245	0.03508	0.04691	0.05693	0.03632	0.0432	0.05766	1.476	0.007037	0.005718	0.1613	0.1285	0.05491	2.115	0.01915	1.157	0.01662	0.2374	0.6959	1.444	4.063	9.595	1.202	6.153	13.11	0.04125	0.05491	7.271	5.904	4.847	4.888	5.576	2.743	0.2929	4.119	3.55
RSPH10B2	0	0.004634	0.02365	0	0	0	0.006559	0.04662	0.03079	0.0534	0.04818	0.04255	0.03991	0.03589	0.07807	0.08677	0.05378	0.02813	0.03117	0.02212	0.008773	0.00809	0	0.009617	0.01164	0.009849	0	0.005145	0	0	0.1278	0	0	0.01387	0.0143	0.04982	0	0.01168	0.01828	0.01602	0	0.1148	0.01832	0	0	0.00899	0.06508	0	3.472
SCUBE2	5.293	5.407	0.7337	0.6165	0.9557	0.438	17.56	1.214	1.038	0.6671	2.13	2.691	0.7063	0.6389	1.072	1.581	0.9883	0.5418	1.327	1.171	8.477	0.02014	0.2373	6.722	5.783	4.072	3.523	1.516	1.104	1.353	2.741	0.6571	0.2741	0.3552	0.09422	0.8356	0.8698	0.671	1.613	0.1918	3.369	4.776	12.11	3.091	3.1	1.8	1.748	7.747	1.327
SH3GL2	0.07883	0.1362	0.05747	0.03044	0.02773	0.03497	5.013	26.71	50.21	24.33	180	142.1	67.19	104.4	26.49	23.74	24.88	16.31	10.37	14.93	0.05987	0.0173	0.02665	0.1026	0.08806	0.2314	0.2303	1.725	0.03787	2.038	1.901	0.04727	1.07	3.613	0.05996	0.7124	0.0442	0.03347	0.07833	0.4127	0.4491	23.15	0.6399	0.04707	0.04568	0.2475	0.04233	5.303	5.406
SNX25	3.954	4.478	3.593	7.977	3.979	5.442	5.691	2.13	3.395	3.449	12.05	10.23	3.249	3.804	2.531	3.868	3.896	2.533	1.939	2.44	4.287	37.67	5.267	3.267	5.041	6.975	4.053	4.335	2.607	4.756	5.164	3.982	2.207	4.112	1.85	9.093	3.76	3.233	5.03	3.973	2.938	6.685	4.742	3.542	3.652	4.506	4.952	3.176	6.514
SPAG6	0.01916	0.009952	0.01041	0.01483	0.01043	0.005938	0.02951	0.2202	0.0926	0.3442	0.02198	0.02077	0.5872	0.5134	0.7748	1.108	0.1164	0.1037	0.4531	0.201	0.06667	0.2278	0.00641	0.0446	0.04644	0.01394	0.02416	0.02538	0.006218	0.02465	0.6892	0.008798	0	0.1335	0	0.5373	0.01494	0.008781	0.04371	0.01196	0.05073	8.991	0.35	0.06349	0.1101	0.02002	0.02745	0.02504	43
STK33	0.1117	0.3413	3.338	0.1309	0.1191	0.1134	1.098	1.747	1.523	2.39	1.499	1.66	1.159	1.103	1.183	2.818	2.024	1.45	1.408	2.024	0.112	2.242	0.1643	1.187	2.098	2.697	0.8616	2.294	0.1991	2.153	3.46	2.411	2.502	2.685	0.05646	1.535	0.7176	0.3994	0.576	5.24	1.692	13.75	1.87	0.05574	0.05422	0.9995	0.7414	1.785	20.36
SYNPO2	24.48	14.58	2.185	30.86	40.1	117.8	145.5	1.356	1.517	2.135	0.3073	0.4234	1.992	2.325	1.687	1.758	1.386	1.389	1.586	1.334	17.11	0.1276	8.245	31.3	24.22	134.1	38.06	141.6	15.55	209.4	46.74	10.38	18.77	2.523	0.9781	6.685	3.405	197.4	22.94	14.57	0.8429	2.281	40.07	4.252	5.918	10.54	2.85	14.69	3.185
TDRKH	1.616	1.028	1.598	1.13	1.14	1.348	1.433	3.025	3.848	2.729	10.77	9.847	4.591	4.661	3.05	4.311	3.557	2.615	3.243	3.297	1.767	1.301	0.4514	1.037	1.045	2.048	1.627	1.733	0.8247	1.727	0.7144	1.163	0.9748	1.642	0.7461	1.89	2.252	1.368	2.119	0.5943	1.179	3.6	2.827	0.9226	1.011	1.459	2.763	1.378	16.99
TIPARP	7.909	14.89	4.655	6.143	7.639	12.28	9.572	4.666	3.593	5.273	2.995	3.315	3.311	3.457	4.407	4.115	4.204	3.692	6.158	4.335	8.8	18.18	15.81	15.66	6.989	6.073	5.539	6.836	9.92	8.701	21.34	9.538	4.821	3.912	3.307	10.21	4.274	3.711	13.6	11.62	2.555	5.804	7.941	17.44	13.9	6.829	4.654	5.764	19.42
TIPARP-AS1	0.4145	0.2842	0.6099	0.2769	0.2793	0.2394	0.3165	0.2909	0.2515	0.2849	0.1577	0.1645	0.2109	0.2054	0.2191	0.3439	0.3001	0.26	0.3328	0.3607	0.5286	0.2379	0.3317	0.3161	0.2686	0.1867	0.4277	0.2135	0.2428	0.2253	0.2649	0.2006	0.214	0.6213	0.5546	0.3913	0.4304	0.3045	0.3803	0.3607	0.8448	0.4611	0.4521	0.4531	0.4613	0.4298	0.4381	0.3539	16.14
TNXB	26.4	18.17	18.43	9.994	13.37	8.62	9.607	0.927	1.204	1.775	9.75	11.24	2.02	1.494	1.01	1.731	1.727	1.452	0.9988	1.096	17.14	0.2116	2.217	13.7	24.58	13.1	6.592	16.23	4.438	15.78	23.18	22.88	7.676	3.434	1.506	19.38	5.734	2.357	24.12	29.04	0.8955	1.799	4.631	8.853	10.86	8.811	6.259	5.155	4.487
TPPP	0.9146	1.002	0.318	1.954	1.668	2.592	2.269	20.54	28.97	20.25	20.26	19.63	32.8	36.61	29.59	22.68	20.44	20.94	22.3	21.31	0.8064	0.08857	0	0.4854	1.498	3.177	1.468	4.534	1.054	5.162	3.219	2.507	1.798	0.8101	0.324	2.228	1.341	1.746	0.5554	0.4322	0.5723	6.099	0.4601	1.898	1.376	1.61	0.382	1.169	0.5027
USE1	8.351	8.697	10.3	6.255	7.072	6.175	7.69	11.67	12.04	9.445	9.635	9.977	11.85	11.83	10.98	9.583	9.881	9.429	8.309	10.3	8.717	7.663	6.655	8.676	8.623	7.529	6.906	6.563	5.627	5.969	7.622	5.786	6.886	8.228	6.223	7.567	6.067	5.816	7.767	8.93	6.818	7.551	8.834	7.164	6.32	6.348	12.17	7.416	7.989
UTP11L	6.314	7.147	9.467	6.084	6.947	6.44	11.04	4.488	4.721	4.581	6.05	4.901	4.628	5.58	4.574	5.718	4.643	4.425	4.304	4.524	6.512	10.66	9.73	6.743	6.077	10.6	6.649	9.068	7.798	9.304	8.977	5.472	6.08	5.029	3.233	6.07	5.879	27.7	7.884	5.687	4.735	5.728	6.911	6.231	6.07	4.831	6.092	6.608	9.037
WNT3	0.4011	0.6398	0.2081	0.2948	0.2513	0.09382	0.256	1.228	2.835	1.111	1.357	1.872	2.874	2.767	1.402	3.567	1.914	0.7765	0.8472	1.981	0.9371	0.05236	0.3479	0.6092	0.5433	0.4412	0.3034	0.4352	0.7057	0.5389	0.4555	0.4339	0.2807	0.7092	3.771	0.7203	0.6697	0.04159	0.3567	0.3046	0.2764	1.383	1.015	15.77	11.79	1.905	0.4628	0.2589	4.313
WNT4	0.1302	0.2823	2.937	0.05573	0.07546	0.03994	1.336	0.3684	0.4183	0.2509	0.06143	0.108	0.443	0.3674	0.5643	1.597	0.2532	0.2309	0.281	0.2459	0.5381	0.1626	0.01996	0.5893	4.097	0.1277	1.133	0.1166	4.963	0.1442	4.47	0.04454	0.02949	0.3859	0.214	0.3468	0.9737	0.2593	0.15	8.778	0.6138	3.098	3.296	12.45	10.06	1.699	0.2236	1.723	0.4746
XPOT	13.15	11.31	12.19	9.056	10.03	8.568	8.849	9.712	9.928	11.05	10.92	11.38	9.863	10.67	9.306	10.78	10.16	9.968	9.3	9.422	11.3	25.08	37.66	13.49	11.09	8.788	7.385	8.012	11.23	7.934	9.434	5.471	3.931	6.335	7.35	11.74	10.47	5.082	13.92	7.702	9.518	11.72	9.688	9.996	9.933	7.775	9.402	7.843	10.86
ZDHHC11	0.4124	0.6798	0.2467	0.5838	0.5197	0.424	1.164	1.525	1.086	2.072	4.736	6.074	2.025	1.151	1.848	1.753	1.998	1.583	1.297	1.12	0.7676	0.2999	0.07032	0.7112	1.509	1.441	0.9114	1.668	1.018	1.927	1.505	2.225	1.477	1.164	1.242	2.053	1.011	0.3796	0.5796	0.6481	0.764	5.87	1.091	1.162	0.9199	1.21	1.175	1.52	5.525
ZDHHC11B	0.93	1.478	0.6758	1.735	1.723	1.561	3.168	7.38	6.339	9.854	26.12	27.11	11.44	7.575	9.417	8.158	8.999	9.319	6.835	7.455	1.359	0.09933	0.0159	1.214	1.994	4.794	2.529	7.076	3.267	6.26	2.669	7.623	4.209	1.848	2.313	5.819	3.817	1.23	0.7244	1.492	3.025	17.05	1.623	5.963	4.66	3.919	3.211	4.202	2.696
ZFP36	286	751.1	64.22	293	281.1	262.9	373	21.51	11.98	18.53	7.12	11.95	18.16	10.89	20.5	22.75	14.45	14.75	58.42	27.51	268.6	92.57	85.35	255.3	230.4	226.7	168.3	235.9	232.8	196.4	722.1	163.7	42.14	116.5	101.4	478.1	137.3	69.97	383	186.2	32.74	149.3	197.5	375.4	243.9	141.4	168.9	178.1	30.74
ZSCAN16	2.591	2.075	3.094	2.634	2.645	2.393	3.569	1.72	1.331	1.171	4.805	4.375	1.67	1.522	1.948	1.913	0.8925	1.314	3.413	2.204	3.36	4.387	0.6259	2.219	2.026	2.658	4.914	2.988	2.368	2.782	2.427	1.181	1.254	3.385	1.837	2.811	4.506	1.085	2.758	2.13	2.159	2.975	4.192	2.785	2.781	6.342	6.2	4.478	2.349
[truncated: 4 more columns]

## Sheet: Final
System	Description		ABO	AC092162,1	AK8	AKAP12	ARL10	ATP2C2	ATP5G3	BABAM1	BNC2	BRIP1	BST2	C11orf16	C11orf73	C1GALT1	C20orf85	C4orf47	C9orf9	CCDC113	CCDC170	CCDC171	CCDC81	CDC20B	CDCA8	CENPU (MLF1IP)	CEP72	CKAP2L	CHEK2	COL28A1	COL4A1	COLGALT1	CPD	CTD-3088G3.8	CYP21A2	DDA1	DNAAF1	DNALI1	EFCAB2	EFCAB3	EPHB2	ESM1	EXOC2	FAM153B	FKBPL	FOXQ1	GABBR2	GET4	GMPS
Adipose tissue	Adipose - Subcutaneous	Adipose tissue_Adipose - Subcutaneous	0.5622	0.01391	0.6356	42.7	1.427	0.06795	20.08	21.64	1.948	0.1452	85.19	0.002952	12.72	4.147	0	0.188	2.829	0.6616	1.24	0.272	0.3318	0	0.629	0.9015	0.9353	0.06418	1.179	0.3385	117.9	38.21	10.93	0.1773	0.22	18.64	0.05613	1.07	1.612	0	0.9413	0.1239	7.568	0.08634	2.281	0.02473	0.01234	1.028	5.399
Adipose tissue	Adipose - Visceral (Omentum)	Adipose tissue_Adipose - Visceral (Omentum)	0.8601	0	0.3497	60.5	1.403	0.07059	20.33	21.13	2.225	0.08685	126.7	0.008324	11.49	3.711	0	0.4314	2.252	0.3473	0.422	0.176	0.2988	0	0.4229	0.7944	0.7236	0.04506	2.048	0.265	128.1	38.96	11.06	0.303	0.6191	19.06	0.07871	1.502	1.48	0	0.9248	0.3308	6.025	1.875	2.325	0.01978	0.007025	0.8449	4.72
endocrine	Adrenal Gland	endocrine_Adrenal Gland	4.694	0	0.8039	5.609	0.7263	0.1402	24.29	26.75	0.4964	0.1262	360.4	0.01404	15.1	6.817	0	1.064	0.982	1.308	2.437	0.2369	0.2488	0	0.7396	0.8991	0.705	0.1034	2.522	0.9112	21.76	17.2	4.782	0.08513	1061	27	0.2146	3.702	2.117	0	0.7336	0.3584	6.145	2.58	3.437	0.01688	0.9577	2.765	6.373
Kidney	Bladder	Kidney_Bladder	3.396	0	0.4331	21.1	1.958	1.984	18.39	22.23	3.042	0.1843	27.73	0.009912	16.86	2.239	0	0.7696	6.305	1.162	0.1736	0.3575	0.3916	0	0.4538	1.073	1.149	0.05184	2.084	2.161	45.25	25.66	8.002	0.1537	0.3578	19.2	0.04631	2.207	2.216	0	1.3	0.03331	7.308	0.131	2.409	39.51	0.07099	1.5	5.436
Brain	Brain - Cortex	Brain_Brain - Cortex	0.1708	0	0.9094	16.36	2.431	1.464	22.78	42.74	0.05248	0.08626	15.45	0.007838	9.907	2.276	0	0.985	4.357	1.466	0.1456	0.4428	0.2276	0	0.5096	0.163	1.823	0.02573	0.4196	0.9312	1.528	8.988	4.392	0.08931	0.4118	42.5	1.687	2.468	1.579	0	2.247	0.02018	5.929	8.126	2.894	2.132	41.87	1.146	3.602
Brain	Brain - Frontal Cortex (BA9)	Brain_Brain - Frontal Cortex (BA9)	0.1578	0	0.8057	19.17	2.533	1.282	27	44.58	0.0386	0.09674	13.09	0.01071	8.992	2.33	0	1.045	5.496	1.704	0.1409	0.3621	0.1669	0	0.4512	0.1701	1.719	0.01829	0.3791	0.6597	1.391	7.166	5.681	0.06133	0.2323	44.16	1.569	2.302	1.564	0	1.817	0.02894	6.619	5.95	2.83	1.702	48.34	0.9606	4.371
female	Breast - Mammary Tissue	female_Breast - Mammary Tissue	0.9016	0.01753	0.6487	34.05	1.399	0.97	18.83	23.2	1.634	0.1581	86.36	0.0198	14.7	3.276	0	0.3885	5.558	0.7692	1.218	0.3336	0.3474	0	0.6756	0.9036	1.208	0.04519	2.012	0.8547	76.98	30.57	10.27	0.2484	0.5419	18.77	0.2897	2.854	1.728	0	0.783	0.1205	7.696	0.0866	2.769	0.2351	0.015	1.247	5.757
female	Cervix - Ectocervix	female_Cervix - Ectocervix	0.6955	0.1198	0.5587	18.41	2.608	0.274	17.74	27.52	5.826	0.1043	34.06	0.0239	14.78	2.012	0.02619	0.3055	6.544	0.5531	0.6822	0.3024	0.7654	0.002187	0.5856	0.7782	1.175	0.03752	1.969	1.42	37.02	35.02	5.559	0.2476	0.3566	17.28	0.0742	1.625	2.067	0	1	0.06239	7.052	1.018	2.584	0.08958	0.004225	1.1	7.332
female	Cervix - Endocervix	female_Cervix - Endocervix	0.4922	0.1984	1.278	16.85	3.04	0.2971	14.99	26.04	5.264	0.05401	61.92	0.04843	8.752	3.339	0.5465	0.1657	2.33	0.8393	1.638	0.43	0.9082	0.004219	0.403	0.5125	1.498	0.03913	2.56	1.819	41.34	35.95	7.432	0.4703	0.8777	14.39	0.2296	2.341	2.616	0	1.357	0.2031	8.187	1.151	2.593	0.2222	0.007982	1.033	6.894
GIT	Colon - Sigmoid	GIT_Colon - Sigmoid	0.2711	0	0.4703	39.25	2.606	0.2264	22.36	28.69	5.746	0.04211	57.93	0.009638	10.62	2.872	0	0.5179	4.001	0.3095	0.0814	0.2136	0.3879	0	0.3106	0.374	0.8178	0.02064	1.151	5.953	71.82	29.37	4.456	0.108	1.234	16.12	0.1074	2.893	1.407	0	0.9598	0.03471	6.152	0.05776	2.64	0.0997	0.03203	1.16	5.021
GIT	Colon - Transverse	GIT_Colon - Transverse	9.304	0	0.1888	16.63	1.056	27.29	43.41	25.3	1.975	0.3068	40.42	0.009396	10.38	1.977	0	0.1347	1.854	0.2861	0.1591	0.2088	0.2137	0	4.501	1.655	0.8991	0.3787	2.724	2.238	30.39	25.23	7.086	0.1863	0.3417	19.9	0.06212	1.649	1.059	0	8.677	0.0328	6	0.05644	3.182	0.3652	0.01409	1.459	4.403
GIT	Esophagus - Mucosa	GIT_Esophagus - Mucosa	5.054	0	0.3186	3.905	1.687	2.121	28.84	18.99	0.7275	0.6167	15.14	0	5.522	2.727	0	0.1428	0.8298	0.2925	0.04049	0.1424	0.1303	0	5.292	6.683	1.364	1.505	3.134	0.558	7.891	16.35	5.099	0.07847	0.1627	17.85	0.02875	0.4067	0.4868	0	0.162	0.04704	6.683	0.07114	6.159	6.063	0.00768	1.516	5.043
female	Fallopian Tube	female_Fallopian Tube	1.118	0.01621	0.9407	28.97	1.998	0.6377	15.62	24.66	9.232	0.09093	149.4	0.6644	12.88	1.925	5.03	0.3745	4.32	0.5097	0.9475	0.363	2.006	0	0.3445	0.4952	1.057	0.01538	1.436	1.378	66.95	28.53	7.509	0.4659	1.372	19.23	4.455	3.92	2.166	0	2.459	0.009627	5.324	2.94	2.738	0.3111	0.01106	1.267	6.425
muscle	Heart - Atrial Appendage	muscle_Heart - Atrial Appendage	0.3002	0	0.177	20.06	1.637	0.04104	69.28	19.94	0.8634	0.02296	26.85	0	12.06	5.337	0	0.1765	2.508	0.6136	0.2126	0.1756	0.2103	0	0.2201	0.3767	0.5012	0.02385	1.136	1.35	27.73	14.14	4.154	0.1681	0.2673	20.55	0.0523	2.012	2.003	0	1.332	0.2872	4.201	0.3179	1.071	0.01698	0.00794	0.9665	3.34
muscle	Heart - Left Ventricle	muscle_Heart - Left Ventricle	0.4163	0	0.05779	3.905	1.11	0.03765	88.58	20.9	0.264	0.01246	25.8	0	7.035	4.417	0	0.2616	2.33	0.3432	0.0496	0.08506	0.1132	0	0.1956	0.3248	0.3236	0.01709	0.4318	0.3724	24.19	12.41	3.192	0.1421	0.1384	19.41	0.03937	0.8572	1.819	0	0.1532	0.04617	3.297	0.0726	1.207	0.0198	0.1663	0.5731	2.604
Kidney	Kidney - Cortex	Kidney_Kidney - Cortex	2.527	0.01045	1.189	20.72	1.163	1.019	43.05	26.43	1.299	0.05436	76.66	0.1845	4.897	1.494	0	0.4493	1.779	0.5197	0.2968	0.1789	0.2651	0.06839	0.5267	0.5421	0.8136	0.06376	1.298	1.723	31.02	17.04	7.331	0.3132	1.664	20.31	0.9037	5.063	1.515	0	1.228	4.285	5.231	0.8481	2.62	5.216	0.01344	2.218	3.299
Liver	Liver	Liver_Liver	0	0	0.02628	1.708	0.3792	0.06736	24	18.06	0.04894	0.17	85.68	0	13.15	3.934	0	3.336	6.989	0.1617	0.1053	0.03731	0.1188	0	0.334	0.3717	0.8693	0.02897	1.198	0.1237	3.069	11.79	6.198	0.1924	11.73	9.85	0.032	2.278	1.218	0	0.08722	0.05155	3.244	0.0886	1.986	0.53	0.005594	1.113	1.892
Lung	Lung	Lung_Lung	1.345	0	0.705	24.04	1.145	7.983	14.99	22.88	1.305	0.1564	83.04	0.4209	11.03	1.795	3.148	0.6176	4.705	0.4073	0.5696	0.1901	0.5228	0.02265	0.9031	0.9009	1.264	0.1687	2.106	0.4921	81.87	39.49	13.2	0.9866	0.2909	20.15	1.488	3.412	1.706	0	1.038	3.286	6.964	0.4514	2.337	2.752	0.1124	1.023	5.132
GIT	Minor Salivary Gland	GIT_Minor Salivary Gland	2.099	0	0.7819	4.198	1.049	11.83	18.13	22.23	0.5886	0.1698	10.95	0.5296	7.771	6.439	0	0.5532	4.115	0.5235	0.1048	0.1596	0.1509	0	0.8646	1.242	1.065	0.0916	1.8	1.201	13.55	16.56	22.97	0.2529	1.153	16.32	0.1237	3.48	1.145	0	0.6351	1.034	5.753	0.2906	2.534	15.44	0.02045	1.239	5.514
muscle	Muscle - Skeletal	muscle_Muscle - Skeletal	0.09056	0	0.03196	3.125	1.085	0.0221	32.37	23.59	0.7019	0.01314	11.17	0	10.6	2.167	0	13.41	55.89	0.5758	0.03031	0.09585	0.1132	0	0.1316	0.2952	0.2468	0.01272	0.2322	1.095	12.59	6.898	3.233	0.1595	0.04673	14.27	0.02373	0.3203	1.151	0	0.05185	0.03903	3.541	0.05291	1.372	0.05102	0.02712	1.057	2.708
female	Ovary	female_Ovary	6.42	0.03137	0.827	56.29	3.921	0.1096	12.65	23.49	13.31	0.3927	535.8	0.01244	9.046	6.337	0	0.2456	4.356	0.4719	3.621	0.528	0.5396	0	0.4035	0.443	1.997	0.02264	3.666	0.5092	12.07	26.45	4.492	0.178	2.081	13.42	0.3295	6.27	1.837	0	4.512	0.1891	4.845	17.88	2.291	0.02329	0.007425	1.66	5.984
Pancreas	Pancreas	Pancreas_Pancreas	1.502	0	0.2358	1.894	0.5356	0.196	7.922	14.18	0.1301	0.07933	8.455	0	9.546	4.237	0	3.585	11.25	0.4034	0.05343	0.2173	0.08872	0	0.3516	0.3726	0.8169	0.01683	0.6424	2.398	9.642	10.28	5.289	0.102	0.2161	6.324	0.1795	4.933	1.384	0	0.9798	0.08935	2.843	0.7148	2.346	1.351	0.01524	1.13	4.202
Male	Prostate	Male_Prostate	1.384	0.01267	0.6865	17.14	2.356	11.26	15.45	31.1	1.644	0.1322	60.55	0.02163	9.776	2.887	0.06958	0.3501	6.849	0.5526	0.2517	0.2755	0.5411	0.009926	0.5756	0.651	1.229	0.03789	2.426	2.425	35.47	22.46	7.944	0.4407	0.8032	17.99	0.2052	6.11	1.906	0	1.29	0.4641	5.713	4.468	2.605	4.174	0.01623	1.314	5.313
Skin	Skin - Not Sun Exposed (Suprapubic)	Skin_Skin - Not Sun Exposed (Suprapubic)	0.6666	0.01458	1.074	4.789	1.972	15.07	18.42	21.8	0.9062	0.3321	15	0	16.01	2.052	0	0.3903	5.983	0.7704	0.1116	0.371	0.285	0	2.379	4.192	1.682	0.4336	2.375	0.9333	10.01	25.61	4.805	0.4683	0.1826	19.9	0.06957	0.4177	0.578	0	0.4402	0.05105	6.745	1.447	5.964	17.71	0.03197	1.802	6.227
Skin	Skin - Sun Exposed (Lower leg)	Skin_Skin - Sun Exposed (Lower leg)	0.605	0.01177	1.513	6.224	2.008	15.44	16.7	21.18	0.8048	0.3815	13.29	0	12.52	2.941	0	0.2915	5.049	0.9552	0.1532	0.3397	0.3168	0	2.555	4.115	1.582	0.4137	1.801	0.8787	15.05	25.88	4.66	0.691	0.2123	21.95	0.06881	0.3322	0.6084	0	0.329	0.03589	7.33	1.178	6.788	17.57	0.0794	1.902	6.491
GIT	Small Intestine - Terminal Ileum	GIT_Small Intestine - Terminal Ileum	11.16	0	0.1497	8.258	1.296	12.74	30.45	24.3	1.135	0.4832	60.11	0.0128	9.338	1.962	0	0.04784	0.4351	0.1463	0.1739	0.1777	0.1933	0	4.325	1.653	1.175	0.3475	2.799	1.057	17.74	26.62	8.824	0.2267	0.4468	18.87	0.06317	1.221	0.9951	0	6.547	0.1596	6.81	0.1768	2.804	0.2119	0.02119	1.572	4.232
lymphatic	Spleen	lymphatic_Spleen	0.2846	0.01512	0.2806	9.371	1.433	0.5379	17.53	36.29	0.1841	0.2192	165.2	0.02731	9.82	3.296	0	0.4332	5.447	0.102	0.5778	0.09028	0.3378	0	3.292	1.823	1.469	0.3206	3.837	0.1311	49.85	63.27	4.991	3.066	1.65	17.96	0.1428	0.5584	0.9402	0	1.257	0.2331	7.945	10.45	3.709	0.04392	0.008076	1.225	4.709
GIT	Stomach	GIT_Stomach	0.856	0	0.3446	6.625	0.843	0.5586	27.93	23.61	0.7175	0.1675	28.05	0.01175	15.77	3.928	0	0.4335	5.429	0.4965	0.09605	0.197	0.2114	0	1.318	0.7307	0.966	0.089	1.61	3.496	17.3	17.25	9.844	0.2097	0.3222	16.23	0.06395	4.238	1.316	0	0.3228	0.09055	5.747	0.2509	3.978	25.46	0.05389	1.575	4.515
Male	Testis	Male_Testis	1.512	0.06317	18.88	51.9	0.7164	1.254	11.62	31.28	2.439	3.302	27.87	2.566	8.789	5.163	74.01	0.1388	1.461	13.71	2.421	3.7	5.202	2.032	25.62	60.59	7.82	3.65	3.945	2.763	7.231	19.82	15.5	1.606	0.4826	64.61	46.64	49.35	3.631	3.329	1.65	0.2673	12.17	18.65	6.361	0.2338	1.285	5.291	23.16
endocrine	Thyroid	endocrine_Thyroid	7.451	0	2.84	16.42	1.031	7.003	18.19	22.88	0.8279	0.03166	34.15	0.01908	12.52	2.396	0	0.2752	5.077	0.7077	1.553	0.4295	0.5814	0.008253	0.5365	0.4722	1.31	0.04267	2.133	0.6936	39.83	17.83	8.903	0.2285	1.201	16.94	3.255	7.658	4.628	0	3.745	0.8307	7.211	0.5235	4.849	1.312	1.158	1.507	5.368
female	Uterus	female_Uterus	0.6364	0.8471	0.5477	22.96	3.03	0.119	13.79	26.61	13.82	0.09631	52.45	0.01303	12.94	1.694	0	0.3225	4.118	0.4597	0.5579	1.499	1.001	0	0.5122	0.4633	1.329	0.01951	1.872	0.4325	47.88	30.96	7.3	0.3006	0.7629	16	0.1113	3.746	1.852	0	0.7055	0.07159	6.52	0.1637	2.5	0.03347	0.0172	1.175	6.502
MEAN
System	Description		ABO	AC092162,1	AK8	AKAP12	ARL10	ATP2C2	ATP5G3	BABAM1	BNC2	BRIP1	BST2	C11orf16	C11orf73	C1GALT1	C20orf85	C4orf47	C9orf9	CCDC113	CCDC170	CCDC171	CCDC81	CDC20B	CDCA8	CENPU (MLF1IP)	CEP72	CKAP2L	CHEK2	COL28A1	COL4A1	COLGALT1	CPD	CTD-3088G3.8	CYP21A2	DDA1	DNAAF1	DNALI1	EFCAB2	EFCAB3	EPHB2	ESM1	EXOC2	FAM153B	FKBPL	FOXQ1	GABBR2	GET4	GMPS
Adipose tissue	Adipose - Subcutaneous	Adipose tissue_Adipose - Subcutaneous	0.5622	0.01391	0.6356	42.7	1.427	0.06795	20.08	21.64	1.948	0.1452	85.19	0.002952	12.72	4.147	0	0.188	2.829	0.6616	1.24	0.272	0.3318	0	0.629	0.9015	0.9353	0.06418	1.179	0.3385	117.9	38.21	10.93	0.1773	0.22	18.64	0.05613	1.07	1.612	0	0.9413	0.1239	7.568	0.08634	2.281	0.02473	0.01234	1.028	5.399
Adipose tissue	Adipose - Visceral (Omentum)	Adipose tissue_Adipose - Visceral (Omentum)	0.8601	0	0.3497	60.5	1.403	0.07059	20.33	21.13	2.225	0.08685	126.7	0.008324	11.49	3.711	0	0.4314	2.252	0.3473	0.422	0.176	0.2988	0	0.4229	0.7944	0.7236	0.04506	2.048	0.265	128.1	38.96	11.06	0.303	0.6191	19.06	0.07871	1.502	1.48	0	0.9248	0.3308	6.025	1.875	2.325	0.01978	0.007025	0.8449	4.72
			0.71115	0.006955	0.49265	51.6	1.415	0.06927	20.205	21.385	2.0865	0.116025	105.945	0.005638	12.105	3.929	0	0.3097	2.5405	0.50445	0.831	0.224	0.3153	0	0.52595	0.84795	0.82945	0.05462	1.6135	0.30175	123	38.585	10.995	0.24015	0.41955	18.85	0.06742	1.286	1.546	0	0.93305	0.22735	6.7965	0.98067	2.303	0.022255	0.0096825	0.93645	5.0595
endocrine	Adrenal Gland	endocrine_Adrenal Gland	4.694	0	0.8039	5.609	0.7263	0.1402	24.29	26.75	0.4964	0.1262	360.4	0.01404	15.1	6.817	0	1.064	0.982	1.308	2.437	0.2369	0.2488	0	0.7396	0.8991	0.705	0.1034	2.522	0.9112	21.76	17.2	4.782	0.08513	1061	27	0.2146	3.702	2.117	0	0.7336	0.3584	6.145	2.58	3.437	0.01688	0.9577	2.765	6.373
Kidney	Bladder	Kidney_Bladder	3.396	0	0.4331	21.1	1.958	1.984	18.39	22.23	3.042	0.1843	27.73	0.009912	16.86	2.239	0	0.7696	6.305	1.162	0.1736	0.3575	0.3916	0	0.4538	1.073	1.149	0.05184	2.084	2.161	45.25	25.66	8.002	0.1537	0.3578	19.2	0.04631	2.207	2.216	0	1.3	0.03331	7.308	0.131	2.409	39.51	0.07099	1.5	5.436
Brain	Brain - Cortex	Brain_Brain - Cortex	0.1708	0	0.9094	16.36	2.431	1.464	22.78	42.74	0.05248	0.08626	15.45	0.007838	9.907	2.276	0	0.985	4.357	1.466	0.1456	0.4428	0.2276	0	0.5096	0.163	1.823	0.02573	0.4196	0.9312	1.528	8.988	4.392	0.08931	0.4118	42.5	1.687	2.468	1.579	0	2.247	0.02018	5.929	8.126	2.894	2.132	41.87	1.146	3.602
Brain	Brain - Frontal Cortex (BA9)	Brain_Brain - Frontal Cortex (BA9)	0.1578	0	0.8057	19.17	2.533	1.282	27	44.58	0.0386	0.09674	13.09	0.01071	8.992	2.33	0	1.045	5.496	1.704	0.1409	0.3621	0.1669	0	0.4512	0.1701	1.719	0.01829	0.3791	0.6597	1.391	7.166	5.681	0.06133	0.2323	44.16	1.569	2.302	1.564	0	1.817	0.02894	6.619	5.95	2.83	1.702	48.34	0.9606	4.371
			0.1643	0	0.85755	17.765	2.482	1.373	24.89	43.66	0.04554	0.0915	14.27	0.009274	9.4495	2.303	0	1.015	4.9265	1.585	0.14325	0.40245	0.19725	0	0.4804	0.16655	1.771	0.02201	0.39935	0.79545	1.4595	8.077	5.0365	0.07532	0.32205	43.33	1.628	2.385	1.5715	0	2.032	0.02456	6.274	7.038	2.862	1.917	45.105	1.0533	3.9865
female	Breast - Mammary Tissue	female_Breast - Mammary Tissue	0.9016	0.01753	0.6487	34.05	1.399	0.97	18.83	23.2	1.634	0.1581	86.36	0.0198	14.7	3.276	0	0.3885	5.558	0.7692	1.218	0.3336	0.3474	0	0.6756	0.9036	1.208	0.04519	2.012	0.8547	76.98	30.57	10.27	0.2484	0.5419	18.77	0.2897	2.854	1.728	0	0.783	0.1205	7.696	0.0866	2.769	0.2351	0.015	1.247	5.757
female	Cervix - Ectocervix	female_Cervix - Ectocervix	0.6955	0.1198	0.5587	18.41	2.608	0.274	17.74	27.52	5.826	0.1043	34.06	0.0239	14.78	2.012	0.02619	0.3055	6.544	0.5531	0.6822	0.3024	0.7654	0.002187	0.5856	0.7782	1.175	0.03752	1.969	1.42	37.02	35.02	5.559	0.2476	0.3566	17.28	0.0742	1.625	2.067	0	1	0.06239	7.052	1.018	2.584	0.08958	0.004225	1.1	7.332
female	Cervix - Endocervix	female_Cervix - Endocervix	0.4922	0.1984	1.278	16.85	3.04	0.2971	14.99	26.04	5.264	0.05401	61.92	0.04843	8.752	3.339	0.5465	0.1657	2.33	0.8393	1.638	0.43	0.9082	0.004219	0.403	0.5125	1.498	0.03913	2.56	1.819	41.34	35.95	7.432	0.4703	0.8777	14.39	0.2296	2.341	2.616	0	1.357	0.2031	8.187	1.151	2.593	0.2222	0.007982	1.033	6.894
			0.59385	0.1591	0.91835	17.63	2.824	0.28555	16.365	26.78	5.545	0.079155	47.99	0.036165	11.766	2.6755	0.286345	0.2356	4.437	0.6962	1.1601	0.3662	0.8368	0.003203	0.4943	0.64535	1.3365	0.038325	2.2645	1.6195	39.18	35.485	6.4955	0.35895	0.61715	15.835	0.1519	1.983	2.3415	0	1.1785	0.132745	7.6195	1.0845	2.5885	0.15589	0.0061035	1.0665	7.113
GIT	Colon - Sigmoid	GIT_Colon - Sigmoid	0.2711	0	0.4703	39.25	2.606	0.2264	22.36	28.69	5.746	0.04211	57.93	0.009638	10.62	2.872	0	0.5179	4.001	0.3095	0.0814	0.2136	0.3879	0	0.3106	0.374	0.8178	0.02064	1.151	5.953	71.82	29.37	4.456	0.108	1.234	16.12	0.1074	2.893	1.407	0	0.9598	0.03471	6.152	0.05776	2.64	0.0997	0.03203	1.16	5.021
GIT	Colon - Transverse	GIT_Colon - Transverse	9.304	0	0.1888	16.63	1.056	27.29	43.41	25.3	1.975	0.3068	40.42	0.009396	10.38	1.977	0	0.1347	1.854	0.2861	0.1591	0.2088	0.2137	0	4.501	1.655	0.8991	0.3787	2.724	2.238	30.39	25.23	7.086	0.1863	0.3417	19.9	0.06212	1.649	1.059	0	8.677	0.0328	6	0.05644	3.182	0.3652	0.01409	1.459	4.403
			4.78755	0	0.32955	27.94	1.831	13.7582	32.885	26.995	3.8605	0.174455	49.175	0.009517	10.5	2.4245	0	0.3263	2.9275	0.2978	0.12025	0.2112	0.3008	0	2.4058	1.0145	0.85845	0.19967	1.9375	4.0955	51.105	27.3	5.771	0.14715	0.78785	18.01	0.08476	2.271	1.233	0	4.8184	0.033755	6.076	0.0571	2.911	0.23245	0.02306	1.3095	4.712
GIT	Esophagus - Mucosa	GIT_Esophagus - Mucosa	5.054	0	0.3186	3.905	1.687	2.121	28.84	18.99	0.7275	0.6167	15.14	0	5.522	2.727	0	0.1428	0.8298	0.2925	0.04049	0.1424	0.1303	0	5.292	6.683	1.364	1.505	3.134	0.558	7.891	16.35	5.099	0.07847	0.1627	17.85	0.02875	0.4067	0.4868	0	0.162	0.04704	6.683	0.07114	6.159	6.063	0.00768	1.516	5.043
female	Fallopian Tube	female_Fallopian Tube	1.118	0.01621	0.9407	28.97	1.998	0.6377	15.62	24.66	9.232	0.09093	149.4	0.6644	12.88	1.925	5.03	0.3745	4.32	0.5097	0.9475	0.363	2.006	0	0.3445	0.4952	1.057	0.01538	1.436	1.378	66.95	28.53	7.509	0.4659	1.372	19.23	4.455	3.92	2.166	0	2.459	0.009627	5.324	2.94	2.738	0.3111	0.01106	1.267	6.425
muscle	Heart - Atrial Appendage	muscle_Heart - Atrial Appendage	0.3002	0	0.177	20.06	1.637	0.04104	69.28	19.94	0.8634	0.02296	26.85	0	12.06	5.337	0	0.1765	2.508	0.6136	0.2126	0.1756	0.2103	0	0.2201	0.3767	0.5012	0.02385	1.136	1.35	27.73	14.14	4.154	0.1681	0.2673	20.55	0.0523	2.012	2.003	0	1.332	0.2872	4.201	0.3179	1.071	0.01698	0.00794	0.9665	3.34
muscle	Heart - Left Ventricle	muscle_Heart - Left Ventricle	0.4163	0	0.05779	3.905	1.11	0.03765	88.58	20.9	0.264	0.01246	25.8	0	7.035	4.417	0	0.2616	2.33	0.3432	0.0496	0.08506	0.1132	0	0.1956	0.3248	0.3236	0.01709	0.4318	0.3724	24.19	12.41	3.192	0.1421	0.1384	19.41	0.03937	0.8572	1.819	0	0.1532	0.04617	3.297	0.0726	1.207	0.0198	0.1663	0.5731	2.604
			0.35825	0	0.117395	11.9825	1.3735	0.039345	78.93	20.42	0.5637	0.01771	26.325	0	9.5475	4.877	0	0.21905	2.419	0.4784	0.1311	0.13033	0.16175	0	0.20785	0.35075	0.4124	0.02047	0.7839	0.8612	25.96	13.275	3.673	0.1551	0.20285	19.98	0.045835	1.4346	1.911	0	0.7426	0.166685	3.749	0.19525	1.139	0.01839	0.08712	0.7698	2.972
Kidney	Kidney - Cortex	Kidney_Kidney - Cortex	2.527	0.01045	1.189	20.72	1.163	1.019	43.05	26.43	1.299	0.05436	76.66	0.1845	4.897	1.494	0	0.4493	1.779	0.5197	0.2968	0.1789	0.2651	0.06839	0.5267	0.5421	0.8136	0.06376	1.298	1.723	31.02	17.04	7.331	0.3132	1.664	20.31	0.9037	5.063	1.515	0	1.228	4.285	5.231	0.8481	2.62	5.216	0.01344	2.218	3.299
Liver	Liver	Liver_Liver	0	0	0.02628	1.708	0.3792	0.06736	24	18.06	0.04894	0.17	85.68	0	13.15	3.934	0	3.336	6.989	0.1617	0.1053	0.03731	0.1188	0	0.334	0.3717	0.8693	0.02897	1.198	0.1237	3.069	11.79	6.198	0.1924	11.73	9.85	0.032	2.278	1.218	0	0.08722	0.05155	3.244	0.0886	1.986	0.53	0.005594	1.113	1.892
Lung	Lung	Lung_Lung	1.345	0	0.705	24.04	1.145	7.983	14.99	22.88	1.305	0.1564	83.04	0.4209	11.03	1.795	3.148	0.6176	4.705	0.4073	0.5696	0.1901	0.5228	0.02265	0.9031	0.9009	1.264	0.1687	2.106	0.4921	81.87	39.49	13.2	0.9866	0.2909	20.15	1.488	3.412	1.706	0	1.038	3.286	6.964	0.4514	2.337	2.752	0.1124	1.023	5.132
GIT	Minor Salivary Gland	GIT_Minor Salivary Gland	2.099	0	0.7819	4.198	1.049	11.83	18.13	22.23	0.5886	0.1698	10.95	0.5296	7.771	6.439	0	0.5532	4.115	0.5235	0.1048	0.1596	0.1509	0	0.8646	1.242	1.065	0.0916	1.8	1.201	13.55	16.56	22.97	0.2529	1.153	16.32	0.1237	3.48	1.145	0	0.6351	1.034	5.753	0.2906	2.534	15.44	0.02045	1.239	5.514
muscle	Muscle - Skeletal	muscle_Muscle - Skeletal	0.09056	0	0.03196	3.125	1.085	0.0221	32.37	23.59	0.7019	0.01314	11.17	0	10.6	2.167	0	13.41	55.89	0.5758	0.03031	0.09585	0.1132	0	0.1316	0.2952	0.2468	0.01272	0.2322	1.095	12.59	6.898	3.233	0.1595	0.04673	14.27	0.02373	0.3203	1.151	0	0.05185	0.03903	3.541	0.05291	1.372	0.05102	0.02712	1.057	2.708
female	Ovary	female_Ovary	6.42	0.03137	0.827	56.29	3.921	0.1096	12.65	23.49	13.31	0.3927	535.8	0.01244	9.046	6.337	0	0.2456	4.356	0.4719	3.621	0.528	0.5396	0	0.4035	0.443	1.997	0.02264	3.666	0.5092	12.07	26.45	4.492	0.178	2.081	13.42	0.3295	6.27	1.837	0	4.512	0.1891	4.845	17.88	2.291	0.02329	0.007425	1.66	5.984
Pancreas	Pancreas	Pancreas_Pancreas	1.502	0	0.2358	1.894	0.5356	0.196	7.922	14.18	0.1301	0.07933	8.455	0	9.546	4.237	0	3.585	11.25	0.4034	0.05343	0.2173	0.08872	0	0.3516	0.3726	0.8169	0.01683	0.6424	2.398	9.642	10.28	5.289	0.102	0.2161	6.324	0.1795	4.933	1.384	0	0.9798	0.08935	2.843	0.7148	2.346	1.351	0.01524	1.13	4.202
Male	Prostate	Male_Prostate	1.384	0.01267	0.6865	17.14	2.356	11.26	15.45	31.1	1.644	0.1322	60.55	0.02163	9.776	2.887	0.06958	0.3501	6.849	0.5526	0.2517	0.2755	0.5411	0.009926	0.5756	0.651	1.229	0.03789	2.426	2.425	35.47	22.46	7.944	0.4407	0.8032	17.99	0.2052	6.11	1.906	0	1.29	0.4641	5.713	4.468	2.605	4.174	0.01623	1.314	5.313
Skin	Skin - Not Sun Exposed (Suprapubic)	Skin_Skin - Not Sun Exposed (Suprapubic)	0.6666	0.01458	1.074	4.789	1.972	15.07	18.42	21.8	0.9062	0.3321	15	0	16.01	2.052	0	0.3903	5.983	0.7704	0.1116	0.371	0.285	0	2.379	4.192	1.682	0.4336	2.375	0.9333	10.01	25.61	4.805	0.4683	0.1826	19.9	0.06957	0.4177	0.578	0	0.4402	0.05105	6.745	1.447	5.964	17.71	0.03197	1.802	6.227
Skin	Skin - Sun Exposed (Lower leg)	Skin_Skin - Sun Exposed (Lower leg)	0.605	0.01177	1.513	6.224	2.008	15.44	16.7	21.18	0.8048	0.3815	13.29	0	12.52	2.941	0	0.2915	5.049	0.9552	0.1532	0.3397	0.3168	0	2.555	4.115	1.582	0.4137	1.801	0.8787	15.05	25.88	4.66	0.691	0.2123	21.95	0.06881	0.3322	0.6084	0	0.329	0.03589	7.33	1.178	6.788	17.57	0.0794	1.902	6.491
			0.6358	0.013175	1.2935	5.5065	1.99	15.255	17.56	21.49	0.8555	0.3568	14.145	0	14.265	2.4965	0	0.3409	5.516	0.8628	0.1324	0.35535	0.3009	0	2.467	4.1535	1.632	0.42365	2.088	0.906	12.53	25.745	4.7325	0.57965	0.19745	20.925	0.06919	0.37495	0.5932	0	0.3846	0.04347	7.0375	1.3125	6.376	17.64	0.055685	1.852	6.359
GIT	Small Intestine - Terminal Ileum	GIT_Small Intestine - Terminal Ileum	11.16	0	0.1497	8.258	1.296	12.74	30.45	24.3	1.135	0.4832	60.11	0.0128	9.338	1.962	0	0.04784	0.4351	0.1463	0.1739	0.1777	0.1933	0	4.325	1.653	1.175	0.3475	2.799	1.057	17.74	26.62	8.824	0.2267	0.4468	18.87	0.06317	1.221	0.9951	0	6.547	0.1596	6.81	0.1768	2.804	0.2119	0.02119	1.572	4.232
lymphatic	Spleen	lymphatic_Spleen	0.2846	0.01512	0.2806	9.371	1.433	0.5379	17.53	36.29	0.1841	0.2192	165.2	0.02731	9.82	3.296	0	0.4332	5.447	0.102	0.5778	0.09028	0.3378	0	3.292	1.823	1.469	0.3206	3.837	0.1311	49.85	63.27	4.991	3.066	1.65	17.96	0.1428	0.5584	0.9402	0	1.257	0.2331	7.945	10.45	3.709	0.04392	0.008076	1.225	4.709
GIT	Stomach	GIT_Stomach	0.856	0	0.3446	6.625	0.843	0.5586	27.93	23.61	0.7175	0.1675	28.05	0.01175	15.77	3.928	0	0.4335	5.429	0.4965	0.09605	0.197	0.2114	0	1.318	0.7307	0.966	0.089	1.61	3.496	17.3	17.25	9.844	0.2097	0.3222	16.23	0.06395	4.238	1.316	0	0.3228	0.09055	5.747	0.2509	3.978	25.46	0.05389	1.575	4.515
Male	Testis	Male_Testis	1.512	0.06317	18.88	51.9	0.7164	1.254	11.62	31.28	2.439	3.302	27.87	2.566	8.789	5.163	74.01	0.1388	1.461	13.71	2.421	3.7	5.202	2.032	25.62	60.59	7.82	3.65	3.945	2.763	7.231	19.82	15.5	1.606	0.4826	64.61	46.64	49.35	3.631	3.329	1.65	0.2673	12.17	18.65	6.361	0.2338	1.285	5.291	23.16
endocrine	Thyroid	endocrine_Thyroid	7.451	0	2.84	16.42	1.031	7.003	18.19	22.88	0.8279	0.03166	34.15	0.01908	12.52	2.396	0	0.2752	5.077	0.7077	1.553	0.4295	0.5814	0.008253	0.5365	0.4722	1.31	0.04267	2.133	0.6936	39.83	17.83	8.903	0.2285	1.201	16.94	3.255	7.658	4.628	0	3.745	0.8307	7.211	0.5235	4.849	1.312	1.158	1.507	5.368
female	Uterus	female_Uterus	0.6364	0.8471	0.5477	22.96	3.03	0.119	13.79	26.61	13.82	0.09631	52.45	0.01303	12.94	1.694	0	0.3225	4.118	0.4597	0.5579	1.499	1.001	0	0.5122	0.4633	1.329	0.01951	1.872	0.4325	47.88	30.96	7.3	0.3006	0.7629	16	0.1113	3.746	1.852	0	0.7055	0.07159	6.52	0.1637	2.5	0.03347	0.0172	1.175	6.502
MEAN
System	Description		ABO	AC092162,1	AK8	AKAP12	ARL10	ATP2C2	ATP5G3	BABAM1	BNC2	BRIP1	BST2	C11orf16	C11orf73	C1GALT1	C20orf85	C4orf47	C9orf9	CCDC113	CCDC170	CCDC171	CCDC81	CDC20B	CDCA8	CENPU (MLF1IP)	CEP72	CKAP2L	CHEK2	COL28A1	COL4A1	COLGALT1	CPD	CTD-3088G3.8	CYP21A2	DDA1	DNAAF1	DNALI1	EFCAB2	EFCAB3	EPHB2	ESM1	EXOC2	FAM153B	FKBPL	FOXQ1	GABBR2	GET4	GMPS
Adipose tissue	Adipose tissue	Adipose tissue_Adipose tissue	0.71115	0.006955	0.49265	51.6	1.415	0.06927	20.205	21.385	2.0865	0.116025	105.945	0.005638	12.105	3.929	0	0.3097	2.5405	0.50445	0.831	0.224	0.3153	0	0.52595	0.84795	0.82945	0.05462	1.6135	0.30175	123	38.585	10.995	0.24015	0.41955	18.85	0.06742	1.286	1.546	0	0.93305	0.22735	6.7965	0.98067	2.303	0.022255	0.0096825	0.93645	5.0595
Brain	Cortex	Brain_Cortex	0.1643	0	0.85755	17.765	2.482	1.373	24.89	43.66	0.04554	0.0915	14.27	0.009274	9.4495	2.303	0	1.015	4.9265	1.585	0.14325	0.40245	0.19725	0	0.4804	0.16655	1.771	0.02201	0.39935	0.79545	1.4595	8.077	5.0365	0.07532	0.32205	43.33	1.628	2.385	1.5715	0	2.032	0.02456	6.274	7.038	2.862	1.917	45.105	1.0533	3.9865
endocrine	Adrenal Gland	endocrine_Adrenal Gland	4.694	0	0.8039	5.609	0.7263	0.1402	24.29	26.75	0.4964	0.1262	360.4	0.01404	15.1	6.817	0	1.064	0.982	1.308	2.437	0.2369	0.2488	0	0.7396	0.8991	0.705	0.1034	2.522	0.9112	21.76	17.2	4.782	0.08513	1061	27	0.2146	3.702	2.117	0	0.7336	0.3584	6.145	2.58	3.437	0.01688	0.9577	2.765	6.373
endocrine	Thyroid	endocrine_Thyroid	7.451	0	2.84	16.42	1.031	7.003	18.19	22.88	0.8279	0.03166	34.15	0.01908	12.52	2.396	0	0.2752	5.077	0.7077	1.553	0.4295	0.5814	0.008253	0.5365	0.4722	1.31	0.04267	2.133	0.6936	39.83	17.83	8.903	0.2285	1.201	16.94	3.255	7.658	4.628	0	3.745	0.8307	7.211	0.5235	4.849	1.312	1.158	1.507	5.368
female	Breast - Mammary Tissue	female_Breast - Mammary Tissue	0.9016	0.01753	0.6487	34.05	1.399	0.97	18.83	23.2	1.634	0.1581	86.36	0.0198	14.7	3.276	0	0.3885	5.558	0.7692	1.218	0.3336	0.3474	0	0.6756	0.9036	1.208	0.04519	2.012	0.8547	76.98	30.57	10.27	0.2484	0.5419	18.77	0.2897	2.854	1.728	0	0.783	0.1205	7.696	0.0866	2.769	0.2351	0.015	1.247	5.757
female	Cervix	female_Cervix	0.59385	0.1591	0.91835	17.63	2.824	0.28555	16.365	26.78	5.545	0.079155	47.99	0.036165	11.766	2.6755	0.286345	0.2356	4.437	0.6962	1.1601	0.3662	0.8368	0.003203	0.4943	0.64535	1.3365	0.038325	2.2645	1.6195	39.18	35.485	6.4955	0.35895	0.61715	15.835	0.1519	1.983	2.3415	0	1.1785	0.132745	7.6195	1.0845	2.5885	0.15589	0.0061035	1.0665	7.113
female	Fallopian Tube	female_Fallopian Tube	1.118	0.01621	0.9407	28.97	1.998	0.6377	15.62	24.66	9.232	0.09093	149.4	0.6644	12.88	1.925	5.03	0.3745	4.32	0.5097	0.9475	0.363	2.006	0	0.3445	0.4952	1.057	0.01538	1.436	1.378	66.95	28.53	7.509	0.4659	1.372	19.23	4.455	3.92	2.166	0	2.459	0.009627	5.324	2.94	2.738	0.3111	0.01106	1.267	6.425
female	Ovary	female_Ovary	6.42	0.03137	0.827	56.29	3.921	0.1096	12.65	23.49	13.31	0.3927	535.8	0.01244	9.046	6.337	0	0.2456	4.356	0.4719	3.621	0.528	0.5396	0	0.4035	0.443	1.997	0.02264	3.666	0.5092	12.07	26.45	4.492	0.178	2.081	13.42	0.3295	6.27	1.837	0	4.512	0.1891	4.845	17.88	2.291	0.02329	0.007425	1.66	5.984
female	Uterus	female_Uterus	0.6364	0.8471	0.5477	22.96	3.03	0.119	13.79	26.61	13.82	0.09631	52.45	0.01303	12.94	1.694	0	0.3225	4.118	0.4597	0.5579	1.499	1.001	0	0.5122	0.4633	1.329	0.01951	1.872	0.4325	47.88	30.96	7.3	0.3006	0.7629	16	0.1113	3.746	1.852	0	0.7055	0.07159	6.52	0.1637	2.5	0.03347	0.0172	1.175	6.502
GIT	Colon	GIT_Colon	4.78755	0	0.32955	27.94	1.831	13.7582	32.885	26.995	3.8605	0.174455	49.175	0.009517	10.5	2.4245	0	0.3263	2.9275	0.2978	0.12025	0.2112	0.3008	0	2.4058	1.0145	0.85845	0.19967	1.9375	4.0955	51.105	27.3	5.771	0.14715	0.78785	18.01	0.08476	2.271	1.233	0	4.8184	0.033755	6.076	0.0571	2.911	0.23245	0.02306	1.3095	4.712
GIT	Esophagus - Mucosa	GIT_Esophagus - Mucosa	5.054	0	0.3186	3.905	1.687	2.121	28.84	18.99	0.7275	0.6167	15.14	0	5.522	2.727	0	0.1428	0.8298	0.2925	0.04049	0.1424	0.1303	0	5.292	6.683	1.364	1.505	3.134	0.558	7.891	16.35	5.099	0.07847	0.1627	17.85	0.02875	0.4067	0.4868	0	0.162	0.04704	6.683	0.07114	6.159	6.063	0.00768	1.516	5.043
GIT	Minor Salivary Gland	GIT_Minor Salivary Gland	2.099	0	0.7819	4.198	1.049	11.83	18.13	22.23	0.5886	0.1698	10.95	0.5296	7.771	6.439	0	0.5532	4.115	0.5235	0.1048	0.1596	0.1509	0	0.8646	1.242	1.065	0.0916	1.8	1.201	13.55	16.56	22.97	0.2529	1.153	16.32	0.1237	3.48	1.145	0	0.6351	1.034	5.753	0.2906	2.534	15.44	0.02045	1.239	5.514
GIT	Small Intestine - Terminal Ileum	GIT_Small Intestine - Terminal Ileum	11.16	0	0.1497	8.258	1.296	12.74	30.45	24.3	1.135	0.4832	60.11	0.0128	9.338	1.962	0	0.04784	0.4351	0.1463	0.1739	0.1777	0.1933	0	4.325	1.653	1.175	0.3475	2.799	1.057	17.74	26.62	8.824	0.2267	0.4468	18.87	0.06317	1.221	0.9951	0	6.547	0.1596	6.81	0.1768	2.804	0.2119	0.02119	1.572	4.232
GIT	Stomach	GIT_Stomach	0.856	0	0.3446	6.625	0.843	0.5586	27.93	23.61	0.7175	0.1675	28.05	0.01175	15.77	3.928	0	0.4335	5.429	0.4965	0.09605	0.197	0.2114	0	1.318	0.7307	0.966	0.089	1.61	3.496	17.3	17.25	9.844	0.2097	0.3222	16.23	0.06395	4.238	1.316	0	0.3228	0.09055	5.747	0.2509	3.978	25.46	0.05389	1.575	4.515
Kidney	Bladder	Kidney_Bladder	3.396	0	0.4331	21.1	1.958	1.984	18.39	22.23	3.042	0.1843	27.73	0.009912	16.86	2.239	0	0.7696	6.305	1.162	0.1736	0.3575	0.3916	0	0.4538	1.073	1.149	0.05184	2.084	2.161	45.25	25.66	8.002	0.1537	0.3578	19.2	0.04631	2.207	2.216	0	1.3	0.03331	7.308	0.131	2.409	39.51	0.07099	1.5	5.436
Kidney	Kidney - Cortex	Kidney_Kidney - Cortex	2.527	0.01045	1.189	20.72	1.163	1.019	43.05	26.43	1.299	0.05436	76.66	0.1845	4.897	1.494	0	0.4493	1.779	0.5197	0.2968	0.1789	0.2651	0.06839	0.5267	0.5421	0.8136	0.06376	1.298	1.723	31.02	17.04	7.331	0.3132	1.664	20.31	0.9037	5.063	1.515	0	1.228	4.285	5.231	0.8481	2.62	5.216	0.01344	2.218	3.299
Liver	Liver	Liver_Liver	0	0	0.02628	1.708	0.3792	0.06736	24	18.06	0.04894	0.17	85.68	0	13.15	3.934	0	3.336	6.989	0.1617	0.1053	0.03731	0.1188	0	0.334	0.3717	0.8693	0.02897	1.198	0.1237	3.069	11.79	6.198	0.1924	11.73	9.85	0.032	2.278	1.218	0	0.08722	0.05155	3.244	0.0886	1.986	0.53	0.005594	1.113	1.892
Lung	Lung	Lung_Lung	1.345	0	0.705	24.04	1.145	7.983	14.99	22.88	1.305	0.1564	83.04	0.4209	11.03	1.795	3.148	0.6176	4.705	0.4073	0.5696	0.1901	0.5228	0.02265	0.9031	0.9009	1.264	0.1687	2.106	0.4921	81.87	39.49	13.2	0.9866	0.2909	20.15	1.488	3.412	1.706	0	1.038	3.286	6.964	0.4514	2.337	2.752	0.1124	1.023	5.132
lymphatic	Spleen	lymphatic_Spleen	0.2846	0.01512	0.2806	9.371	1.433	0.5379	17.53	36.29	0.1841	0.2192	165.2	0.02731	9.82	3.296	0	0.4332	5.447	0.102	0.5778	0.09028	0.3378	0	3.292	1.823	1.469	0.3206	3.837	0.1311	49.85	63.27	4.991	3.066	1.65	17.96	0.1428	0.5584	0.9402	0	1.257	0.2331	7.945	10.45	3.709	0.04392	0.008076	1.225	4.709
Male	Prostate	Male_Prostate	1.384	0.01267	0.6865	17.14	2.356	11.26	15.45	31.1	1.644	0.1322	60.55	0.02163	9.776	2.887	0.06958	0.3501	6.849	0.5526	0.2517	0.2755	0.5411	0.009926	0.5756	0.651	1.229	0.03789	2.426	2.425	35.47	22.46	7.944	0.4407	0.8032	17.99	0.2052	6.11	1.906	0	1.29	0.4641	5.713	4.468	2.605	4.174	0.01623	1.314	5.313
Male	Testis	Male_Testis	1.512	0.06317	18.88	51.9	0.7164	1.254	11.62	31.28	2.439	3.302	27.87	2.566	8.789	5.163	74.01	0.1388	1.461	13.71	2.421	3.7	5.202	2.032	25.62	60.59	7.82	3.65	3.945	2.763	7.231	19.82	15.5	1.606	0.4826	64.61	46.64	49.35	3.631	3.329	1.65	0.2673	12.17	18.65	6.361	0.2338	1.285	5.291	23.16
muscle	Heart	muscle_Heart	0.35825	0	0.117395	11.9825	1.3735	0.039345	78.93	20.42	0.5637	0.01771	26.325	0	9.5475	4.877	0	0.21905	2.419	0.4784	0.1311	0.13033	0.16175	0	0.20785	0.35075	0.4124	0.02047	0.7839	0.8612	25.96	13.275	3.673	0.1551	0.20285	19.98	0.045835	1.4346	1.911	0	0.7426	0.166685	3.749	0.19525	1.139	0.01839	0.08712	0.7698	2.972
muscle	Muscle - Skeletal	muscle_Muscle - Skeletal	0.09056	0	0.03196	3.125	1.085	0.0221	32.37	23.59	0.7019	0.01314	11.17	0	10.6	2.167	0	13.41	55.89	0.5758	0.03031	0.09585	0.1132	0	0.1316	0.2952	0.2468	0.01272	0.2322	1.095	12.59	6.898	3.233	0.1595	0.04673	14.27	0.02373	0.3203	1.151	0	0.05185	0.03903	3.541	0.05291	1.372	0.05102	0.02712	1.057	2.708
Pancreas	Pancreas	Pancreas_Pancreas	1.502	0	0.2358	1.894	0.5356	0.196	7.922	14.18	0.1301	0.07933	8.455	0	9.546	4.237	0	3.585	11.25	0.4034	0.05343	0.2173	0.08872	0	0.3516	0.3726	0.8169	0.01683	0.6424	2.398	9.642	10.28	5.289	0.102	0.2161	6.324	0.1795	4.933	1.384	0	0.9798	0.08935	2.843	0.7148	2.346	1.351	0.01524	1.13	4.202
Skin	Skin	Skin_Skin	0.6358	0.013175	1.2935	5.5065	1.99	15.255	17.56	21.49	0.8555	0.3568	14.145	0	14.265	2.4965	0	0.3409	5.516	0.8628	0.1324	0.35535	0.3009	0	2.467	4.1535	1.632	0.42365	2.088	0.906	12.53	25.745	4.7325	0.57965	0.19745	20.925	0.06919	0.37495	0.5932	0	0.3846	0.04347	7.0375	1.3125	6.376	17.64	0.055685	1.852	6.359
RANKING
System	Description		ABO	AC092162,1	AK8	AKAP12	ARL10	ATP2C2	ATP5G3	BABAM1	BNC2	BRIP1	BST2	C11orf16	C11orf73	C1GALT1	C20orf85	C4orf47	C9orf9	CCDC113	CCDC170	CCDC171	CCDC81	CDC20B	CDCA8	CENPU (MLF1IP)	CEP72	CKAP2L	CHEK2	COL28A1	COL4A1	COLGALT1	CPD	CTD-3088G3.8	CYP21A2	DDA1	DNAAF1	DNALI1	EFCAB2	EFCAB3	EPHB2	ESM1	EXOC2	FAM153B	FKBPL	FOXQ1	GABBR2	GET4	GMPS
Adipose tissue	Adipose tissue	Adipose tissue_Adipose tissue	17	11	15	3	12	22	11	21	8	16	5	19	10	8	6	18	19	14	8	13	12	7	15	12	20	12	17	23	1	3	4	12	16	11	18	20	14	2	15	9	10	10	21	23	20	24	14
Brain	Cortex	Brain_Cortex	23	12	7	11	4	10	8	1	25	18	21	18	19	18	6	5	11	2	16	5	18	7	18	25	3	20	24	17	25	24	19	25	19	2	4	14	13	2	6	24	13	4	9	9	1	22	21
endocrine	Adrenal Gland	endocrine_Adrenal Gland	6	12	9	19	22	19	9	7	21	15	2	11	3	1	6	4	23	3	2	12	16	7	10	11	23	8	6	13	14	17	21	23	1	3	9	10	6	2	18	6	14	7	7	25	4	2	5
endocrine	Thyroid	endocrine_Thyroid	2	12	2	14	20	7	14	16	15	23	15	10	9	17	6	19	10	7	4	4	5	5	13	18	9	15	9	18	9	15	7	13	7	17	3	2	1	2	4	4	6	13	4	11	3	9	11
female	Breast - Mammary Tissue	female_Breast - Mammary Tissue	15	5	13	4	13	13	12	15	10	12	6	9	4	11	6	12	6	6	5	10	10	7	11	9	12	14	13	16	3	6	5	11	13	12	8	13	11	2	16	14	3	22	11	14	17	14	8
female	Cervix	female_Cervix	20	2	6	12	3	17	18	6	4	21	14	6	11	14	4	21	13	8	6	6	4	6	17	15	7	16	8	8	10	4	14	7	12	21	12	18	3	2	12	13	4	9	15	18	24	20	2
female	Fallopian Tube	female_Fallopian Tube	14	6	5	5	6	14	19	10	3	19	4	2	8	22	2	13	15	13	7	7	2	7	22	17	16	24	19	9	4	7	11	5	6	8	2	8	5	2	5	25	19	6	12	13	19	13	4
female	Ovary	female_Ovary	3	4	8	1	1	21	23	14	2	4	1	14	21	3	6	20	14	17	1	3	7	7	20	20	2	19	3	20	20	10	23	17	3	23	7	3	10	2	3	10	21	2	22	22	23	5	7
female	Uterus	female_Uterus	18	1	14	8	2	20	22	8	1	17	12	12	7	24	6	17	16	18	11	2	3	7	16	19	8	22	15	22	7	5	13	9	11	20	15	9	9	2	19	17	12	19	17	21	14	17	3
GIT	Colon	GIT_Colon	5	12	18	6	9	2	3	5	5	8	13	17	14	16	6	16	18	21	19	15	14	7	6	8	19	6	14	1	5	8	16	21	10	13	16	16	18	2	2	22	15	24	8	16	11	12	16
GIT	Esophagus - Mucosa	GIT_Esophagus - Mucosa	4	12	19	22	10	8	6	23	16	2	20	20	24	13	6	23	24	22	24	21	22	7	2	2	6	2	4	19	22	20	18	24	24	16	24	23	25	2	23	19	11	23	3	5	22	8	15
GIT	Minor Salivary Gland	GIT_Minor Salivary Gland	9	12	10	21	19	4	15	18	19	10	24	3	23	2	6	8	17	11	21	20	21	7	9	6	15	9	16	10	17	19	1	10	8	18	14	11	21	2	20	3	16	15	16	4	13	15	9
GIT	Small Intestine - Terminal Ileum	GIT_Small Intestine - Terminal Ileum	1	12	22	17	15	3	5	11	13	3	11	13	20	21	6	25	25	24	14	19	19	7	3	5	13	4	5	12	15	9	8	14	15	10	20	21	22	2	1	12	9	18	10	17	12	7	19
GIT	Stomach	GIT_Stomach	16	12	17	18	21	15	7	12	17	11	16	15	2	9	6	10	9	15	22	16	17	7	7	13	17	10	18	2	16	16	6	15	18	19	19	7	17	2	22	15	17	16	5	2	9	6	18
Kidney	Bladder	Kidney_Bladder	7	12	16	9	8	9	13	18	6	7	18	16	1	19	6	6	5	4	15	8	9	7	19	7	14	13	12	6	8	12	9	20	17	9	21	17	4	2	8	23	5	20	18	1	7	10	10
Kidney	Kidney - Cortex	Kidney_Kidney - Cortex	8	10	4	10	16	12	2	9	12	22	9	5	25	25	6	9	21	12	12	18	15	2	14	16	22	11	20	7	12	18	12	8	4	5	6	5	15	2	11	1	20	11	13	6	18	3	22
Liver	Liver	Liver_Liver	25	12	25	25	25	23	10	24	24	9	7	20	6	7	6	3	3	23	20	25	23	7	23	22	18	18	21	25	24	22	15	16	2	24	23	15	19	2	24	18	24	21	23	12	25	19	25
Lung	Lung	Lung_Lung	13	12	11	7	17	6	21	16	11	13	8	4	12	23	3	7	12	19	10	17	8	3	8	10	10	7	10	21	2	2	3	3	20	6	5	12	12	2	13	2	8	14	20	8	5	23	13
lymphatic	Spleen	lymphatic_Spleen	22	7	20	16	11	16	17	2	22	6	3	7	15	10	6	11	8	25	9	24	11	7	4	4	5	5	2	24	6	1	20	1	5	15	13	22	23	2	10	8	2	3	6	20	21	16	17
Male	Prostate	Male_Prostate	12	9	12	13	5	5	20	4	9	14	10	8	16	12	5	14	4	10	13	11	6	4	12	14	11	17	7	4	11	13	10	6	9	14	10	4	8	2	9	5	18	5	14	7	15	11	12
Male	Testis	Male_Testis	10	3	1	2	23	11	24	3	7	1	17	1	22	4	1	24	22	1	3	1	1	1	1	1	1	1	1	3	23	14	2	2	14	1	1	1	2	1	7	7	1	1	2	15	2	1	1
muscle	Heart	muscle_Heart	21	12	23	15	14	24	1	22	20	24	19	20	17	5	6	22	20	16	18	22	20	7	24	23	24	21	22	15	13	21	24	19	22	7	22	19	7	2	17	11	22	17	25	24	6	25	23
muscle	Muscle - Skeletal	muscle_Muscle - Skeletal	24	12	24	23	18	25	4	13	18	25	23	20	13	20	6	1	1	9	25	23	24	7	25	24	25	25	25	11	18	25	25	18	25	22	25	25	20	2	25	21	23	25	24	19	10	21	24
Pancreas	Pancreas	Pancreas_Pancreas	11	12	21	24	24	18	25	25	23	20	25	20	18	6	6	2	2	20	23	14	25	7	21	21	21	23	23	5	21	23	17	22	21	25	11	6	16	2	14	16	25	12	19	10	16	18	20
Skin	Skin	Skin_Skin	19	8	3	20	7	1	16	20	14	5	22	20	5	15	6	15	7	5	17	9	13	7	5	3	4	3	11	14	19	11	22	4	23	4	17	24	24	2	21	20	7	8	1	3	8	4	6
[truncated: 64 more columns]
