# Supplementary material for: Exploring the Role of Fallopian Ciliated Cells in the Pathogenesis of High-Grade Serous Ovarian Cancer
Source: Int J Mol Sci. 2018 Aug 24;19(9):2512. doi: 10.3390/ijms19092512 (PMC6163198; doi:10.3390/ijms19092512)
Supplement: Supplementary file 1 [file ijms-19-02512-s001.zip › Suppl_Table_6.xlsx]

## Sheet: Foglio1
	GTEX					THPA							GTEX					THPA
Genes	female_Cervix	female_Fallopian Tube	female_Ovary	female_Uterus		female_cervix_uterine	female_endometrium	female_fallopian_tube	female_ovary				female_Cervix	female_Fallopian Tube	female_Ovary	female_Uterus		female_cervix_uterine	female_endometrium	female_fallopian_tube	female_ovary		GTEX	THPA		GTEX	THPA		female_Fallopian Tube	female_fallopian_tube
BNC2	4	3	2	1		5	1	3	2				0	0	1	1		0	1	0	1		2	2		1	1		1	1
PAMR1	1	4	24	2		2	1	4	21				1	0	0	1		1	1	0	0		2	2		1	1		1	1
BST2	14	4	1	12		7	12	3	1				0	0	1	0		0	0	0	1		1	1		1	1		1	1
C20orf85	4	2	6	6		4	5	1	9				0	1	0	0		0	0	1	0		1	1		1	1		1	1
CCDC81	4	2	7	3		5	3	1	10				0	1	0	0		0	0	1	0		1	1		1	1		1	1
DNAAF1	12	2	7	15		5	7	2	21				0	1	0	0		0	0	1	0		1	1		1	1		1	1
LRFN5	2	4	10	11		1	4	3	8				1	0	0	0		1	0	0	0		1	1		1	1		1	1
LRRC46	9	2	10	7		4	5	1	10				0	1	0	0		0	0	1	0		1	1		1	1		1	1
MARCH10	8	2	16	10		6	7	2	15				0	1	0	0		0	0	1	0		1	1		1	1		1	1
RSPH10B2	14	2	9	12		5	4	2	8				0	1	0	0		0	0	1	0		1	1		1	1		1	1
SPAG6	11	2	19	20		5	9	2	10				0	1	0	0		0	0	1	0		1	1		1	1		1	1
TPPP	15	2	22	12		21	15	2	23				0	1	0	0		0	0	1	0		1	1		1	1		1	1
WNT4	7	4	2	11		5	6	3	2				0	0	1	0		0	0	0	1		1	1		1	1		1	1
HOXB3	12	4	23	9		2	4	1	23				0	0	0	0		1	0	1	0		0	2		0	1		1	1
AK8	6	5	8	14		4	8	1	9				0	0	0	0		0	0	1	0		0	1		0	1		1	1
EFCAB2	3	5	10	9		13	4	1	11				0	0	0	0		0	0	1	0		0	1		0	1		1	1
HIST1H3I	low expression	low expression	low expression	low expression		low expression	low expression	low expression	low expression				0	0	0	0		0	0	0	0		0	0		0	0		0	0
PDE5A	4	3	17	11		2	7	4	18				0	0	0	0		1	0	0	0		0	1		0	1		1	1
PRSS54	low expression	low expression	low expression	low expression		low expression	low expression	low expression	low expression				0	0	0	0		0	0	0	0		0	0		0	0		0	0
STK33	13	5	3	4		11	4	2	5				0	0	0	0		0	0	1	0		0	1		0	1		1	1
TIPARP	6	1	4	10		8	6	5	9				0	1	0	0		0	0	0	0		1	0		1	0		1	1
TNXB	6	3	1	2		6	2	8	5				0	0	1	1		0	1	0	0		2	1		1	1		1	0
CCDC170	6	7	1	11		9	5	1	3				0	0	1	0		0	0	1	0		1	1		1	1		0	1
CCDC171	6	7	3	2		9	2	5	3				0	0	0	1		0	1	0	0		1	1		1	1		0	1
FAM153B	9	6	2	19		8	11	4	2				0	0	1	0		0	0	0	1		1	1		1	1		0	1
GMPS	2	4	7	3		4	2	12	16				1	0	0	0		0	1	0	0		1	1		1	1		1	0
LRP2BP	10	8	2	11		14	7	2	6				0	0	1	0		0	0	1	0		1	1		1	1		0	1
PRSS12	2	16	14	21		1	11	3	14				1	0	0	0		1	0	0	0		1	1		1	1		0	1
CEP72	7	16	2	8		10	7	6	2				0	0	1	0		0	0	0	1		1	1		1	1		0	0
KCNK6	2	8	12	4		5	1	14	11				1	0	0	0		0	1	0	0		1	1		1	1		0	0
EFCAB3	2	2	2	2		6	3	6	6				1	1	1	1		0	0	0	0		4	0		1	0		1	0
HOXB6	11	9	23	10		1	6	2	23				0	0	0	0		1	0	1	0		0	2		0	1		0	1
AKAP12	12	5	1	8		10	5	6	3				0	0	1	0		0	0	0	0		1	0		1	0		1	0
C11orf16	6	2	14	12		NA	NA	NA	NA				0	1	0	0							1			1	0		1	0
C4orf47	21	13	20	17		7	6	2	12				0	0	0	0		0	0	1	0		0	1		0	1		0	1
C9orf9	13	15	14	16		9	7	2	4				0	0	0	0		0	0	1	0		0	1		0	1		0	1
CCDC113	8	13	17	18		6	9	1	15				0	0	0	0		0	0	1	0		0	1		0	1		0	1
CDC20B	6	7	7	7		6	3	2	7				0	0	0	0		0	0	1	0		0	1		0	1		0	1
COL28A1	8	9	20	22		6	7	1	18				0	0	0	0		0	0	1	0		0	1		0	1		0	1
COL4A1	10	4	20	7		5	2	12	19				0	0	0	0		0	1	0	0		0	1		0	1		1	0
DNALI1	18	8	3	9		7	6	1	4				0	0	0	0		0	0	1	0		0	1		0	1		0	1
NR4A3	7	5	2	14		6	4	17	8				0	0	1	0		0	0	0	0		1	0		1	0		1	0
RALGDS	18	12	14	17		10	14	5	2				0	0	0	0		0	0	0	1		0	1		0	1		0	1
RIIAD1	5	7	8	8		7	6	1	18				0	0	0	0		0	0	1	0		0	1		0	1		0	1
ZDHHC11	14	6	21	22		12	11	1	21				0	0	0	0		0	0	1	0		0	1		0	1		0	1
ZFP36	7	1	12	16		5	12	6	10				0	1	0	0		0	0	0	0		1	0		1	0		1	0
AC092162.1	2	6	4	1		NA	NA	NA	NA				1	0	0	1							2			1	0		0	0
ARL10	3	6	1	2		7	4	10	3				0	0	1	1		0	0	0	0		2	0		1	0		0	0
C11orf73	11	8	21	7		5	1	7	4				0	0	0	0		0	1	0	0		0	1		0	1		0	0
IL6ST	4	7	10	9		1	7	15	14				0	0	0	0		1	0	0	0		0	1		0	1		0	0
LINC01116 (AC017048.3)	12	7	4	2		NA	NA	NA	NA				0	0	0	1							1			1	0		0	0
XPOT	2	15	21	13		4	5	12	18				1	0	0	0		0	0	0	0		1	0		1	0		0	0
PAX8-AS1 (AC016683.6)	20	3	17	9		NA	NA	NA	NA				0	0	0	0							0			0	0		1	0
C1GALT1	14	22	3	24		4	19	3	23				0	0	0	0		0	0	0	0		0	0		0	0		0	1
CPD	14	11	23	13		3	8	5	22				0	0	0	0		0	0	0	0		0	0		0	0		0	1
CTD-3088G3.8	7	5	17	9		13	8	10	20				0	0	0	0		0	0	0	0		0	0		0	0		1	0
CYP21A2	12	6	3	11		4	4	4	4				0	0	0	0		0	0	0	0		0	0		0	0		0	1
DDA1	21	8	23	20		13	9	5	13				0	0	0	0		0	0	0	0		0	0		0	0		0	1
EPHB2	12	5	3	19		8	12	6	3				0	0	0	0		0	0	0	0		0	0		0	0		1	0
FKBPL	15	12	22	17		10	10	3	10				0	0	0	0		0	0	0	0		0	0		0	0		0	1
HNF1B	15	11	16	13		8	10	4	15				0	0	0	0		0	0	0	0		0	0		0	0		0	1
HOXB-AS1	5	4	21	10		NA	NA	NA	NA				0	0	0	0							0			0	0		1	0
LINGO4	21	16	24	24		14	14	3	23				0	0	0	0		0	0	0	0		0	0		0	0		0	1
LPCAT1	3	4	14	5		12	8	17	12				0	0	0	0		0	0	0	0		0	0		0	0		1	0
LRFN1	4	3	18	7		11	3	10	16				0	0	0	0		0	0	0	0		0	0		0	0		1	0
NEK10	18	9	14	22		9	11	3	15				0	0	0	0		0	0	0	0		0	0		0	0		0	1
NR2F6	13	20	23	19		11	12	4	23				0	0	0	0		0	0	0	0		0	0		0	0		0	1
PDLIM3	16	4	11	3		18	5	7	15				0	0	0	0		0	0	0	0		0	0		0	0		1	0
PHB	22	11	20	16		12	11	4	15				0	0	0	0		0	0	0	0		0	0		0	0		0	1
POLR1B	21	8	9	7		9	10	3	11				0	0	0	0		0	0	0	0		0	0		0	0		0	1
PPP1R14C	22	14	21	17		17	13	4	23				0	0	0	0		0	0	0	0		0	0		0	0		0	1
RAB11FIP4	24	19	17	22		15	20	5	19				0	0	0	0		0	0	0	0		0	0		0	0		0	1
RORC	22	21	24	23		15	21	3	23				0	0	0	0		0	0	0	0		0	0		0	0		0	1
SCUBE2	5	10	24	11		5	6	4	23				0	0	0	0		0	0	0	0		0	0		0	0		0	1
SNX25	13	6	15	10		13	10	5	14				0	0	0	0		0	0	0	0		0	0		0	0		0	1
SYNPO2	7	5	13	4		7	4	9	10				0	0	0	0		0	0	0	0		0	0		0	0		1	0
USE1	7	14	4	12		12	8	4	3				0	0	0	0		0	0	0	0		0	0		0	0		0	1
UTP11L	13	5	19	8		12	3	7	17				0	0	0	0		0	0	0	0		0	0		0	0		1	0
ZDHHC11B	19	15	20	21		25	14	5	14				0	0	0	0		0	0	0	0		0	0		0	0		0	1
ABO	20	14	3	18		12	5	14	4				0	0	0	0		0	0	0	0		0	0		0	0		0	0
ATP2C2	17	14	21	20		8	14	7	19				0	0	0	0		0	0	0	0		0	0		0	0		0	0
ATP5G3	18	19	23	22		18	14	15	21				0	0	0	0		0	0	0	0		0	0		0	0		0	0
BABAM1	6	10	14	8		3	5	6	14				0	0	0	0		0	0	0	0		0	0		0	0		0	0
BISPR	NA	NA	NA	NA		NA	NA	NA	NA																	0	0		0	0
BRIP1	21	19	4	17		19	6	16	6				0	0	0	0		0	0	0	0		0	0		0	0		0	0
C17orf96	NA	NA	NA	NA		16	6	12	19									0	0	0	0			0		0	0		0	0
CDCA8	17	22	20	16		12	10	12	19				0	0	0	0		0	0	0	0		0	0		0	0		0	0
CENPU (MLF1IP)	15	17	20	19		13	11	17	22				0	0	0	0		0	0	0	0		0	0		0	0		0	0
CHEK2	8	19	3	15		18	6	14	8				0	0	0	0		0	0	0	0		0	0		0	0		0	0
CKAP2L	16	24	19	22		9	9	16	21				0	0	0	0		0	0	0	0		0	0		0	0		0	0
COLGALT1	4	7	10	5		6	5	9	14				0	0	0	0		0	0	0	0		0	0		0	0		0	0
ESM1	13	25	10	17		8	3	20	16				0	0	0	0		0	0	0	0		0	0		0	0		0	0
EXOC2	4	19	21	12		6	7	14	17				0	0	0	0		0	0	0	0		0	0		0	0		0	0
FOXQ1	18	13	22	21		5	13	7	22				0	0	0	0		0	0	0	0		0	0		0	0		0	0
GABBR2	24	19	23	14		12	7	12	12				0	0	0	0		0	0	0	0		0	0		0	0		0	0
GET4	20	13	5	17		23	13	6	20				0	0	0	0		0	0	0	0		0	0		0	0		0	0
HOXB-AS3	14	9	23	11		NA	NA	NA	NA				0	0	0	0							0			0	0		0	0
ITM2C	7	12	10	9		9	5	14	10				0	0	0	0		0	0	0	0		0	0		0	0		0	0
KIF18B	20	22	23	24		13	10	14	18				0	0	0	0		0	0	0	0		0	0		0	0		0	0
LDLRAD3	7	9	5	6		7	8	14	5				0	0	0	0		0	0	0	0		0	0		0	0		0	0
MICALL2	9	15	24	21		13	12	17	24				0	0	0	0		0	0	0	0		0	0		0	0		0	0
MRPL34	19	17	25	23		18	15	21	23				0	0	0	0		0	0	0	0		0	0		0	0		0	0
NCR3LG1	11	8	4	13		15	8	7	9				0	0	0	0		0	0	0	0		0	0		0	0		0	0
NF1	8	10	4	5		5	4	8	7				0	0	0	0		0	0	0	0		0	0		0	0		0	0
NUCB2	5	8	11	12		4	10	6	15				0	0	0	0		0	0	0	0		0	0		0	0		0	0
PCLO	13	19	17	23		8	20	12	16				0	0	0	0		0	0	0	0		0	0		0	0		0	0
PDE6D	5	8	19	6		10	5	7	18				0	0	0	0		0	0	0	0		0	0		0	0		0	0
RAG1	20	21	23	11		7	11	9	11				0	0	0	0		0	0	0	0		0	0		0	0		0	0
RMI2	14	21	7	19		6	10	16	15				0	0	0	0		0	0	0	0		0	0		0	0		0	0
SH3GL2	17	6	13	7		5	6	8	10				0	0	0	0		0	0	0	0		0	0		0	0		0	0
TDRKH	19	24	25	21		10	16	10	24				0	0	0	0		0	0	0	0		0	0		0	0		0	0
WNT3	13	16	20	19		18	18	8	8				0	0	0	0		0	0	0	0		0	0		0	0		0	0
ZSCAN16	21	15	20	14		13	10	10	20				0	0	0	0		0	0	0	0		0	0		0	0		0	0
